# Supplementary material for: MKRMDA: multiple kernel learning-based Kronecker regularized least squares for MiRNA–disease association prediction
Source: J Transl Med. 2017 Dec 12;15:251. doi: 10.1186/s12967-017-1340-3 (PMC5727873; doi:10.1186/s12967-017-1340-3)
Supplement: Supplementary file 3 — Additional file 3. The file of codes and data used in MKRMDA. [file 12967_2017_1340_MOESM3_ESM.zip]

Archive with 11 entries (11 files):
- diseasesimilarity1.txt
- diseasesimilarity2.txt
- knowndiseasemirnainteraction.txt
- miRNAnumbers.xlsx
- mirnasimilarity.txt
- MKL_predict.py
- READ ME.txt
- weight_disease1.txt
- weight_disease2.txt
- weight_mirna.txt
- diseasenumbers.xlsx
