# Supplementary material for: MKRMDA: multiple kernel learning-based Kronecker regularized least squares for MiRNA–disease association prediction
Source: J Transl Med. 2017 Dec 12;15:251. doi: 10.1186/s12967-017-1340-3 (PMC5727873; doi:10.1186/s12967-017-1340-3)
Supplement: Supplementary file 3 — Additional file 3. The file of codes and data used in MKRMDA. [file 12967_2017_1340_MOESM3_ESM.zip › diseasesimilarity1.txt]

1	0.0246575342466000	0	0	0	0	0	0	0	0	0	0	0.0238726790451000	0.0359712230216000	0	0	0	0	0	0	0	0	0	0	0	0	0	0	0	0	0	0	0	0	0	0	0	0	0	0.0387596899225000	0	0	0	0	0.0384615384615000	0	0	0	0	0
0.0246575342466000	1	0	0	0	0	0	0.106442577031000	0	0	0	0	0.561752988048000	0.0372208436725000	0	0	0	0	0	0	0	0.0672268907563000	0	0	0	0	0	0	0	0	0.0176817288802000	0.0494845360825000	0.0253699788584000	0	0	0	0	0	0.117302052786000	0.101827676240000	0	0	0	0	0.0572082379863000	0	0	0	0	0
0	0	1	0.00703871292107000	0	0.148711169861000	0.225116900468000	0	0.167530224525000	0.134109001837000	0.193806727176000	0	0.0753056234719000	0	0	0.107081174439000	0	0.0572002007025000	0	0.00823045267490000	0	0	0.0305302624531000	0	0	0	0	0	0	0	0	0	0	0.113337507827000	0	0	0	0	0	0	0	0	0	0.0870337477798000	0.0554621848739000	0.149019607843000	0.149019607843000	0.0957116221255000	0.327576280944000	0.143872113677000
0	0	0.00703871292107000	1	0	0	0	0	0	0	0	0	0.0120000000000000	0.0523690773067000	0.0457831325301000	0.0330969267139000	0	0.0205338809035000	0	0.690821256039000	0.0909090909091000	0	0	0	0.125326370757000	0.125326370757000	0.165289256198000	0.151898734177000	0.255583126551000	0	0	0	0	0	0.130790190736000	0.183462532300000	0.0535211267606000	0	0	0	0	0.113421550095000	0	0	0	0.0229885057471000	0.0229885057471000	0.168797953964000	0.0236406619385000	0
0	0	0	0	1	0	0	0	0	0	0	0	0	0	0	0	0	0	0	0	0	0	0	0	0	0	0	0	0	0	0	0	0.172043010753000	0	0	0	0	0	0	0	0	0	0	0	0	0.0952380952381000	0.0952380952381000	0	0	0
0	0	0.148711169861000	0	0	1	0.344262295082000	0	0.0263157894737000	0.0215827338129000	0.266272189349000	0	0	0	0	0	0	0	0	0	0	0	0.0133729569094000	0	0	0	0	0	0	0	0	0	0	0.167286245353000	0	0	0	0	0	0	0	0	0	0.0410958904110000	0.0253164556962000	0	0	0	0.0263157894737000	0.0684931506849000
0	0	0.225116900468000	0	0	0.344262295082000	1	0	0.0400000000000000	0.0364963503650000	0.209580838323000	0	0	0	0	0	0	0	0	0	0	0	0.0255639097744000	0	0	0	0	0	0	0	0	0	0	0.275471698113000	0	0	0	0	0	0	0	0	0	0.0555555555556000	0.0384615384615000	0	0	0	0.0400000000000000	0.0833333333333000
0	0.106442577031000	0	0	0	0	0	1	0	0	0	0	0.0596205962060000	0	0	0	0	0	0	0	0	0	0	0	0	0	0	0	0	0	0	0	0	0	0	0	0	0	0	0	0	0	0	0	0	0	0	0	0	0
0	0	0.167530224525000	0	0	0.0263157894737000	0.0400000000000000	0	1	0.520958083832000	0.441624365482000	0	0	0	0	0	0	0	0	0	0	0	0.0343949044586000	0	0	0	0	0	0	0	0	0	0	0.0215384615385000	0	0	0	0	0	0	0	0	0	0.103448275862000	0.0645161290323000	0	0	0	0.0666666666667000	0.172413793103000
0	0	0.134109001837000	0	0	0.0215827338129000	0.0364963503650000	0	0.520958083832000	1	0.489130434783000	0	0	0	0	0	0	0	0	0	0	0	0.0204638472033000	0	0	0	0	0	0	0	0	0	0	0.0167224080268000	0	0	0	0	0	0	0	0	0	0.0931677018634000	0.0520231213873000	0	0	0	0.0538922155689000	0.167701863354000
0	0	0.193806727176000	0	0	0.266272189349000	0.209580838323000	0	0.441624365482000	0.489130434783000	1	0	0	0	0	0	0	0	0	0	0	0	0.0175849941383000	0	0	0	0	0	0	0	0	0	0	0.0863509749304000	0	0	0	0	0	0	0	0	0	0.0785340314136000	0.0443349753695000	0	0	0	0.0456852791878000	0.141361256545000
0	0	0	0	0	0	0	0	0	0	0	1	0	0	0	0	0	0	0	0	0	0	0	0	0	0	0	0	0	0	0	0	0	0	0	0	0	0	0	0	0	0	0	0	0	0	0	0	0	0
0.0238726790451000	0.561752988048000	0.0753056234719000	0.0120000000000000	0	0	0	0.0596205962060000	0	0	0	0	1	0.0361445783133000	0	0.292906178490000	0	0.0718562874251000	0	0.0140186915888000	0	0.0650406504065000	0	0	0	0	0	0	0	0	0.0172744721689000	0.0482897384306000	0.0247422680412000	0	0	0	0	0	0.113314447592000	0.0987341772152000	0	0	0	0	0.0556792873051000	0.187082405345000	0.187082405345000	0.138271604938000	0.192219679634000	0
0.0359712230216000	0.0372208436725000	0	0.0523690773067000	0	0	0	0	0	0	0	0	0.0361445783133000	1	0.0606060606061000	0	0	0	0	0.0638297872340000	0.129496402878000	0	0	0	0	0	0	0	0.0628930817610000	0	0	0	0	0	0	0.0397350993377000	0.0740740740741000	0	0	0.0675675675676000	0	0	0	0	0.154285714286000	0	0	0	0	0
0	0	0	0.0457831325301000	0	0	0	0	0	0	0	0	0	0.0606060606061000	1	0	0	0	0	0.0553935860058000	0.0821917808219000	0	0	0	0	0	0	0	0.0963855421687000	0	0.0550458715596000	0.0291262135922000	0	0	0	0.0759493670886000	0.338028169014000	0	0	0	0	0.0786026200873000	0	0	0	0	0	0	0	0.105882352941000
0	0	0.107081174439000	0.0330969267139000	0	0	0	0	0	0	0	0	0.292906178490000	0	0	1	0	0.179245283019000	0	0.0398860398860000	0	0	0	0	0	0	0	0	0	0	0	0	0	0	0	0	0	0	0	0	0	0	0	0	0	0.247311827957000	0.247311827957000	0.195121951220000	0.255555555556000	0
0	0	0	0	0	0	0	0	0	0	0	0	0	0	0	0	1	0.230769230769000	0	0	0	0	0	0	0	0	0	0	0	0	0	0	0	0	0	0	0	0	0	0	0	0	0	0	0	0	0	0	0	0
0	0	0.0572002007025000	0.0205338809035000	0	0	0	0	0	0	0	0	0.0718562874251000	0	0	0.179245283019000	0.230769230769000	1	0	0.0240963855422000	0	0	0	0	0	0	0	0	0	0	0	0	0	0	0	0	0	0	0	0	0	0	0	0	0	0.110091743119000	0.110091743119000	0.0918367346939000	0.113207547170000	0
0	0	0	0	0	0	0	0	0	0	0	0	0	0	0	0	0	0	1	0	0	0	0	0	0	0	0	0	0	0	0	0	0	0	0	0	0	0	0	0	0.0402010050251000	0	0.0402010050251000	0	0	0	0	0	0	0
0	0	0.00823045267490000	0.690821256039000	0	0	0	0	0	0	0	0	0.0140186915888000	0.0638297872340000	0.0553935860058000	0.0398860398860000	0	0.0240963855422000	0	1	0.113402061856000	0	0	0	0.0771704180064000	0.0771704180064000	0.123711340206000	0.111455108359000	0.238670694864000	0	0	0	0	0	0.0813559322034000	0.149206349206000	0.0671378091873000	0	0	0	0	0.0787746170678000	0	0	0	0.0275482093664000	0.0275482093664000	0.131661442006000	0.0284900284900000	0
0	0	0	0.0909090909091000	0	0	0	0	0	0	0	0	0	0.129496402878000	0.0821917808219000	0	0	0	0	0.113402061856000	1	0	0	0	0	0	0	0	0.0857142857143000	0	0	0	0	0	0	0.0606060606061000	0.103448275862000	0	0	0	0	0	0	0	0	0	0	0	0	0
0	0.0672268907563000	0	0	0	0	0	0	0	0	0	0	0.0650406504065000	0	0	0	0	0	0	0	0	1	0	0	0	0	0	0	0	0	0	0.272727272727000	0.0588235294118000	0	0	0	0	0	0.230769230769000	0	0	0	0	0	0	0	0	0	0	0
0	0	0.0305302624531000	0	0	0.0133729569094000	0.0255639097744000	0	0.0343949044586000	0.0204638472033000	0.0175849941383000	0	0	0	0	0	0	0	0	0	0	0	1	0	0	0	0	0	0	0	0	0	0	0.00979020979021000	0	0	0	0	0	0	0.121137206428000	0	0.0667490729295000	0.206307490145000	0.0333745364648000	0	0	0	0.0343949044586000	0.130091984231000
0	0	0	0	0	0	0	0	0	0	0	0	0	0	0	0	0	0	0	0	0	0	0	1	0	0	0	0	0	0	0	0	0	0	0	0	0	0.185185185185000	0	0	0	0	0	0	0	0	0	0	0	0
0	0	0	0.125326370757000	0	0	0	0	0	0	0	0	0	0	0	0	0	0	0	0.0771704180064000	0	0	0	0	1	0.542857142857000	0.0461538461538000	0.0410958904110000	0.0666666666667000	0	0	0	0	0	0.0909090909091000	0.0422535211268000	0	0	0	0	0	0.0845070422535000	0	0	0	0	0	0.125000000000000	0	0
0	0	0	0.125326370757000	0	0	0	0	0	0	0	0	0	0	0	0	0	0	0	0.0771704180064000	0	0	0	0	0.542857142857000	1	0.0461538461538000	0.0410958904110000	0.0666666666667000	0	0	0	0	0	0.0909090909091000	0.0422535211268000	0	0	0	0	0	0.0845070422535000	0	0	0	0	0	0.125000000000000	0	0
0	0	0	0.165289256198000	0	0	0	0	0	0	0	0	0	0	0	0	0	0	0	0.123711340206000	0	0	0	0	0.0461538461538000	0.0461538461538000	1	0.411764705882000	0.257142857143000	0	0	0	0	0	0.0491803278689000	0.181818181818000	0	0	0	0	0	0.0394088669951000	0	0	0	0	0	0.0597014925373000	0	0
0	0	0	0.151898734177000	0	0	0	0	0	0	0	0	0	0	0	0	0	0	0	0.111455108359000	0	0	0	0	0.0410958904110000	0.0410958904110000	0.411764705882000	1	0.230769230769000	0	0	0	0	0	0.0434782608696000	0.162162162162000	0	0	0	0	0	0.0365296803653000	0	0	0	0	0	0.0533333333333000	0	0
0	0	0	0.255583126551000	0	0	0	0	0	0	0	0	0	0.0628930817610000	0.0963855421687000	0	0	0	0	0.238670694864000	0.0857142857143000	0	0	0	0.0666666666667000	0.0666666666667000	0.257142857143000	0.230769230769000	1	0	0	0	0	0	0.0704225352113000	0.473684210526000	0.117647058824000	0	0	0	0	0.0538116591928000	0	0	0	0	0	0.0779220779221000	0	0
0	0	0	0	0	0	0	0	0	0	0	0	0	0	0	0	0	0	0	0	0	0	0	0	0	0	0	0	0	1	0.210106382979000	0.250000000000000	0	0	0	0	0	0	0	0	0	0	0	0	0	0	0	0	0	0
0	0.0176817288802000	0	0	0	0	0	0	0	0	0	0	0.0172744721689000	0	0.0550458715596000	0	0	0	0	0	0	0	0	0	0	0	0	0	0	0.210106382979000	1	0.307539682540000	0	0	0	0	0	0	0	0	0	0.0654545454545000	0	0	0	0	0	0	0	0.0833333333333000
0	0.0494845360825000	0	0	0	0	0	0	0	0	0	0	0.0482897384306000	0	0.0291262135922000	0	0	0	0	0	0	0.272727272727000	0	0	0	0	0	0	0	0.250000000000000	0.307539682540000	1	0.0427350427350000	0	0	0	0	0	0.142857142857000	0	0	0.0304182509506000	0	0	0	0	0	0	0	0.0392156862745000
0	0.0253699788584000	0	0	0.172043010753000	0	0	0	0	0	0	0	0.0247422680412000	0	0	0	0	0	0	0	0	0.0588235294118000	0	0	0	0	0	0	0	0	0	0.0427350427350000	1	0	0	0	0	0	0.111111111111000	0	0	0	0	0	0	0	0	0	0	0
0	0	0.113337507827000	0	0	0.167286245353000	0.275471698113000	0	0.0215384615385000	0.0167224080268000	0.0863509749304000	0	0	0	0	0	0	0	0	0	0	0	0.00979020979021000	0	0	0	0	0	0	0	0	0	0	1	0	0	0	0	0	0	0	0	0	0.0351437699681000	0.0207715133531000	0	0	0	0.0215384615385000	0.0607028753994000
0	0	0	0.130790190736000	0	0	0	0	0	0	0	0	0	0	0	0	0	0	0	0.0813559322034000	0	0	0	0	0.0909090909091000	0.0909090909091000	0.0491803278689000	0.0434782608696000	0.0704225352113000	0	0	0	0	0	1	0.0447761194030000	0	0	0	0	0	0.0878048780488000	0	0	0	0	0	0.132352941176000	0	0
0	0	0	0.183462532300000	0	0	0	0	0	0	0	0	0	0.0397350993377000	0.0759493670886000	0	0	0	0	0.149206349206000	0.0606060606061000	0	0	0	0.0422535211268000	0.0422535211268000	0.181818181818000	0.162162162162000	0.473684210526000	0	0	0	0	0	0.0447761194030000	1	0.0937500000000000	0	0	0	0	0.0372093023256000	0	0	0	0	0	0.0547945205479000	0	0
0	0	0	0.0535211267606000	0	0	0	0	0	0	0	0	0	0.0740740740741000	0.338028169014000	0	0	0	0	0.0671378091873000	0.103448275862000	0	0	0	0	0	0	0	0.117647058824000	0	0	0	0	0	0	0.0937500000000000	1	0	0	0	0	0	0	0	0	0	0	0	0	0
0	0	0	0	0	0	0	0	0	0	0	0	0	0	0	0	0	0	0	0	0	0	0	0.185185185185000	0	0	0	0	0	0	0	0	0	0	0	0	0	1	0	0	0	0	0	0	0	0	0	0	0	0
0	0.117302052786000	0	0	0	0	0	0	0	0	0	0	0.113314447592000	0	0	0	0	0	0	0	0	0.230769230769000	0	0	0	0	0	0	0	0	0	0.142857142857000	0.111111111111000	0	0	0	0	0	1	0	0	0	0	0	0	0	0	0	0	0
0.0387596899225000	0.101827676240000	0	0	0	0	0	0	0	0	0	0	0.0987341772152000	0.0675675675676000	0	0	0	0	0	0	0	0	0	0	0	0	0	0	0	0	0	0	0	0	0	0	0	0	0	1	0	0	0	0	0.0909090909091000	0	0	0	0	0
0	0	0	0	0	0	0	0	0	0	0	0	0	0	0	0	0	0	0.0402010050251000	0	0	0	0.121137206428000	0	0	0	0	0	0	0	0	0	0	0	0	0	0	0	0	0	1	0	0.416666666667000	0.111111111111000	0	0	0	0	0	0
0	0	0	0.113421550095000	0	0	0	0	0	0	0	0	0	0	0.0786026200873000	0	0	0	0	0.0787746170678000	0	0	0	0	0.0845070422535000	0.0845070422535000	0.0394088669951000	0.0365296803653000	0.0538116591928000	0	0.0654545454545000	0.0304182509506000	0	0	0.0878048780488000	0.0372093023256000	0	0	0	0	0	1	0	0	0	0	0	0.110599078341000	0	0.105726872247000
0	0	0	0	0	0	0	0	0	0	0	0	0	0	0	0	0	0	0.0402010050251000	0	0	0	0.0667490729295000	0	0	0	0	0	0	0	0	0	0	0	0	0	0	0	0	0	0.416666666667000	0	1	0.244444444444000	0	0	0	0	0	0
0	0	0.0870337477798000	0	0	0.0410958904110000	0.0555555555556000	0	0.103448275862000	0.0931677018634000	0.0785340314136000	0	0	0	0	0	0	0	0	0	0	0	0.206307490145000	0	0	0	0	0	0	0	0	0	0	0.0351437699681000	0	0	0	0	0	0	0.111111111111000	0	0.244444444444000	1	0.100000000000000	0	0	0	0.103448275862000	0.214285714286000
0.0384615384615000	0.0572082379863000	0.0554621848739000	0	0	0.0253164556962000	0.0384615384615000	0	0.0645161290323000	0.0520231213873000	0.0443349753695000	0	0.0556792873051000	0.154285714286000	0	0	0	0	0	0	0	0	0.0333745364648000	0	0	0	0	0	0	0	0	0	0	0.0207715133531000	0	0	0	0	0	0.0909090909091000	0	0	0	0.100000000000000	1	0	0	0	0.0645161290323000	0.166666666667000
0	0	0.149019607843000	0.0229885057471000	0.0952380952381000	0	0	0	0	0	0	0	0.187082405345000	0	0	0.247311827957000	0	0.110091743119000	0	0.0275482093664000	0	0	0	0	0	0	0	0	0	0	0	0	0	0	0	0	0	0	0	0	0	0	0	0	0	1	1	0.247058823529000	0.301075268817000	0
0	0	0.149019607843000	0.0229885057471000	0.0952380952381000	0	0	0	0	0	0	0	0.187082405345000	0	0	0.247311827957000	0	0.110091743119000	0	0.0275482093664000	0	0	0	0	0	0	0	0	0	0	0	0	0	0	0	0	0	0	0	0	0	0	0	0	0	1	1	0.247058823529000	0.301075268817000	0
0	0	0.0957116221255000	0.168797953964000	0	0	0	0	0	0	0	0	0.138271604938000	0	0	0.195121951220000	0	0.0918367346939000	0	0.131661442006000	0	0	0	0	0.125000000000000	0.125000000000000	0.0597014925373000	0.0533333333333000	0.0779220779221000	0	0	0	0	0	0.132352941176000	0.0547945205479000	0	0	0	0	0	0.110599078341000	0	0	0	0.247058823529000	0.247058823529000	1	0.256097560976000	0
0	0	0.327576280944000	0.0236406619385000	0	0.0263157894737000	0.0400000000000000	0	0.0666666666667000	0.0538922155689000	0.0456852791878000	0	0.192219679634000	0	0	0.255555555556000	0	0.113207547170000	0	0.0284900284900000	0	0	0.0343949044586000	0	0	0	0	0	0	0	0	0	0	0.0215384615385000	0	0	0	0	0	0	0	0	0	0.103448275862000	0.0645161290323000	0.301075268817000	0.301075268817000	0.256097560976000	1	0.172413793103000
0	0	0.143872113677000	0	0	0.0684931506849000	0.0833333333333000	0	0.172413793103000	0.167701863354000	0.141361256545000	0	0	0	0.105882352941000	0	0	0	0	0	0	0	0.130091984231000	0	0	0	0	0	0	0	0.0833333333333000	0.0392156862745000	0	0.0607028753994000	0	0	0	0	0	0	0	0.105726872247000	0	0.214285714286000	0.166666666667000	0	0	0	0.172413793103000	1
0	0.0802139037433000	0.0670758439281000	0	0	0.0863636363636000	0.114678899083000	0.158878504673000	0.0362903225806000	0.0340425531915000	0.0603773584906000	0	0.0506108202443000	0	0	0	0	0	0.0249042145594000	0	0	0.0443925233645000	0.0274361400189000	0	0	0	0	0	0	0	0	0.0341726618705000	0.0128676470588000	0.0759219088937000	0	0	0	0	0.0849514563107000	0	0	0	0	0.0454545454545000	0.0354330708661000	0	0	0	0.0362903225806000	0.0619834710744000
0	0	0	0	0.166666666667000	0	0	0	0	0	0	0	0	0	0	0	0	0	0	0	0	0	0	0	0	0	0	0	0	0	0	0	0	0	0	0	0	0	0	0	0	0	0	0	0	0.194444444444000	0.194444444444000	0	0	0
0	0	0.225116900468000	0	0	0.344262295082000	0.466666666667000	0	0.0400000000000000	0.0364963503650000	0.209580838323000	0	0	0	0	0	0	0	0	0	0	0	0.0255639097744000	0	0	0	0	0	0	0	0	0	0	0.275471698113000	0	0	0	0	0	0	0	0	0	0.0555555555556000	0.0384615384615000	0	0	0	0.0400000000000000	0.0833333333333000
0	0	0.137111517367000	0	0	0.428571428571000	0.304347826087000	0	0.0238095238095000	0.0193548387097000	0.243243243243000	0	0	0	0	0	0	0	0	0	0	0	0.0122116689281000	0	0	0	0	0	0	0	0	0	0	0.149501661130000	0	0	0	0	0	0	0	0	0	0.0370370370370000	0.0229885057471000	0	0	0	0.0238095238095000	0.0617283950617000
0	0	0.165068147400000	0	0	0.265753424658000	0.235457063712000	0	0.0926365795724000	0.0835443037975000	0.296703296703000	0	0	0	0.0581113801453000	0	0	0	0	0	0	0	0.0628445424476000	0	0	0	0	0	0	0	0.0475247524752000	0.0249480249480000	0	0.119170984456000	0	0	0	0	0	0	0	0.0683111954459000	0	0.124694376528000	0.0900692840647000	0	0	0	0.0926365795724000	0.388753056235000
0	0	0.169501466276000	0	0	0.459459459459000	0.342465753425000	0	0.0681818181818000	0.0674846625767000	0.274611398964000	0	0	0	0	0	0	0	0	0	0	0	0.0533159947984000	0	0	0	0	0	0	0	0	0	0	0.192429022082000	0	0	0	0	0	0	0	0	0	0.0823529411765000	0.0659340659341000	0	0	0	0.0681818181818000	0.105882352941000
0	0	0.0968603874415000	0	0	0.147540983607000	0.200000000000000	0	0.0400000000000000	0.0364963503650000	0.0898203592814000	0	0	0	0	0	0	0	0	0	0	0	0.0255639097744000	0	0	0	0	0	0	0	0	0	0	0.260377358491000	0	0	0	0	0	0	0	0	0	0.0555555555556000	0.0384615384615000	0	0	0	0.0400000000000000	0.0833333333333000
0.0235042735043000	0.0472175379427000	0.202158572022000	0	0	0.201271186441000	0.160256410256000	0	0.160984848485000	0.133466135458000	0.332740213523000	0	0.0462809917355000	0.0494071146245000	0	0	0	0	0	0	0	0	0.0401427297056000	0	0	0	0	0	0	0	0	0	0	0.0730223123732000	0	0	0	0	0	0.0761316872428000	0	0	0	0.0872093023256000	0.177777777778000	0	0	0	0.0625000000000000	0.133720930233000
0	0	0.135164243403000	0	0	0.281437125749000	0.224242424242000	0	0.0666666666667000	0.0549450549451000	0.330188679245000	0	0	0	0	0	0	0	0	0	0	0	0.105325443787000	0	0	0	0	0	0	0	0	0	0	0.0985915492958000	0	0	0	0	0	0	0.0796019900498000	0	0.0796019900498000	0.291005291005000	0.0646766169154000	0	0	0	0.0666666666667000	0.164021164021000
0	0	0.0951041080473000	0	0	0.286624203822000	0.225806451613000	0	0.0162162162162000	0.0116279069767000	0.306930693069000	0	0	0	0	0	0	0	0	0	0	0	0.00621118012422000	0	0	0	0	0	0	0	0	0	0	0.235820895522000	0	0	0	0	0	0	0	0	0	0.0279329608939000	0.0157068062827000	0	0	0	0.0162162162162000	0.0502793296089000
0	0	0.0393162393162000	0	0.127853881279000	0.0178282009724000	0.0311986863711000	0	0.0452674897119000	0.0310192023634000	0.0263488080301000	0	0	0	0	0	0	0	0	0	0	0	0.0151133501259000	0	0	0	0	0	0	0	0	0	0.237575757576000	0.0136570561457000	0	0	0	0	0	0	0	0	0	0.0808510638298000	0.0438247011952000	0	0	0	0.0452674897119000	0.148936170213000
0	0	0	0	0	0	0	0	0	0	0	0	0	0	0	0	0	0	0	0	0	0	0	0	0	0	0	0	0	0	0	0	0	0	0	0	0	0	0	0	0	0	0	0	0	0	0	0	0	0
0.0294117647059000	0.0322580645161000	0.115445440169000	0	0	0.261627906977000	0.205882352941000	0	0.0450000000000000	0.0320855614973000	0.304147465438000	0	0.0314465408805000	0.0952380952381000	0	0	0	0	0	0	0	0	0.0173410404624000	0	0	0	0	0	0	0	0	0	0	0.0849315068493000	0	0	0	0	0	0.0558659217877000	0	0	0	0.0773195876289000	0.349514563107000	0	0	0	0.0450000000000000	0.139175257732000
0	0	0.148711169861000	0	0	0.483870967742000	0.344262295082000	0	0.0263157894737000	0.0215827338129000	0.266272189349000	0	0	0	0	0	0	0	0	0	0	0	0.0133729569094000	0	0	0	0	0	0	0	0	0	0	0.167286245353000	0	0	0	0	0	0	0	0	0	0.0410958904110000	0.0253164556962000	0	0	0	0.0263157894737000	0.0684931506849000
0	0	0.137111517367000	0	0	0.428571428571000	0.304347826087000	0	0.0238095238095000	0.0193548387097000	0.243243243243000	0	0	0	0	0	0	0	0	0	0	0	0.0122116689281000	0	0	0	0	0	0	0	0	0	0	0.149501661130000	0	0	0	0	0	0	0	0	0	0.0370370370370000	0.0229885057471000	0	0	0	0.0238095238095000	0.0617283950617000
0	0	0	0.231143552311000	0	0	0	0	0	0	0	0	0	0.0368098159509000	0.211764705882000	0	0	0	0	0.209439528024000	0.0555555555556000	0	0	0	0.0649350649351000	0.0649350649351000	0.250000000000000	0.225000000000000	0.365853658537000	0	0	0	0	0	0.0684931506849000	0.282051282051000	0.257142857143000	0	0	0	0	0.0528634361233000	0	0	0	0	0	0.0759493670886000	0	0
0	0	0	0.236619718310000	0	0	0	0	0	0	0	0	0	0	0	0	0	0	0	0.212014134276000	0	0	0	0	0.0793650793651000	0.0793650793651000	0.310344827586000	0.272727272727000	0.352941176471000	0	0	0	0	0	0.0847457627119000	0.281250000000000	0	0	0	0	0	0.0603015075377000	0	0	0	0	0	0.0923076923077000	0	0
0	0	0	0.158392434988000	0	0	0	0	0	0	0	0	0	0.0236686390533000	0.170454545455000	0	0	0	0	0.122507122507000	0.0400000000000000	0	0	0	0.0375000000000000	0.0375000000000000	0.160000000000000	0.144578313253000	0.270588235294000	0	0	0	0	0	0.0394736842105000	0.185185185185000	0.205479452055000	0	0	0	0	0.0343347639485000	0	0	0	0	0	0.0487804878049000	0	0
0	0	0	0.152424942263000	0	0	0	0	0	0	0	0	0	0	0	0	0	0	0	0.116343490305000	0	0	0	0	0.0424242424242000	0.0424242424242000	0.303225806452000	0.391812865497000	0.222857142857000	0	0	0	0	0	0.0445859872611000	0.161676646707000	0	0	0	0	0	0.0378151260504000	0	0	0	0	0	0.0532544378698000	0	0
0	0	0	0	0	0	0	0	0	0	0	0	0	0	0	0	0	0	0	0	0	0	0	0	0	0	0	0	0	0	0	0	0	0	0	0	0	0	0	0	0	0	0	0	0	0	0	0	0	0
0	0	0.0957116221255000	0.168797953964000	0	0	0	0	0	0	0	0	0.138271604938000	0	0	0.195121951220000	0	0.0918367346939000	0	0.131661442006000	0	0	0	0	0.125000000000000	0.125000000000000	0.0597014925373000	0.0533333333333000	0.0779220779221000	0	0	0	0	0	0.132352941176000	0.0547945205479000	0	0	0	0	0	0.110599078341000	0	0	0	0.247058823529000	0.247058823529000	0.567567567568000	0.256097560976000	0
0	0	0	0	0	0	0	0	0	0	0	0	0	0	0	0	0	0	0	0	0	0	0	0	0	0	0	0	0	0	0	0	0	0	0	0	0	0	0	0	0	0.0452261306533000	0	0	0	0	0	0	0	0
0	0	0.0956459671663000	0.100294985251000	0	0	0	0	0	0	0	0	0.101983002833000	0	0	0.159420289855000	0	0.117647058824000	0	0.127340823970000	0	0	0	0	0	0	0	0	0	0	0	0	0	0	0	0	0	0	0	0	0	0	0	0	0	0.138888888889000	0.138888888889000	0.147540983607000	0.144927536232000	0
0	0	0.226798462383000	0.0180180180180000	0	0.0153846153846000	0.0280373831776000	0	0.0393700787402000	0.0253521126761000	0.0216867469880000	0	0.152838427948000	0	0	0.204724409449000	0	0.0943820224719000	0	0.0215053763441000	0	0	0.0108827085852000	0	0	0	0	0	0	0	0	0	0	0.0115606936416000	0	0	0	0	0	0	0	0	0	0.0731707317073000	0.0381679389313000	0.249363867684000	0.249363867684000	0.200573065903000	0.454068241470000	0.138211382114000
0	0	0.0582986317668000	0.144254278729000	0	0	0	0	0	0	0	0	0.0992907801418000	0.0246913580247000	0.0591715976331000	0.144508670520000	0	0.0731707317073000	0	0.103857566766000	0.0419580419580000	0	0	0	0.0784313725490000	0.0784313725490000	0.0419580419580000	0.0377358490566000	0.245398773006000	0	0	0	0	0	0.0827586206897000	0.154838709677000	0.0719424460432000	0	0	0	0	0.0796460176991000	0	0	0	0.195530726257000	0.195530726257000	0.401273885350000	0.202312138728000	0
0	0	0.0433973961562000	0.114795918367000	0	0	0	0	0	0	0	0	0.0862068965517000	0	0	0.130699088146000	0	0.0687022900763000	0	0.0656250000000000	0	0	0	0	0.0622837370242000	0.0622837370242000	0.0371747211896000	0.0332225913621000	0.0582524271845000	0	0	0	0	0	0.0659340659341000	0.0341296928328000	0	0	0	0	0	0.0689655172414000	0	0	0	0.184750733138000	0.184750733138000	0.353535353535000	0.191489361702000	0
0	0	0.0957116221255000	0.168797953964000	0	0	0	0	0	0	0	0	0.138271604938000	0	0	0.195121951220000	0	0.0918367346939000	0	0.131661442006000	0	0	0	0	0.125000000000000	0.125000000000000	0.0597014925373000	0.0533333333333000	0.0779220779221000	0	0	0	0	0	0.132352941176000	0.0547945205479000	0	0	0	0	0	0.110599078341000	0	0	0	0.247058823529000	0.247058823529000	1	0.256097560976000	0
0	0	0.111111111111000	0	0	0.360000000000000	0.284552845528000	0	0.0196078431373000	0.0142857142857000	0.176470588235000	0	0	0	0	0	0	0	0	0	0	0	0.00738552437223000	0	0	0	0	0	0	0	0	0	0	0.114391143911000	0	0	0	0	0	0	0	0	0	0.0340136054422000	0.0188679245283000	0	0	0	0.0196078431373000	0.0612244897959000
0.0320512820513000	0.0617848970252000	0.0420168067227000	0	0	0.0189873417722000	0.0320512820513000	0	0.0483870967742000	0.0346820809249000	0.0295566502463000	0	0.0601336302895000	0.0571428571429000	0	0	0	0	0	0	0	0	0.0185414091471000	0	0	0	0	0	0	0	0	0	0	0.0148367952522000	0	0	0	0	0	0.109090909091000	0	0	0	0.0833333333333000	0.187500000000000	0	0	0	0.0483870967742000	0.150000000000000
0	0	0	0	0	0	0	0	0	0	0	0	0	0	0	0	0	0	0	0	0	0	0	0.230769230769000	0	0	0	0	0	0	0	0	0	0	0	0	0	0.310344827586000	0	0	0	0	0	0	0	0	0	0	0	0
0.0279329608939000	0.246376811594000	0	0	0	0	0	0.0685714285714000	0	0	0	0	0.208080808081000	0.0505050505051000	0	0	0	0	0	0	0	0	0	0	0	0	0	0	0	0	0.0458167330677000	0	0	0	0	0	0	0	0	0.138297872340000	0	0	0	0	0.0697674418605000	0	0	0	0	0
0	0	0.111111111111000	0	0	0.360000000000000	0.284552845528000	0	0.0196078431373000	0.0142857142857000	0.364705882353000	0	0	0	0	0	0	0	0	0	0	0	0.00738552437223000	0	0	0	0	0	0	0	0	0	0	0.114391143911000	0	0	0	0	0	0	0	0	0	0.0340136054422000	0.0188679245283000	0	0	0	0.0196078431373000	0.0612244897959000
0	0	0	0	0	0	0	0	0	0	0	0	0	0	0.123287671233000	0	0	0	0	0	0	0	0	0	0	0	0	0	0	0	0.0937500000000000	0.0444444444444000	0	0	0	0	0	0	0	0	0	0.118226600985000	0	0	0	0	0	0	0	0.166666666667000
0	0	0	0	0	0	0	0	0	0	0	0	0	0	0	0	0	0	0	0	0	0	0	0	0	0	0	0	0	0.0847457627119000	0.0644329896907000	0.0769230769231000	0	0	0	0	0	0	0	0	0	0	0	0	0	0	0	0	0	0
0	0	0.0968603874415000	0	0	0.147540983607000	0.200000000000000	0	0.0400000000000000	0.0364963503650000	0.0898203592814000	0	0	0	0	0	0	0	0	0	0	0	0.0255639097744000	0	0	0	0	0	0	0	0	0	0	0.260377358491000	0	0	0	0	0	0	0	0	0	0.0555555555556000	0.0384615384615000	0	0	0	0.0400000000000000	0.0833333333333000
0.101941747573000	0.0130353817505000	0.113958810069000	0	0	0.264423076923000	0.218446601942000	0	0.0381355932203000	0.0358744394619000	0.284584980237000	0	0.0127504553734000	0.0177777777778000	0	0	0	0	0	0	0	0	0.0287413280476000	0	0	0	0	0	0	0	0	0	0	0.180778032037000	0	0	0	0	0	0.0186046511628000	0	0	0	0.0478260869565000	0.0578512396694000	0	0	0	0.0381355932203000	0.0652173913043000
0	0	0	0.0303030303030000	0	0	0	0	0	0	0	0	0	0.0431654676259000	0.0821917808219000	0	0	0	0	0.0378006872852000	0.0666666666667000	0	0	0	0	0	0	0	0.257142857143000	0	0	0	0	0	0	0.181818181818000	0.103448275862000	0	0	0	0	0	0	0	0	0	0	0	0	0
0	0	0	0	0	0	0	0	0	0	0	0	0	0	0	0	0	0	0	0	0	0	0	0	0	0	0	0	0	0	0	0	0	0	0	0	0	0	0	0	0	0	0	0	0	0	0	0	0	0
0	0	0	0	0	0	0	0	0	0	0	0	0	0	0	0	0	0	0	0	0	0	0.287898089172000	0	0	0	0	0	0	0	0	0	0	0	0	0	0	0	0	0	0.204301075269000	0	0.0967741935484000	0.0804597701149000	0	0	0	0	0	0
0	0	0	0	0	0	0	0	0	0	0	0	0	0	0	0	0	0	0	0	0	0	0.209891435464000	0	0	0	0	0	0	0	0	0	0	0	0	0	0	0	0	0	0.147208121827000	0	0.0761421319797000	0.0594594594595000	0	0	0	0	0	0
0	0	0.0368636629608000	0	0	0.0168350168350000	0.0307167235495000	0	0.0424929178470000	0.0275229357798000	0.0232558139535000	0	0	0	0	0	0	0	0	0	0	0	0.501945525292000	0	0	0	0	0	0	0	0	0	0	0.0125786163522000	0	0	0	0	0	0	0.126027397260000	0	0.0712328767123000	0.237536656891000	0.0410958904110000	0	0	0	0.0424929178470000	0.149560117302000
0	0	0.0368636629608000	0	0	0.0168350168350000	0.0307167235495000	0	0.0424929178470000	0.0275229357798000	0.0232558139535000	0	0	0	0	0	0	0	0	0	0	0	0.501945525292000	0	0	0	0	0	0	0	0	0	0	0.0125786163522000	0	0	0	0	0	0	0.126027397260000	0	0.0712328767123000	0.237536656891000	0.0410958904110000	0	0	0	0.0424929178470000	0.149560117302000
0	0	0.0397035468502000	0	0	0.0175438596491000	0.0295857988166000	0	0.0452261306533000	0.0322580645161000	0.0277777777778000	0	0	0	0	0	0	0	0	0	0	0	0.516840882695000	0	0	0	0	0	0	0	0	0	0	0.0137741046832000	0	0	0	0	0	0	0.126829268293000	0	0.0682926829268000	0.233160621762000	0.0439024390244000	0	0	0	0.0452261306533000	0.139896373057000
0	0	0.0571814497974000	0	0	0.0494117647059000	0.0593824228029000	0	0.0644490644491000	0.0549450549451000	0.0485436893204000	0	0	0	0	0	0.114014251781000	0.0660550458716000	0.0946745562130000	0	0	0	0.407984420643000	0	0	0	0	0	0	0	0	0	0	0.0448430493274000	0	0	0	0	0	0	0.125760649087000	0	0.0851926977688000	0.206823027719000	0.0628803245436000	0	0	0	0.0644490644491000	0.142857142857000
0	0	0	0.340425531915000	0	0	0	0	0	0	0	0	0	0	0	0	0	0	0	0.205128205128000	0	0	0	0	0.0750000000000000	0.0750000000000000	0.120000000000000	0.108433734940000	0.176470588235000	0	0	0	0	0	0.394736842105000	0.111111111111000	0	0	0	0	0	0.0772532188841000	0	0	0	0	0	0.109756097561000	0	0
0	0.0222717149220000	0.101472995090000	0.0313199105145000	0	0	0	0	0	0	0	0	0.299349240781000	0	0	0.437500000000000	0	0.169642857143000	0	0.0373333333333000	0	0	0	0	0	0	0	0	0	0	0.0192307692308000	0	0	0	0	0	0	0	0	0	0	0	0	0	0	0.232323232323000	0.232323232323000	0.181818181818000	0.239583333333000	0
0	0	0	0	0	0	0	0	0	0	0	0	0	0	0	0	0	0	0	0	0	0	0.139007092199000	0	0	0	0	0	0	0	0	0	0	0	0	0	0	0	0	0	0.156626506024000	0	0.0843373493976000	0.0649350649351000	0	0	0	0	0	0
0	0	0	0	0	0	0	0	0	0	0	0	0	0	0	0	0	0	0	0	0	0	0	0	0	0	0	0	0	0	0	0	0	0	0	0	0	0	0	0	0	0	0	0	0	0	0	0	0	0
0	0	0	0	0.187500000000000	0	0	0	0	0	0	0	0	0	0	0	0	0	0.161434977578000	0	0	0	0.0419889502762000	0	0	0	0	0	0	0	0	0	0.188034188034000	0	0	0	0	0	0	0	0.148148148148000	0	0.148148148148000	0.0784313725490000	0	0	0	0	0	0
0.0400000000000000	0.0400000000000000	0	0	0	0	0	0	0	0	0	0	0.0387596899225000	0.125000000000000	0	0	0	0	0	0	0	0	0	0	0	0	0	0	0	0	0	0	0	0	0	0	0	0	0	0.0746268656716000	0	0	0	0	0.316770186335000	0	0	0	0	0
0	0	0.177688710755000	0.0275482093664000	0	0	0	0	0	0	0	0	0.222811671088000	0	0	0.306666666667000	0	0.131868131868000	0	0.0343642611684000	0	0	0	0	0	0	0	0	0	0	0	0	0	0	0	0	0	0	0	0	0	0	0	0	0	0.358974358974000	0.358974358974000	0.313432835821000	0.373333333333000	0
0	0	0.0956459671663000	0.100294985251000	0	0	0	0	0	0	0	0	0.101983002833000	0	0	0.159420289855000	0	0.117647058824000	0	0.127340823970000	0	0	0	0	0	0	0	0	0	0	0	0	0	0	0	0	0	0	0	0	0	0	0	0	0	0.138888888889000	0.138888888889000	0.147540983607000	0.144927536232000	0
0	0.0314341846758000	0	0	0	0	0	0	0	0	0	0	0.0307101727447000	0	0.0825688073394000	0	0	0	0.102127659574000	0	0	0.0638297872340000	0	0	0	0	0	0	0	0	0.0681818181818000	0.0793650793651000	0.170731707317000	0	0	0	0	0	0.111111111111000	0	0.0350877192982000	0.0872727272727000	0.0350877192982000	0	0	0	0	0	0	0.111111111111000
0	0	0.0608750792644000	0	0	0	0	0	0.0750000000000000	0.0680272108844000	0.0564971751412000	0	0	0	0	0	0.138461538462000	0.0625000000000000	0	0	0	0	0	0	0	0	0	0	0	0	0	0	0	0	0	0	0	0	0	0	0	0	0	0	0	0	0	0	0	0
0	0	0.0984615384615000	0	0	0	0	0	0.120481927711000	0.117647058824000	0.0983606557377000	0	0	0	0	0	0.176470588235000	0.0909090909091000	0	0	0	0	0	0	0	0	0	0	0	0	0	0	0	0	0	0	0	0	0	0	0	0	0	0	0	0	0	0	0	0
0	0.0554272517321000	0.0542679479932000	0	0	0	0	0	0.0652173913043000	0.0584795321637000	0.0497512437811000	0	0.0539325842697000	0	0	0	0.116883116883000	0.0555555555556000	0	0	0	0.320000000000000	0	0	0	0	0	0	0	0	0	0.224299065421000	0.0480769230769000	0	0	0	0	0	0.169014084507000	0	0	0	0	0	0	0	0	0	0	0
0	0	0.0608750792644000	0	0	0	0	0	0.0750000000000000	0.0680272108844000	0.0564971751412000	0	0	0	0	0	0.138461538462000	0.0625000000000000	0	0	0	0	0	0	0	0	0	0	0	0	0	0	0	0	0	0	0	0	0	0	0	0	0	0	0	0	0	0	0	0
0.0372670807453000	0.0559284116331000	0.0350684931507000	0	0	0	0	0	0.0418848167539000	0.0337078651685000	0.0288461538462000	0	0.0544662309368000	0.150000000000000	0	0	0.0931677018634000	0.0403587443946000	0	0	0	0	0	0	0	0	0	0	0	0	0	0	0	0	0	0	0	0	0	0.0882352941176000	0	0	0	0	0.182741116751000	0	0	0	0	0
0	0	0.0262438490979000	0.134529147982000	0	0	0	0	0.0313315926893000	0.0224089635854000	0.0191846522782000	0	0	0	0	0	0.0835913312693000	0.0335570469799000	0	0.0962566844920000	0	0	0	0	0.104956268222000	0.104956268222000	0.0495356037152000	0.0450704225352000	0.0661157024793000	0	0	0	0	0	0.110091743119000	0.0461095100865000	0	0	0	0	0	0.134969325153000	0	0	0	0	0	0.136752136752000	0	0
0	0	0.152542372881000	0	0	0.0746268656716000	0.0909090909091000	0	0.185185185185000	0.181208053691000	0.150837988827000	0	0	0	0	0	0	0	0	0	0	0	0.237026647966000	0	0	0	0	0	0	0	0	0	0	0.0657439446367000	0	0	0	0	0	0	0.166666666667000	0	0.166666666667000	0.384615384615000	0.178571428571000	0	0	0	0.185185185185000	0.307692307692000
0	0	0.0178465199286000	0.0195599022005000	0	0	0	0	0	0	0	0	0.0236406619385000	0	0	0.0520231213873000	0	0.102439024390000	0.129032258065000	0.0237388724036000	0	0	0	0	0	0	0	0	0	0.0719424460432000	0.0348837209302000	0.0689655172414000	0	0	0	0	0	0	0	0	0.0446927374302000	0	0.0446927374302000	0	0	0.0391061452514000	0.0391061452514000	0.0318471337580000	0.0404624277457000	0
0	0	0.0112647209421000	0.0691823899371000	0	0	0	0	0	0	0	0	0.0162932790224000	0.0459183673469000	0.0443349753695000	0.0386473429952000	0	0.0251046025105000	0.109090909091000	0.0814814814815000	0.0847457627119000	0	0	0	0	0	0	0	0.0456852791878000	0	0	0	0	0	0	0.0264550264550000	0.0520231213873000	0	0	0	0.112676056338000	0	0.112676056338000	0	0	0.0281690140845000	0.0281690140845000	0.0209424083770000	0.0289855072464000	0
0	0	0	0	0	0	0	0	0	0	0	0	0	0	0	0	0	0	0	0	0	0	0.0510067114094000	0	0	0	0	0	0	0	0	0	0	0	0	0	0	0	0	0	0.113636363636000	0	0.113636363636000	0.0975609756098000	0	0	0	0	0	0
0	0	0	0	0	0	0	0	0	0	0	0	0	0	0	0	0.200000000000000	0.0989010989011000	0	0	0	0	0	0	0	0	0	0	0	0	0	0	0	0	0	0	0	0	0	0	0	0	0	0	0	0	0	0	0	0
0	0	0	0.0909090909091000	0	0	0	0	0	0	0	0	0	0.129496402878000	0.0821917808219000	0	0	0	0	0.113402061856000	0.200000000000000	0	0	0	0	0	0	0	0.0857142857143000	0	0	0	0	0	0	0.0606060606061000	0.103448275862000	0	0	0	0	0	0	0	0	0	0	0	0	0
0.179104477612000	0.0229007633588000	0	0.122762148338000	0	0	0	0	0	0	0	0	0.0222222222222000	0.0326797385621000	0	0	0	0	0	0.0752351097179000	0	0	0	0	0.0833333333333000	0.0833333333333000	0.0447761194030000	0.0400000000000000	0.0649350649351000	0	0	0	0	0	0.0882352941176000	0.0410958904110000	0	0	0	0.0349650349650000	0	0.0829493087558000	0	0	0.0352941176471000	0	0	0.121621621622000	0	0
0	0	0	0	0	0	0	0	0	0	0	0	0	0	0.111111111111000	0	0	0	0	0	0	0	0	0	0	0	0	0	0	0	0.0865384615385000	0.0408163265306000	0	0	0	0	0	0	0	0	0	0.109589041096000	0	0	0	0	0	0	0	0.150000000000000
0	0.0256959314775000	0.0934383202100000	0.0344086021505000	0	0	0	0	0	0	0	0	0.154488517745000	0	0	0.174129353234000	0	0.107296137339000	0	0.0407124681934000	0	0.179640718563000	0	0	0	0	0	0	0	0	0	0.129870129870000	0.0177777777778000	0	0	0	0	0	0.113207547170000	0	0	0	0	0	0	0.217391304348000	0.217391304348000	0.167567567568000	0.223880597015000	0
0.0357142857143000	0.0666666666667000	0.0452625226313000	0	0	0.0211267605634000	0.0357142857143000	0	0.0529411764706000	0.0382165605096000	0.0320855614973000	0	0.0647482014388000	0.0628930817610000	0	0	0	0	0	0	0	0	0.0201342281879000	0	0	0	0	0	0	0	0	0	0	0.0163934426230000	0	0	0	0	0	0.120805369128000	0	0	0	0.0914634146341000	0.204545454545000	0	0	0	0.0529411764706000	0.164634146341000
0.0666666666667000	0.172602739726000	0	0	0	0	0	0	0	0	0	0	0.167108753316000	0.107913669065000	0	0	0	0	0	0	0	0	0	0	0	0	0	0	0	0	0	0	0	0	0	0	0	0	0	0.271317829457000	0	0	0	0	0.115384615385000	0	0	0	0	0
0	0	0	0.165289256198000	0	0	0	0	0	0	0	0	0	0	0	0	0	0	0	0.123711340206000	0	0	0	0	0.0461538461538000	0.0461538461538000	0.200000000000000	0.176470588235000	0.257142857143000	0	0	0	0	0	0.0491803278689000	0.181818181818000	0	0	0	0	0	0.0394088669951000	0	0	0	0	0	0.0597014925373000	0	0
0	0	0	0	0	0	0	0	0	0	0	0	0	0	0	0	0	0	0	0	0	0	0	0	0	0	0	0	0	0	0	0	0	0	0	0	0	0	0	0	0	0	0	0	0	0	0	0	0	0
0	0.0319361277445000	0	0	0	0	0	0	0	0	0	0	0.0311890838207000	0	0	0	0	0	0.0909090909091000	0	0	0.0652173913043000	0.0448239060832000	0	0	0	0	0	0	0	0	0.0483870967742000	0.173553719008000	0	0	0	0	0	0.113636363636000	0	0.223214285714000	0	0.0625000000000000	0.0471698113208000	0	0	0	0	0	0
0	0	0.113337507827000	0	0	0.167286245353000	0.275471698113000	0	0.0215384615385000	0.0167224080268000	0.0863509749304000	0	0	0	0	0	0	0	0	0	0	0	0.00979020979021000	0	0	0	0	0	0	0	0	0	0	0.558620689655000	0	0	0	0	0	0	0	0	0	0.0351437699681000	0.0207715133531000	0	0	0	0.0215384615385000	0.0607028753994000
0	0	0	0	0	0	0	0	0	0	0	0	0	0	0	0	0	0	0	0	0	0	0	0	0	0	0	0	0	0	0	0	0	0	0	0	0	0	0	0	0	0	0	0	0	0	0	0	0	0
0	0	0.0994390617032000	0	0	0.0444444444444000	0.0561797752809000	0	0.115384615385000	0.107692307692000	0.0933333333333000	0	0	0	0	0	0	0	0	0	0	0	0.277591973244000	0	0	0	0	0	0	0	0	0	0	0.0393700787402000	0	0	0	0	0	0	0.299065420561000	0	0.0747663551402000	0.326732673267000	0.112149532710000	0	0	0	0.115384615385000	0.207920792079000
0	0	0	0	0	0	0	0	0	0	0	0	0	0	0	0	0	0	0	0	0	0	0	0	0	0	0	0	0	0	0	0	0	0	0	0	0	0	0	0	0	0	0	0	0	0	0	0	0	0
0	0	0	0	0	0	0	0	0	0	0	0	0	0	0	0	0	0	0.0685714285714000	0	0	0	0	0	0	0	0	0	0	0	0	0	0	0	0	0	0	0	0	0	0.214285714286000	0.0790697674419000	0.214285714286000	0	0	0	0	0	0	0
0	0	0	0	0	0	0	0	0	0	0	0	0	0	0	0	0.143712574850000	0.0786026200873000	0.238095238095000	0	0	0	0	0	0	0	0	0	0	0	0	0	0	0	0	0	0	0	0	0	0.0394088669951000	0	0.0394088669951000	0	0	0	0	0	0	0
0	0	0	0	0	0	0	0	0	0	0	0	0	0	0	0	0	0	0	0	0	0	0.0585516178737000	0	0	0	0	0	0	0	0	0	0	0	0	0	0	0	0	0	0.131578947368000	0	0.131578947368000	0.114285714286000	0	0	0	0	0	0
0	0	0	0	0	0	0	0	0	0	0	0	0	0	0	0	0	0	0	0	0	0	0.0274656679151000	0.119718309859000	0	0	0	0	0	0	0	0	0	0	0	0	0	0.0324675324675000	0	0	0.0842105263158000	0	0.0842105263158000	0.0674157303371000	0	0	0	0	0	0
0	0	0	0	0	0	0	0	0	0	0	0	0	0	0	0	0	0	0	0	0	0	0	0	0	0	0	0	0	0	0	0	0	0	0	0	0	0	0	0	0	0	0	0	0	0	0	0	0	0
0	0	0	0	0	0	0	0	0	0	0	0	0	0	0	0	0	0	0	0	0	0	0	0	0	0	0	0	0	0	0	0	0	0	0	0	0	0	0	0	0	0	0	0	0	0	0	0	0	0
0	0	0.0668877833057000	0	0	0.0931677018634000	0.132075471698000	0	0.0264550264550000	0.0227272727273000	0.0582524271845000	0	0	0	0.0216216216216000	0	0	0	0	0	0	0	0.0158343483557000	0	0	0	0	0	0	0	0.0173160173160000	0.0821917808219000	0	0.0787172011662000	0	0	0	0	0	0	0	0.0247933884298000	0	0.0382513661202000	0.0256410256410000	0	0	0	0.0264550264550000	0.0928961748634000
0	0	0	0.0535211267606000	0	0	0	0	0	0	0	0	0	0.0740740740741000	0.112676056338000	0	0	0	0	0.0671378091873000	0.103448275862000	0	0	0	0	0	0	0	0.352941176471000	0	0	0	0	0	0	0.281250000000000	0.142857142857000	0	0	0	0	0	0	0	0	0	0	0	0	0
0	0	0	0	0	0	0	0	0	0	0	0	0	0	0	0	0	0	0	0	0	0	0	0	0	0	0	0	0	0	0	0	0	0	0	0	0	0	0	0	0	0.241206030151000	0	0	0	0	0	0	0	0
0	0	0.0151438667340000	0.0578512396694000	0	0	0	0	0	0	0	0	0.0200803212851000	0.0375939849624000	0.0411622276029000	0.0997624703088000	0	0.0783505154639000	0.0805369127517000	0.0679611650485000	0.0747922437673000	0	0	0	0	0	0	0	0.0423940149626000	0	0	0	0	0	0	0.0233766233766000	0.0481586402266000	0	0	0	0.0831408775982000	0	0.0831408775982000	0	0	0.0323325635104000	0.0323325635104000	0.0257069408740000	0.0332541567696000	0
0	0	0	0	0	0	0	0	0	0	0	0	0	0	0	0	0	0	0	0	0	0	0	0	0	0	0	0	0	0	0	0	0	0	0	0	0	0	0	0	0	0	0	0	0	0	0	0	0	0
0	0	0.100594916171000	0.0310421286031000	0	0	0	0	0	0	0	0	0.275268817204000	0	0	0.432989690722000	0.256097560976000	0.433628318584000	0	0.0369393139842000	0	0	0	0	0	0	0	0	0	0	0	0	0	0	0	0	0	0	0	0	0	0	0	0	0	0.230000000000000	0.230000000000000	0.179775280899000	0.237113402062000	0
0	0	0.0569948186528000	0	0	0.0263157894737000	0.0400000000000000	0	0.0666666666667000	0.0538922155689000	0.0456852791878000	0	0	0	0	0	0	0	0	0	0	0	0.256050955414000	0	0	0	0	0	0	0	0	0	0	0.0215384615385000	0	0	0	0	0	0	0.172043010753000	0	0.0860215053763000	0.310344827586000	0.0645161290323000	0	0	0	0.0666666666667000	0.172413793103000
0	0	0	0	0	0	0	0	0	0	0	0	0	0	0	0	0	0	0	0	0	0	0.0595744680851000	0	0	0	0	0	0	0	0	0	0	0	0	0	0	0	0	0	0.156626506024000	0	0.0843373493976000	0.0649350649351000	0	0	0	0	0	0
0	0	0.0870337477798000	0	0	0.0410958904110000	0.0555555555556000	0	0.103448275862000	0.0931677018634000	0.0785340314136000	0	0	0	0	0	0	0	0	0	0	0	0.306176084100000	0	0	0	0	0	0	0	0	0	0	0.0351437699681000	0	0	0	0	0	0	0.244444444444000	0	0.111111111111000	0.428571428571000	0.100000000000000	0	0	0	0.103448275862000	0.214285714286000
0	0.0218818380744000	0.0525469168901000	0.0307692307692000	0	0	0	0	0	0	0	0	0.0895522388060000	0	0	0.183673469388000	0	0.166666666667000	0.114832535885000	0.0365535248042000	0	0	0	0	0	0	0	0	0	0	0.0189075630252000	0	0	0	0	0	0	0	0	0	0.0396039603960000	0	0.0396039603960000	0	0	0.108910891089000	0.108910891089000	0.0888888888889000	0.112244897959000	0
0	0	0.0602858918583000	0	0	0.0882352941176000	0.134328358209000	0	0.0243902439024000	0.0198675496689000	0.0497237569061000	0	0	0	0.0375000000000000	0	0	0	0	0	0	0	0.0124826629681000	0	0	0	0	0	0	0	0.0291262135922000	0.123711340206000	0	0.0716723549488000	0	0	0	0	0	0	0	0.0368663594470000	0	0.0379746835443000	0.0235294117647000	0	0	0	0.0243902439024000	0.113924050633000
0	0	0.0940499040307000	0	0	0.140115163148000	0.251461988304000	0	0.0173775671406000	0.0120481927711000	0.0641940085592000	0	0	0	0	0	0	0	0	0	0	0	0.00573065902579000	0	0	0	0	0	0	0	0	0	0	0.431616341030000	0	0	0	0	0	0	0	0	0	0.0311986863711000	0.0167427701674000	0	0	0	0.0173775671406000	0.0574712643678000
0	0	0.0940499040307000	0	0	0.140115163148000	0.251461988304000	0	0.0173775671406000	0.0120481927711000	0.0641940085592000	0	0	0	0	0	0	0	0	0	0	0	0.00573065902579000	0	0	0	0	0	0	0	0	0	0	0.431616341030000	0	0	0	0	0	0	0	0	0	0.0311986863711000	0.0167427701674000	0	0	0	0.0173775671406000	0.0574712643678000
0	0	0.149549549550000	0	0	0.216783216783000	0.319148936170000	0	0.0292397660819000	0.0253164556962000	0.127659574468000	0	0	0	0	0	0	0	0	0	0	0	0.0173564753004000	0	0	0	0	0	0	0	0	0	0	0.478827361564000	0	0	0	0	0	0	0	0	0	0.0424242424242000	0.0282485875706000	0	0	0	0.0292397660819000	0.0666666666667000
0.0400000000000000	0.0400000000000000	0	0	0	0	0	0	0	0	0	0	0.0387596899225000	0.125000000000000	0	0	0	0	0	0	0	0	0	0	0	0	0	0	0	0	0	0	0	0	0	0	0	0	0	0.0746268656716000	0	0	0	0	0.167701863354000	0	0	0	0	0
0.0303030303030000	0.0805687203791000	0	0	0	0	0	0	0	0	0	0	0.0783410138249000	0.0805970149254000	0	0	0	0	0	0	0	0.332179930796000	0	0	0	0	0	0	0	0	0	0.230215827338000	0.0493827160494000	0	0	0	0	0	0.175824175824000	0.0476190476190000	0	0	0	0	0.121951219512000	0	0	0	0	0
0	0	0	0	0	0	0	0	0	0	0	0	0	0	0.0275229357798000	0	0.0937500000000000	0.0472440944882000	0.0765957446809000	0	0	0	0	0	0	0	0	0	0	0.234042553191000	0.293560606061000	0.507936507937000	0	0	0	0	0	0	0	0	0.0263157894737000	0.0290909090909000	0.0263157894737000	0	0	0	0	0	0	0.0370370370370000
0	0.117302052786000	0	0	0	0	0	0	0	0	0	0	0.113314447592000	0	0	0	0	0	0	0	0	0.230769230769000	0	0	0	0	0	0	0	0	0	0.142857142857000	0.111111111111000	0	0	0	0	0	0.333333333333000	0	0	0	0	0	0	0	0	0	0	0
0.0281329923274000	0.0503875968992000	0.188005711566000	0	0	0.0658227848101000	0.0971867007673000	0	0.181818181818000	0.150588235294000	0.156701030928000	0	0.0492424242424000	0.0536130536131000	0	0	0	0	0	0	0	0	0.0403309203723000	0	0	0	0	0	0	0	0	0	0	0.0552884615385000	0	0	0	0	0	0.0855745721271000	0	0	0	0.0956719817768000	0.187904967603000	0	0	0	0.0665188470067000	0.150341685649000
0	0.0479041916168000	0.0313571778540000	0	0	0	0	0	0.0366972477064000	0.0292682926829000	0.0255319148936000	0	0.0467836257310000	0	0	0	0	0	0	0	0	0.260869565217000	0	0	0	0	0	0	0	0	0	0.193548387097000	0.0413223140496000	0	0	0	0	0	0.136363636364000	0	0	0.0184501845018000	0	0	0	0	0	0	0	0
0	0	0.0445789763346000	0	0	0.0617283950617000	0.0750000000000000	0	0.0526315789474000	0.0508474576271000	0.0434782608696000	0	0	0	0	0	0	0	0.118226600985000	0	0	0	0.0400000000000000	0	0	0	0	0	0	0	0	0	0	0.0550724637681000	0	0	0	0	0	0	0.0408163265306000	0	0.0408163265306000	0.0652173913043000	0.0510204081633000	0	0	0	0.0526315789474000	0.0869565217391000
0	0.0862533692722000	0	0	0	0	0	0.0756302521008000	0	0	0	0	0.0417754569191000	0	0	0	0	0	0	0	0	0	0	0	0	0	0	0	0	0	0	0	0	0	0	0	0	0	0	0	0	0	0	0	0	0	0	0	0	0
0	0	0	0	0	0	0	0	0	0	0	0	0	0	0	0	0	0	0	0	0	0	0	0	0	0	0	0	0	0	0	0	0	0	0	0	0	0	0	0	0	0	0	0	0	0	0	0	0	0
0	0	0	0	0	0	0	0	0	0	0	0	0	0	0	0	0	0	0	0	0	0	0	0	0	0	0	0	0	0	0	0	0	0	0	0	0	0	0	0	0	0	0	0	0	0	0	0	0	0
0	0	0	0	0	0	0	0	0	0	0	0	0	0	0	0	0	0	0	0	0	0	0	0	0	0	0	0	0	0	0	0	0	0	0	0	0	0	0	0	0	0	0	0	0	0	0	0	0	0
0	0	0.165870307167000	0	0	0.0847457627119000	0.103448275862000	0	0.205479452055000	0.203007518797000	0.165644171779000	0	0	0	0	0	0	0	0	0	0	0	0.152542372881000	0	0	0	0	0	0	0	0	0	0	0.0739299610895000	0	0	0	0	0	0	0	0	0	0.257142857143000	0.197368421053000	0	0	0	0.205479452055000	0.342857142857000
0	0	0.0134721371709000	0.0831234256927000	0	0	0	0	0	0	0	0	0.0194647201946000	0.0576923076923000	0.0552147239264000	0.0479041916168000	0	0.0301507537688000	0	0.101538461538000	0.109489051095000	0	0	0	0	0	0	0	0.0573248407643000	0	0	0	0	0	0	0.0335570469799000	0.0676691729323000	0	0	0	0	0	0	0	0	0.0346820809249000	0.0346820809249000	0.0264900662252000	0.0359281437126000	0
0	0	0	0.204379562044000	0	0	0	0	0	0	0	0	0	0	0	0	0	0	0.0427807486631000	0.176991150442000	0	0	0	0	0.0649350649351000	0.0649350649351000	0.250000000000000	0.225000000000000	0.292682926829000	0	0	0	0	0	0.0684931506849000	0.230769230769000	0	0	0	0	0.133333333333000	0.0528634361233000	0.133333333333000	0	0	0	0	0.0759493670886000	0	0
0	0	0	0.129793510324000	0	0	0	0	0	0	0	0	0	0	0	0	0	0	0	0.134831460674000	0	0	0	0	0.152542372881000	0.152542372881000	0.185185185185000	0.161290322581000	0.187500000000000	0	0	0	0	0	0.163636363636000	0.166666666667000	0	0	0	0	0	0.104712041885000	0	0	0	0	0	0.163934426230000	0	0
0	0	0	0.236619718310000	0	0	0	0	0	0	0	0	0	0	0	0	0	0	0	0.212014134276000	0	0	0	0	0.0793650793651000	0.0793650793651000	0.310344827586000	0.272727272727000	0.352941176471000	0	0	0	0	0	0.0847457627119000	0.281250000000000	0	0	0	0	0	0.0603015075377000	0	0	0	0	0	0.0923076923077000	0	0
0	0	0	0	0	0	0	0	0	0	0	0	0	0	0	0	0	0	0	0	0	0	0	0	0	0	0	0	0	0	0	0	0	0	0	0	0	0	0	0	0	0	0	0	0	0	0	0	0	0
0	0	0.0968603874415000	0	0	0.147540983607000	0.200000000000000	0	0.0400000000000000	0.0364963503650000	0.0898203592814000	0	0	0	0	0	0	0	0	0	0	0	0.0255639097744000	0	0	0	0	0	0	0	0	0	0	0.124528301887000	0	0	0	0	0	0	0	0	0	0.0555555555556000	0.0384615384615000	0	0	0	0.0400000000000000	0.0833333333333000
0	0	0.111111111111000	0	0	0.157894736842000	0.200000000000000	0	0.0444444444444000	0.0419161676647000	0.106598984772000	0	0	0	0	0	0	0	0	0	0	0	0.0318471337580000	0	0	0	0	0	0	0	0	0	0	0.138461538462000	0	0	0	0	0	0	0	0	0	0.0574712643678000	0.0430107526882000	0	0	0	0.0444444444444000	0.0804597701149000
0	0	0.146650573325000	0	0	0.0704225352113000	0.0857142857143000	0	0.176470588235000	0.171974522293000	0.144385026738000	0	0	0	0	0	0	0	0.213114754098000	0	0	0	0.132885906040000	0	0	0	0	0	0	0	0	0	0	0.0622950819672000	0	0	0	0	0	0	0	0	0	0.219512195122000	0.170454545455000	0	0	0	0.176470588235000	0.292682926829000
0	0	0	0	0	0	0	0	0	0	0	0	0	0	0	0	0	0	0	0	0	0	0.0585516178737000	0	0	0	0	0	0	0	0	0	0	0	0	0	0	0	0	0	0.131578947368000	0	0.131578947368000	0.114285714286000	0	0	0	0	0	0
0	0.104308390023000	0	0	0	0	0	0.285714285714000	0	0	0	0	0.0662251655629000	0	0	0	0	0	0	0	0	0	0.0171358629131000	0	0	0	0	0	0	0	0	0	0	0	0	0	0	0	0	0	0.0721649484536000	0	0.0721649484536000	0.0549450549451000	0	0	0	0	0	0
0	0.0728051391863000	0	0	0	0	0	0.203592814371000	0	0	0	0	0.0375782881002000	0	0	0	0	0	0	0	0	0	0.0207134637514000	0	0	0	0	0	0	0	0	0	0	0	0	0	0	0	0	0	0.0724637681159000	0	0.0724637681159000	0.0564102564103000	0	0	0	0	0	0
0	0.149659863946000	0	0	0	0	0	0.129870129870000	0	0	0	0	0.110375275938000	0	0	0	0	0	0	0	0	0	0.0171358629131000	0	0	0	0	0	0	0	0	0	0	0	0	0	0	0	0	0	0.0721649484536000	0	0.0721649484536000	0.0549450549451000	0	0	0	0	0	0
0	0.0985010706638000	0	0	0	0	0	0.0838323353293000	0	0	0	0	0.0626304801670000	0	0	0	0	0	0	0	0	0	0.0207134637514000	0	0	0	0	0	0	0	0	0	0	0	0	0	0	0	0	0	0.0724637681159000	0	0.0724637681159000	0.0564102564103000	0	0	0	0	0	0
0	0	0	0	0	0	0	0	0	0	0	0	0	0	0	0	0	0	0	0	0	0	0.0330827067669000	0	0	0	0	0	0	0	0	0	0	0	0	0	0	0	0	0	0.102564102564000	0	0.102564102564000	0.0833333333333000	0	0	0	0	0	0
0	0	0.0968603874415000	0	0	0.147540983607000	0.200000000000000	0	0.0400000000000000	0.0364963503650000	0.0898203592814000	0	0	0	0	0	0	0	0	0	0	0	0.0255639097744000	0	0	0	0	0	0	0	0	0	0	0.124528301887000	0	0	0	0	0	0	0	0	0	0.0555555555556000	0.0384615384615000	0	0	0	0.0400000000000000	0.0833333333333000
0	0	0	0	0	0	0	0	0	0	0	0	0	0	0	0	0	0	0	0	0	0	0	0	0	0	0	0	0	0	0	0	0	0	0	0	0	0	0	0	0	0	0	0	0	0	0	0	0	0
0	0	0	0	0	0	0	0	0	0	0	0	0	0	0	0	0	0	0	0	0	0	0	0	0	0	0	0	0	0	0	0	0	0	0	0	0	0	0	0	0	0	0	0	0	0	0	0	0	0
0.0259067357513000	0.624266144814000	0	0	0	0	0	0.0740740740741000	0	0	0	0	0.579349904398000	0.0471698113208000	0	0	0	0	0	0	0	0.0846560846561000	0	0	0	0	0	0	0	0	0.0283018867925000	0.0632411067194000	0.0404858299595000	0	0	0	0	0	0.132596685083000	0.128712871287000	0	0	0	0	0.0655021834061000	0	0	0	0	0
0.0259067357513000	0.624266144814000	0	0	0	0	0	0.0740740740741000	0	0	0	0	0.579349904398000	0.0471698113208000	0	0	0	0	0	0	0	0.0846560846561000	0	0	0	0	0	0	0	0	0.0283018867925000	0.0632411067194000	0.0404858299595000	0	0	0	0	0	0.132596685083000	0.128712871287000	0	0	0	0	0.0655021834061000	0	0	0	0	0
0	0	0	0	0	0	0	0	0	0	0	0	0	0	0	0	0	0	0	0	0	0	0	0	0	0	0	0	0	0	0	0	0	0	0	0	0	0	0	0	0	0	0	0	0	0	0	0	0	0
0	0.0296296296296000	0.0875075437538000	0	0	0.126760563380000	0.171428571429000	0	0.0352941176471000	0.0318471337580000	0.0802139037433000	0	0.0287769784173000	0	0	0	0	0	0.0382513661202000	0	0	0.0735294117647000	0.0228187919463000	0	0	0	0	0	0	0	0	0.0500000000000000	0.0206185567010000	0.108196721311000	0	0	0	0	0.140625000000000	0	0	0	0	0.0487804878049000	0.0340909090909000	0	0	0	0.0352941176471000	0.0731707317073000
0	0	0	0	0	0	0	0	0	0	0	0	0	0	0	0	0	0	0	0	0	0	0	0	0	0	0	0	0	0	0	0	0	0	0	0	0	0	0	0	0	0	0	0	0	0	0	0	0	0
0	0	0.0927152317881000	0.0774774774775000	0	0	0	0	0	0	0	0	0.235500878735000	0.0382978723404000	0.0371900826446000	0.353658536585000	0	0.147482014388000	0.0926640926641000	0.0890269151139000	0.0694444444444000	0	0	0	0	0	0	0	0.0381355932203000	0	0	0	0	0	0	0.0219298245614000	0.0424528301887000	0	0	0	0.0317460317460000	0	0.0317460317460000	0	0	0.194444444444000	0.194444444444000	0.152173913043000	0.199186991870000	0
0	0	0	0	0	0	0	0	0	0	0	0	0	0	0	0	0.200000000000000	0.0989010989011000	0	0	0	0	0	0	0	0	0	0	0	0	0	0	0	0	0	0	0	0	0	0	0	0	0	0	0	0	0	0	0	0
0	0	0	0	0	0	0	0	0	0	0	0	0	0	0	0	0.147540983607000	0.0652173913043000	0	0	0	0	0	0	0	0	0	0	0	0	0	0	0	0	0	0	0	0	0	0	0	0	0	0	0	0	0	0	0	0
0	0	0	0.236619718310000	0	0	0	0	0	0	0	0	0	0	0	0	0	0	0	0.212014134276000	0	0	0	0	0.238095238095000	0.238095238095000	0.103448275862000	0.0909090909091000	0.117647058824000	0	0	0	0	0	0.254237288136000	0.0937500000000000	0	0	0	0	0	0.180904522613000	0	0	0	0	0	0.276923076923000	0	0
0	0	0	0.0535211267606000	0	0	0	0	0	0	0	0	0	0.0740740740741000	0.338028169014000	0	0	0	0	0.0671378091873000	0.103448275862000	0	0	0	0	0	0	0	0.117647058824000	0	0	0	0	0	0	0.0937500000000000	0.428571428571000	0	0	0	0	0	0	0	0	0	0	0	0	0
0	0	0	0.171355498721000	0	0	0	0	0	0	0	0	0	0.0261437908497000	0.187500000000000	0	0	0	0	0.134796238245000	0.0447761194030000	0	0	0	0.0416666666667000	0.0416666666667000	0.179104477612000	0.160000000000000	0.298701298701000	0	0	0	0	0	0.0441176470588000	0.205479452055000	0.230769230769000	0	0	0	0	0.0368663594470000	0	0	0	0	0	0.0540540540541000	0	0
0	0	0.0454821103699000	0	0	0.0212765957447000	0.0359712230216000	0	0.0532544378698000	0.0384615384615000	0.0322580645161000	0	0	0	0	0	0	0	0	0	0	0	0.0202429149798000	0	0	0	0	0	0	0	0	0	0	0.0165016501650000	0	0	0	0	0	0	0	0.0540540540541000	0	0.0920245398773000	0.0514285714286000	0	0	0	0.0532544378698000	0.165644171779000
0	0	0.116086235489000	0.126984126984000	0	0	0	0	0	0	0	0	0.153846153846000	0	0	0.206349206349000	0	0.0950226244344000	0	0.0867208672087000	0	0	0	0	0.0710059171598000	0.0710059171598000	0.0377358490566000	0.0342857142857000	0.0558659217877000	0	0	0	0	0	0.0745341614907000	0.0350877192982000	0	0	0	0	0	0.0743801652893000	0	0	0	0.251282051282000	0.251282051282000	0.445086705202000	0.259259259259000	0
0.0447761194030000	0.165394402036000	0	0	0	0	0	0	0	0	0	0	0.160493827160000	0.0980392156863000	0	0	0	0	0	0	0	0	0	0	0	0	0	0	0	0	0	0	0	0	0	0	0	0	0	0.440559440559000	0	0	0	0	0.117647058824000	0	0	0	0	0
0	0	0	0.0535211267606000	0	0	0	0	0	0	0	0	0	0.0740740740741000	0.112676056338000	0	0	0	0	0.0671378091873000	0.103448275862000	0	0	0	0	0	0	0	0.352941176471000	0	0	0	0	0	0	0.281250000000000	0.142857142857000	0	0	0	0	0	0	0	0	0	0	0	0	0
0	0	0	0	0	0	0	0	0	0	0	0	0	0	0	0	0	0	0	0	0	0	0.211248285322000	0	0	0	0	0	0	0	0	0	0	0	0	0	0	0	0	0	0.186046511628000	0	0.0930232558140000	0.0750000000000000	0	0	0	0	0	0
0	0.183066361556000	0	0	0.0714285714286000	0	0	0.0789473684211000	0	0	0	0	0.142538975501000	0	0	0	0	0	0	0	0	0	0	0	0	0	0	0	0	0	0.0592105263158000	0	0.0952380952381000	0	0	0	0	0	0	0	0	0	0	0	0	0	0	0	0	0
0	0	0.0245954692557000	0.136000000000000	0	0	0	0	0	0	0	0	0.0308483290488000	0.0827586206897000	0.0657894736842000	0.0641025641026000	0	0.0425531914894000	0	0.168316831683000	0.142857142857000	0	0	0	0	0	0	0	0.0684931506849000	0	0	0	0	0	0	0.0434782608696000	0.0819672131148000	0	0	0	0	0	0	0	0	0.0493827160494000	0.0493827160494000	0.0428571428571000	0.0512820512821000	0
0	0	0	0	0	0	0	0	0	0	0	0	0	0	0	0	0	0	0	0	0	0	0	0	0	0	0	0	0	0	0	0	0	0	0	0	0	0	0	0	0	0	0	0	0	0	0	0	0	0
0	0	0.0546569994423000	0.173913043478000	0	0	0	0	0	0	0	0	0.0931263858093000	0	0	0.133689839572000	0	0.0684931506849000	0	0.142465753425000	0	0	0	0	0.287425149701000	0.287425149701000	0.0636942675159000	0.0578034682081000	0.0790960451977000	0	0	0	0	0	0.150943396226000	0.0591715976331000	0	0	0	0	0	0.125000000000000	0	0	0	0.181347150259000	0.181347150259000	0.438596491228000	0.187165775401000	0
0	0	0	0	0	0	0	0	0	0	0	0	0	0	0	0	0	0	0	0	0	0	0.174298375185000	0	0	0	0	0	0	0	0	0	0	0	0	0	0	0	0	0	0.144654088050000	0	0.0817610062893000	0.0612244897959000	0	0	0	0	0	0
0	0	0	0.0535211267606000	0	0	0	0	0	0	0	0	0	0.0740740740741000	0.112676056338000	0	0	0	0	0.0671378091873000	0.103448275862000	0	0	0	0	0	0	0	0.352941176471000	0	0	0	0	0	0	0.281250000000000	0.142857142857000	0	0	0	0	0	0	0	0	0	0	0	0	0
0	0	0	0	0	0	0	0	0	0	0	0	0	0	0	0	0	0	0	0	0	0	0	0	0	0	0	0	0	0	0	0	0	0	0	0	0	0	0	0	0	0	0	0	0	0	0	0	0	0
0	0	0	0.0165484633570000	0	0	0	0	0	0	0	0	0	0.0236686390533000	0.0909090909091000	0	0	0	0	0.0199430199430000	0.0400000000000000	0	0	0	0	0	0	0	0.176470588235000	0	0.0270270270270000	0.114285714286000	0	0	0	0.111111111111000	0.0684931506849000	0	0	0	0	0.0343347639485000	0	0	0	0	0	0	0	0.0459770114943000
0	0	0	0	0	0	0	0	0	0	0	0	0	0	0	0	0	0	0	0	0	0	0	0	0	0	0	0	0	0	0	0	0	0	0	0	0	0	0	0	0	0.0452261306533000	0	0	0	0	0	0	0	0
0.0625000000000000	0.118110236220000	0	0	0	0	0	0	0	0	0	0	0.114503816794000	0.306122448980000	0	0	0	0	0	0	0	0	0	0	0	0	0	0	0	0	0	0	0	0	0	0	0	0	0	0.182481751825000	0	0	0	0	0.329268292683000	0	0	0	0	0
0.0400000000000000	0.0400000000000000	0	0	0	0	0	0	0	0	0	0	0.0387596899225000	0.125000000000000	0	0	0	0	0	0	0	0	0	0	0	0	0	0	0	0	0	0	0	0	0	0	0	0	0	0.0746268656716000	0	0	0	0	0.167701863354000	0	0	0	0	0
0.0361445783133000	0.0267379679144000	0	0	0	0	0	0	0	0	0	0	0.0259067357513000	0.0940766550523000	0	0	0	0	0	0	0	0	0	0	0	0	0	0	0	0	0	0	0	0	0	0	0	0	0	0.0561797752809000	0	0	0	0	0.140186915888000	0	0	0	0	0
0.0384615384615000	0.0572082379863000	0.0554621848739000	0	0	0.0253164556962000	0.0384615384615000	0	0.0645161290323000	0.0520231213873000	0.0443349753695000	0	0.0556792873051000	0.154285714286000	0	0	0	0	0	0	0	0	0.0333745364648000	0	0	0	0	0	0	0	0	0	0	0.0207715133531000	0	0	0	0	0	0.0909090909091000	0	0	0	0.100000000000000	0.500000000000000	0	0	0	0.0645161290323000	0.166666666667000
0	0	0.0504844467109000	0	0.0631578947368000	0.0222222222222000	0.0337078651685000	0	0.0576923076923000	0.0461538461538000	0.0400000000000000	0	0	0	0	0	0	0	0	0	0	0	0.0301003344482000	0	0	0	0	0	0	0	0	0	0.0862068965517000	0.0183727034121000	0	0	0	0	0	0	0	0	0	0.0891089108911000	0.0560747663551000	0	0	0	0.0576923076923000	0.148514851485000
0	0	0.0641110376735000	0	0	0.0967741935484000	0.147540983607000	0	0.0263157894737000	0.0215827338129000	0.0532544378698000	0	0	0	0	0	0	0	0	0	0	0	0.0133729569094000	0	0	0	0	0	0	0	0	0	0	0.0780669144981000	0	0	0	0	0	0	0	0	0	0.0410958904110000	0.0253164556962000	0	0	0	0.0263157894737000	0.0684931506849000
0	0	0.0591102985984000	0	0	0.0857142857143000	0.130434782609000	0	0.0238095238095000	0.0193548387097000	0.0486486486486000	0	0	0	0	0	0	0	0	0	0	0	0.0122116689281000	0	0	0	0	0	0	0	0	0	0	0.0697674418605000	0	0	0	0	0	0	0	0	0	0.0370370370370000	0.0229885057471000	0	0	0	0.0238095238095000	0.0617283950617000
0	0.0107816711590000	0	0	0	0	0	0	0	0	0	0	0.0104438642298000	0	0	0	0	0	0	0	0	0	0	0	0	0	0	0	0	0	0.00769230769231000	0	0	0	0	0	0	0	0	0	0	0	0	0	0	0	0	0	0	0
0	0	0.164505119454000	0	0	0.254237288136000	0.310344827586000	0	0.0684931506849000	0.0676691729323000	0.165644171779000	0	0	0	0	0	0	0	0	0	0	0	0.0508474576271000	0	0	0	0	0	0	0	0	0	0	0.221789883268000	0	0	0	0	0	0	0	0	0	0.0857142857143000	0.0657894736842000	0	0	0	0.0684931506849000	0.114285714286000
0	0	0	0	0	0	0	0	0	0	0	0	0	0	0	0	0	0	0	0	0	0	0	0	0	0	0	0	0	0	0	0	0	0	0	0	0	0	0	0	0	0	0	0	0	0	0	0	0	0
0	0.0293398533007000	0.0579796772265000	0	0	0.0833333333333000	0.126760563380000	0	0.0232558139535000	0.0188679245283000	0.0476190476190000	0	0.0285035629454000	0	0	0	0	0	0.0378378378378000	0	0	0.0724637681159000	0.0119521912351000	0	0	0	0	0	0	0	0	0.0495049504950000	0.0204081632653000	0.0679611650485000	0	0	0	0	0.138461538462000	0	0	0	0	0.0361445783133000	0.0224719101124000	0	0	0	0.0232558139535000	0.0602409638554000
0	0.0293398533007000	0.0579796772265000	0	0	0.0833333333333000	0.126760563380000	0	0.0232558139535000	0.0188679245283000	0.0476190476190000	0	0.0285035629454000	0	0	0	0	0	0.0378378378378000	0	0	0.0724637681159000	0.0119521912351000	0	0	0	0	0	0	0	0	0.0495049504950000	0.0204081632653000	0.0679611650485000	0	0	0	0	0.138461538462000	0	0	0	0	0.0361445783133000	0.0224719101124000	0	0	0	0.0232558139535000	0.0602409638554000
0	0.0293398533007000	0.0579796772265000	0	0	0.0833333333333000	0.126760563380000	0	0.0232558139535000	0.0188679245283000	0.0476190476190000	0	0.0285035629454000	0	0	0	0	0	0.0378378378378000	0	0	0.0724637681159000	0.0119521912351000	0	0	0	0	0	0	0	0	0.0495049504950000	0.0204081632653000	0.0679611650485000	0	0	0	0	0.138461538462000	0	0	0	0	0.0361445783133000	0.0224719101124000	0	0	0	0.0232558139535000	0.0602409638554000
0	0.0255754475703000	0.0455965021861000	0	0	0.0666666666667000	0.112781954887000	0	0.0184049079755000	0.0133333333333000	0.0333333333333000	0	0.0248138957816000	0	0	0	0	0	0.0340909090909000	0	0	0.0697674418605000	0.00697350069735000	0	0	0	0	0	0	0	0	0.0466321243523000	0.0160427807487000	0.0515463917526000	0	0	0	0	0.140495867769000	0	0	0	0	0.0318471337580000	0.0177514792899000	0	0	0	0.0184049079755000	0.0573248407643000
0	0.0255754475703000	0.0455965021861000	0	0	0.0666666666667000	0.112781954887000	0	0.0184049079755000	0.0133333333333000	0.0333333333333000	0	0.0248138957816000	0	0	0	0	0	0.0340909090909000	0	0	0.0697674418605000	0.00697350069735000	0	0	0	0	0	0	0	0	0.0466321243523000	0.0160427807487000	0.0515463917526000	0	0	0	0	0.140495867769000	0	0	0	0	0.0318471337580000	0.0177514792899000	0	0	0	0.0184049079755000	0.0573248407643000
0	0	0.0553337136338000	0	0	0.0779220779221000	0.118421052632000	0	0.0219780219780000	0.0177514792899000	0.0452261306533000	0	0	0	0	0	0	0	0.107692307692000	0	0	0	0.0113493064313000	0	0	0	0	0	0	0	0	0	0	0.0638297872340000	0	0	0	0	0	0	0	0	0	0.0340909090909000	0.0212765957447000	0	0	0	0.0219780219780000	0.0568181818182000
0	0	0.0968603874415000	0	0	0.147540983607000	0.200000000000000	0	0.0400000000000000	0.0364963503650000	0.0898203592814000	0	0	0	0	0	0	0	0	0	0	0	0.0255639097744000	0	0	0	0	0	0	0	0	0	0	0.124528301887000	0	0	0	0	0	0	0	0	0	0.0555555555556000	0.0384615384615000	0	0	0	0.0400000000000000	0.0833333333333000
0	0	0.0641110376735000	0	0	0.0967741935484000	0.147540983607000	0	0.0263157894737000	0.0215827338129000	0.0532544378698000	0	0	0	0	0	0	0	0	0	0	0	0.0133729569094000	0	0	0	0	0	0	0	0	0	0	0.0780669144981000	0	0	0	0	0	0	0	0	0	0.0410958904110000	0.0253164556962000	0	0	0	0.0263157894737000	0.0684931506849000
0	0	0.0444850700792000	0	0	0.0642857142857000	0.108695652174000	0	0.0178571428571000	0.0129032258065000	0.0324324324324000	0	0	0	0	0	0	0	0.0994475138122000	0	0	0	0.00678426051560000	0	0	0	0	0	0	0	0	0	0	0.0498338870432000	0	0	0	0	0	0	0	0	0	0.0308641975309000	0.0172413793103000	0	0	0	0.0178571428571000	0.0555555555556000
0	0	0.0479947403024000	0	0	0.0720000000000000	0.121951219512000	0	0.0196078431373000	0.0142857142857000	0.0352941176471000	0	0	0	0	0	0	0	0	0	0	0	0.00738552437223000	0	0	0	0	0	0	0	0	0	0	0.0553505535055000	0	0	0	0	0	0	0	0	0	0.0340136054422000	0.0188679245283000	0	0	0	0.0196078431373000	0.0612244897959000
0	0.0255754475703000	0.0455965021861000	0	0	0.0666666666667000	0.112781954887000	0	0.0184049079755000	0.0133333333333000	0.0333333333333000	0	0.0248138957816000	0	0	0	0	0	0.0340909090909000	0	0	0.0697674418605000	0.00697350069735000	0	0	0	0	0	0	0	0	0.0466321243523000	0.0160427807487000	0.0515463917526000	0	0	0	0	0.140495867769000	0	0	0	0	0.0318471337580000	0.0177514792899000	0	0	0	0.0184049079755000	0.0573248407643000
0	0	0.0679108346293000	0.0233545647558000	0	0.0454545454545000	0.0574712643678000	0	0.0784313725490000	0.0680628272251000	0.0588235294118000	0	0	0.0310880829016000	0.180000000000000	0	0	0	0	0.0275689223058000	0.0459770114943000	0	0.0488081725312000	0	0	0	0	0	0.0618556701031000	0	0	0	0	0.0402144772118000	0	0.0430107526882000	0.211764705882000	0	0	0	0	0.140077821012000	0	0.111111111111000	0.0761904761905000	0	0	0	0.0784313725490000	0.171717171717000
0	0	0	0	0	0	0	0	0	0	0	0	0	0	0.0520231213873000	0	0	0	0	0	0	0	0	0	0	0	0	0	0	0	0.0958904109589000	0.0241545893720000	0	0	0	0	0	0	0	0	0	0.273913043478000	0	0	0	0	0	0	0	0.0877192982456000
0	0	0	0	0	0	0	0	0	0	0	0	0	0	0	0	0.310344827586000	0.168539325843000	0	0	0	0	0	0	0	0	0	0	0	0	0	0	0	0	0	0	0	0	0	0	0	0	0	0	0	0	0	0	0	0
0	0	0.0591102985984000	0	0	0.0857142857143000	0.130434782609000	0	0.0238095238095000	0.0193548387097000	0.0486486486486000	0	0	0	0	0	0	0	0	0	0	0	0.0122116689281000	0	0	0	0	0	0	0	0	0	0	0.0697674418605000	0	0	0	0	0	0	0	0	0	0.0370370370370000	0.0229885057471000	0	0	0	0.0238095238095000	0.0617283950617000
0	0	0	0	0	0	0	0	0	0	0	0	0	0	0	0	0	0	0	0	0	0	0.0585516178737000	0	0	0	0	0	0	0	0	0	0	0	0	0	0	0	0	0	0.131578947368000	0	0.131578947368000	0.114285714286000	0	0	0	0	0	0
0	0	0	0	0	0	0	0	0	0	0	0	0	0	0	0	0	0	0	0	0	0	0.0329531051965000	0	0	0	0	0	0	0	0	0	0	0	0	0	0	0	0	0	0.0909090909091000	0	0.251336898396000	0.177142857143000	0	0	0	0	0	0
0	0	0	0	0	0	0	0	0	0	0	0	0	0	0	0	0	0	0	0	0	0	0.113452188006000	0	0	0	0	0	0	0	0	0	0	0	0	0	0	0	0	0	0.194444444444000	0	0.194444444444000	0.181818181818000	0	0	0	0	0	0
0	0	0	0	0	0	0	0	0	0	0	0	0	0	0	0	0	0	0	0	0	0	0.0479192938209000	0.128571428571000	0	0	0	0	0	0	0	0	0	0	0	0	0	0.0394736842105000	0	0	0.106382978723000	0	0.106382978723000	0.0909090909091000	0	0	0	0	0	0
0	0	0	0	0	0	0	0	0	0	0	0	0	0	0	0	0	0	0	0	0	0	0.0330827067669000	0	0	0	0	0	0	0	0	0	0	0	0	0	0	0	0	0	0.102564102564000	0	0.102564102564000	0.0833333333333000	0	0	0	0	0	0
0	0	0.0870337477798000	0	0	0.0410958904110000	0.0555555555556000	0	0.103448275862000	0.0931677018634000	0.0785340314136000	0	0	0	0	0	0	0	0	0	0	0	0.206307490145000	0	0	0	0	0	0	0	0	0	0	0.0351437699681000	0	0	0	0	0	0	0.111111111111000	0	0.111111111111000	0.428571428571000	0.100000000000000	0	0	0	0.103448275862000	0.214285714286000
0	0	0	0.158836689038000	0	0	0	0	0	0	0	0	0	0.0331491712707000	0.0638297872340000	0	0	0	0.0292682926829000	0.125333333333000	0.0493827160494000	0	0	0	0.0348837209302000	0.0348837209302000	0.148148148148000	0.134831460674000	0.395604395604000	0	0	0	0	0	0.0365853658537000	0.459770114943000	0.0759493670886000	0	0	0	0.0909090909091000	0.0326530612245000	0.0909090909091000	0	0	0	0	0.0454545454545000	0	0
0	0	0	0	0.166666666667000	0	0	0	0	0	0	0	0	0	0	0	0	0	0	0	0	0	0	0	0	0	0	0	0	0	0	0	0.172839506173000	0	0	0	0	0	0	0	0	0	0	0	0	0	0	0	0	0
0	0	0	0	0.281250000000000	0	0	0	0	0	0	0	0	0	0	0	0	0	0	0	0	0	0	0	0	0	0	0	0	0	0	0	0.258823529412000	0	0	0	0	0	0	0	0	0	0	0	0	0	0	0	0	0
0	0	0.0580645161290000	0	0.227848101266000	0.0270270270270000	0.0410958904110000	0	0.0681818181818000	0.0552147239264000	0.0466321243523000	0	0	0	0	0	0	0	0	0	0	0	0.0351105331599000	0	0	0	0	0	0	0	0	0	0.220000000000000	0.0220820189274000	0	0	0	0	0	0	0	0	0	0.105882352941000	0.0659340659341000	0	0	0	0.0681818181818000	0.176470588235000
0	0.0592592592593000	0	0	0	0	0	0	0	0	0	0	0.0575539568345000	0	0.0602409638554000	0	0	0	0	0	0	0.352941176471000	0	0	0	0	0	0	0	0	0.0471698113208000	0.420000000000000	0.0515463917526000	0	0	0	0	0	0.187500000000000	0	0	0.0538116591928000	0	0	0	0	0	0	0	0.0731707317073000
0.0273556231003000	0.0572687224670000	0	0	0	0	0	0	0	0	0	0	0.0557939914163000	0.0735694822888000	0.0314960629921000	0	0	0	0	0	0	0.224299065421000	0	0	0	0	0	0	0	0	0.0253699788584000	0.267260579065000	0.0274599542334000	0	0	0	0	0	0.131147540984000	0.0432276657061000	0	0.0323232323232000	0	0	0.112219451372000	0	0	0	0	0.0424403183024000
0	0.0392390011891000	0	0	0	0	0	0	0	0	0	0	0.0381502890173000	0	0.0517985611511000	0	0	0	0	0	0	0	0	0	0	0	0	0	0	0	0.0716723549488000	0.0240673886883000	0	0	0	0	0	0	0	0	0	0.0650054171181000	0	0	0	0	0	0	0	0.0873362445415000
0	0.0366132723112000	0.135014005602000	0	0	0.189873417722000	0.230769230769000	0	0.0537634408602000	0.0520231213873000	0.133004926108000	0	0.0356347438753000	0	0	0	0	0	0.0452261306533000	0	0	0.0789473684211000	0.0407911001236000	0	0	0	0	0	0	0	0	0.0555555555556000	0.0285714285714000	0.169139465875000	0	0	0	0	0.138888888889000	0	0	0	0	0.0666666666667000	0.0520833333333000	0	0	0	0.0537634408602000	0.0888888888889000
0	0.0257069408740000	0.0608913998745000	0	0	0.0895522388060000	0.136363636364000	0	0.0246913580247000	0.0201342281879000	0.0502793296089000	0	0.0249376558603000	0	0	0	0	0	0.0342857142857000	0	0	0.0703125000000000	0.0126227208976000	0	0	0	0	0	0	0	0	0.0468750000000000	0.0161290322581000	0.0726643598616000	0	0	0	0	0.141666666667000	0	0	0	0	0.0384615384615000	0.0238095238095000	0	0	0	0.0246913580247000	0.0641025641026000
0	0.0236220472441000	0.0467648942985000	0	0	0.0692307692308000	0.117187500000000	0	0.0189873417722000	0.0137931034483000	0.0342857142857000	0	0.0229007633588000	0	0	0	0	0	0.0321637426901000	0	0	0.0685483870968000	0.00717360114778000	0	0	0	0	0	0	0	0	0.0452127659574000	0.0137362637363000	0.0533807829181000	0	0	0	0	0.142241379310000	0	0	0	0	0.0328947368421000	0.0182926829268000	0	0	0	0.0189873417722000	0.0592105263158000
0	0.0236220472441000	0.0467648942985000	0	0	0.0692307692308000	0.117187500000000	0	0.0189873417722000	0.0137931034483000	0.0342857142857000	0	0.0229007633588000	0	0	0	0	0	0.0321637426901000	0	0	0.0685483870968000	0.00717360114778000	0	0	0	0	0	0	0	0	0.0452127659574000	0.0137362637363000	0.0533807829181000	0	0	0	0	0.142241379310000	0	0	0	0	0.0328947368421000	0.0182926829268000	0	0	0	0.0189873417722000	0.0592105263158000
0	0.0238611713666000	0.0643274853801000	0	0	0.0882352941176000	0.125000000000000	0	0.0252525252525000	0.0216216216216000	0.0558139534884000	0	0.0232558139535000	0	0	0	0	0	0.0308056872038000	0	0	0.0579268292683000	0.0151691948658000	0	0	0	0	0	0	0	0	0.0416666666667000	0.0157657657658000	0.0747922437673000	0	0	0	0	0.112179487179000	0	0	0	0	0.0364583333333000	0.0245098039216000	0	0	0	0.0252525252525000	0.0572916666667000
0	0.0257069408740000	0.0608913998745000	0	0	0.0895522388060000	0.136363636364000	0	0.0246913580247000	0.0201342281879000	0.0502793296089000	0	0.0249376558603000	0	0	0	0	0	0.0342857142857000	0	0	0.0703125000000000	0.0126227208976000	0	0	0	0	0	0	0	0	0.0468750000000000	0.0161290322581000	0.0726643598616000	0	0	0	0	0.141666666667000	0	0	0	0	0.0384615384615000	0.0238095238095000	0	0	0	0.0246913580247000	0.0641025641026000
0	0.0296296296296000	0.0875075437538000	0	0	0.126760563380000	0.171428571429000	0	0.0352941176471000	0.0318471337580000	0.0802139037433000	0	0.0287769784173000	0	0	0	0	0	0.0382513661202000	0	0	0.0735294117647000	0.0228187919463000	0	0	0	0	0	0	0	0	0.0500000000000000	0.0206185567010000	0.108196721311000	0	0	0	0	0.140625000000000	0	0	0	0	0.0487804878049000	0.0340909090909000	0	0	0	0.0352941176471000	0.0731707317073000
0	0.0236220472441000	0.0467648942985000	0	0	0.0692307692308000	0.117187500000000	0	0.0189873417722000	0.0137931034483000	0.0342857142857000	0	0.0229007633588000	0	0	0	0	0	0.0321637426901000	0	0	0.0685483870968000	0.00717360114778000	0	0	0	0	0	0	0	0	0.0452127659574000	0.0137362637363000	0.0533807829181000	0	0	0	0	0.142241379310000	0	0	0	0	0.0328947368421000	0.0182926829268000	0	0	0	0.0189873417722000	0.0592105263158000
0	0.0257069408740000	0.0608913998745000	0	0	0.0895522388060000	0.136363636364000	0	0.0246913580247000	0.0201342281879000	0.0502793296089000	0	0.0249376558603000	0	0	0	0	0	0.0342857142857000	0	0	0.0703125000000000	0.0126227208976000	0	0	0	0	0	0	0	0	0.0468750000000000	0.0161290322581000	0.0726643598616000	0	0	0	0	0.141666666667000	0	0	0	0	0.0384615384615000	0.0238095238095000	0	0	0	0.0246913580247000	0.0641025641026000
0	0.0592592592593000	0	0	0	0	0	0	0	0	0	0	0.0575539568345000	0	0	0	0	0	0.0710382513661000	0	0	0.117647058824000	0	0	0	0	0	0	0	0	0	0.0800000000000000	0.0515463917526000	0	0	0	0	0	0.187500000000000	0	0	0	0	0	0	0	0	0	0	0
0	0.106712564544000	0.0478610758153000	0	0	0.0608695652174000	0.0701754385965000	0.196428571429000	0.0542635658915000	0.0530612244898000	0.0472727272727000	0	0.0775716694772000	0	0	0	0	0	0.0332103321033000	0	0	0.0535714285714000	0.0446672743847000	0	0	0	0	0	0	0	0	0.0416666666667000	0.0212765957447000	0.0561330561331000	0	0	0	0	0.0925925925926000	0	0	0	0	0.0634920634921000	0.0530303030303000	0	0	0	0.0542635658915000	0.0793650793651000
0	0	0.0438438438438000	0	0	0.0629370629371000	0.106382978723000	0	0.0175438596491000	0.0126582278481000	0.0319148936170000	0	0	0	0.119760479042000	0	0	0	0	0	0	0	0.00667556742323000	0	0	0	0	0	0	0	0.0938967136150000	0.109452736318000	0	0.0488599348534000	0	0	0	0	0	0	0	0.116071428571000	0	0.0303030303030000	0.0169491525424000	0	0	0	0.0175438596491000	0.212121212121000
0	0	0.104927536232000	0	0	0.149501661130000	0.245791245791000	0	0.0196078431373000	0.0151057401813000	0.0792838874680000	0	0	0	0	0	0	0	0	0	0	0	0.00898587933248000	0	0	0	0	0	0	0	0	0	0	0.503105590062000	0	0	0	0	0	0	0	0	0	0.0318840579710000	0.0189701897019000	0	0	0	0.0196078431373000	0.0550724637681000
0	0	0.0951041080473000	0	0	0.133757961783000	0.174193548387000	0	0.0378378378378000	0.0348837209302000	0.0891089108911000	0	0	0	0	0	0	0	0	0	0	0	0.0260869565217000	0	0	0	0	0	0	0	0	0	0	0.259701492537000	0	0	0	0	0	0	0	0	0	0.0502793296089000	0.0366492146597000	0	0	0	0.0378378378378000	0.0726256983240000
0	0	0.176283748015000	0.0130151843818000	0	0.111111111111000	0.147928994083000	0	0.0653266331658000	0.0537634408602000	0.0925925925926000	0	0.0168421052632000	0	0	0.0402010050251000	0	0.0259740259740000	0	0.0154241645244000	0	0	0.0360046457607000	0	0	0	0	0	0	0	0	0	0	0.195592286501000	0	0	0	0	0	0	0	0	0	0.0984455958549000	0.0634146341463000	0.0292682926829000	0.0292682926829000	0.0218579234973000	0.276381909548000	0.160621761658000
0	0	0.293113954906000	0	0	0.200000000000000	0.304347826087000	0	0.0238095238095000	0.0193548387097000	0.113513513514000	0	0	0	0	0	0	0	0	0	0	0	0.0122116689281000	0	0	0	0	0	0	0	0	0	0	0.149501661130000	0	0	0	0	0	0	0	0	0	0.0370370370370000	0.0229885057471000	0	0	0	0.0238095238095000	0.0617283950617000
0	0	0	0	0	0	0	0	0	0	0	0	0	0	0	0	0.185185185185000	0.105882352941000	0	0	0	0	0	0	0	0	0	0	0	0	0	0	0	0	0	0	0	0	0	0	0	0	0	0	0	0	0	0	0	0
0	0	0.0870337477798000	0	0	0.0410958904110000	0.0555555555556000	0	0.103448275862000	0.0931677018634000	0.0785340314136000	0	0	0	0	0	0	0	0	0	0	0	0.0670170827858000	0	0	0	0	0	0	0	0	0	0	0.0351437699681000	0	0	0	0	0	0	0	0.211453744493000	0	0.142857142857000	0.100000000000000	0	0	0	0.103448275862000	0.214285714286000
0	0	0.0608989850169000	0.164031620553000	0	0	0	0	0	0	0	0	0.0942307692308000	0	0	0.128668171558000	0	0.0650887573964000	0	0.135944700461000	0	0	0	0	0.133995037221000	0.133995037221000	0.0574412532637000	0.0530120481928000	0.0709219858156000	0	0	0	0	0	0.263565891473000	0.0540540540541000	0	0	0	0	0	0.120218579235000	0	0	0	0.169230769231000	0.169230769231000	0.416058394161000	0.173814898420000	0
0	0	0.184255561894000	0	0	0.0519480519481000	0.0657894736842000	0	0.219780219780000	0.183431952663000	0.155778894472000	0	0	0	0	0	0	0	0.0923076923077000	0	0	0	0.0542244640605000	0	0	0	0	0	0	0	0	0	0	0.0455927051672000	0	0	0	0	0	0	0.0319148936170000	0	0.0319148936170000	0.125000000000000	0.0851063829787000	0	0	0	0.0879120879121000	0.193181818182000
0	0.0277296360485000	0.0618336886994000	0.104347826087000	0	0.0789473684211000	0.106194690265000	0	0.0234375000000000	0.0205761316872000	0.0549450549451000	0	0.0271646859083000	0	0	0	0	0	0.0929368029740000	0.0715705765408000	0	0.0540540540541000	0.0156106519743000	0	0.0762711864407000	0.0762711864407000	0.0353982300885000	0.0330578512397000	0.0487804878049000	0	0	0.0419580419580000	0.0214285714286000	0.0691823899371000	0.0789473684211000	0.0336134453782000	0	0	0.0934579439252000	0	0	0.0776699029126000	0	0.0320000000000000	0.0229007633588000	0	0	0.100000000000000	0.0234375000000000	0.0480000000000000
0	0.0275862068966000	0.100168823860000	0.0369515011547000	0	0	0	0	0	0	0	0	0.165548098434000	0	0	0.189189189189000	0	0.115207373272000	0	0.0443213296399000	0	0.198675496689000	0	0	0	0	0	0	0	0	0	0.139534883721000	0.0191387559809000	0	0	0	0	0	0.125874125874000	0	0	0	0	0	0	0.235602094241000	0.235602094241000	0.183431952663000	0.243243243243000	0
0	0	0.0581859669139000	0.0608899297424000	0	0	0	0	0	0	0	0	0.0634920634921000	0	0	0.0989010989011000	0	0.224299065421000	0	0.0732394366197000	0	0	0	0	0	0	0	0	0	0.108108108108000	0.0602678571429000	0.0943396226415000	0	0	0	0	0	0	0	0	0	0	0	0	0	0.0851063829787000	0.0851063829787000	0.0843373493976000	0.0879120879121000	0
0	0	0.0294599018003000	0.0313199105145000	0	0	0	0	0	0	0	0	0.0347071583514000	0	0	0.0625000000000000	0	0.133928571429000	0.175609756098000	0.0373333333333000	0	0	0	0	0	0	0	0	0	0.0759493670886000	0.0405982905983000	0.0720720720721000	0	0	0	0	0	0	0	0	0.0606060606061000	0	0.0606060606061000	0	0	0.0505050505051000	0.0505050505051000	0.0454545454545000	0.0520833333333000	0
0	0	0.0165837479270000	0.0181405895692000	0	0	0	0	0	0	0	0	0.0219780219780000	0	0	0.0476190476190000	0	0.0950226244344000	0.118811881188000	0.0216802168022000	0	0	0	0	0	0	0	0	0	0.0645161290323000	0.0324675324675000	0.0639269406393000	0	0	0	0	0	0	0	0	0.0410256410256000	0	0.0410256410256000	0	0	0.0358974358974000	0.0358974358974000	0.0289017341040000	0.0370370370370000	0
0	0	0.0178465199286000	0.0195599022005000	0	0	0	0	0	0	0	0	0.0236406619385000	0	0	0.0520231213873000	0	0.102439024390000	0.129032258065000	0.0237388724036000	0	0	0	0	0	0	0	0	0	0.0719424460432000	0.0348837209302000	0.0689655172414000	0	0	0	0	0	0	0	0	0.0446927374302000	0	0.0446927374302000	0	0	0.0391061452514000	0.0391061452514000	0.0318471337580000	0.0404624277457000	0
0	0	0	0	0	0	0	0	0	0	0	0	0	0	0	0	0	0	0.0685714285714000	0	0	0	0	0	0	0	0	0	0	0.187500000000000	0.105392156863000	0.145833333333000	0	0	0	0	0	0	0	0	0.214285714286000	0	0.214285714286000	0	0	0	0	0	0	0
0	0.0366132723112000	0.0571428571429000	0.0597701149425000	0	0	0	0	0	0	0	0	0.0979955456570000	0	0	0.0967741935484000	0	0.146788990826000	0	0.0716253443526000	0	0.236842105263000	0	0	0	0	0	0	0	0	0	0.166666666667000	0.0285714285714000	0	0	0	0	0	0.138888888889000	0	0	0	0	0	0	0.0833333333333000	0.0833333333333000	0.0823529411765000	0.0860215053763000	0
0	0.0225464190981000	0.0394822006472000	0	0	0.0585937500000000	0.107142857143000	0	0.0160256410256000	0.0104895104895000	0.0260115606936000	0	0.0218508997429000	0	0	0	0	0	0.0310650887574000	0	0	0.0676229508197000	0.00435413642961000	0	0	0	0	0	0	0	0	0.0443548387097000	0.0125000000000000	0.0433212996390000	0	0	0	0	0.142543859649000	0	0	0	0	0.0300000000000000	0.0154320987654000	0	0	0	0.0160256410256000	0.0566666666667000
0	0	0	0	0	0	0	0	0	0	0	0	0	0	0	0	0	0	0.165644171779000	0	0	0	0	0	0	0	0	0	0	0	0	0	0	0	0	0	0	0	0	0	0	0	0	0	0	0	0	0	0	0
0	0	0	0	0	0	0	0	0	0	0	0	0	0	0	0	0	0	0.165644171779000	0	0	0	0	0	0	0	0	0	0	0	0	0	0	0	0	0	0	0	0	0	0	0	0	0	0	0	0	0	0	0
0	0	0	0.474934036939000	0	0	0	0	0	0	0	0	0	0	0	0	0	0	0	0.351791530945000	0	0	0	0	0.130434782609000	0.130434782609000	0.187500000000000	0.166666666667000	0.243243243243000	0	0	0	0	0	0.138461538462000	0.171428571429000	0	0	0	0	0	0.113744075829000	0	0	0	0	0	0.169014084507000	0	0
0	0	0	0.361757105943000	0	0	0	0	0	0	0	0	0	0	0	0	0	0	0	0.317460317460000	0	0	0	0	0.211267605634000	0.211267605634000	0.272727272727000	0.243243243243000	0.315789473684000	0	0	0	0	0	0.223880597015000	0.250000000000000	0	0	0	0	0	0.167441860465000	0	0	0	0	0	0.246575342466000	0	0
0	0	0	0.397027600849000	0	0	0	0	0	0	0	0	0	0.0207253886010000	0.0500000000000000	0	0	0	0	0.288220551378000	0.0344827586207000	0	0	0	0.0978260869565000	0.0978260869565000	0.137931034483000	0.126315789474000	0.340206185567000	0	0	0	0	0	0.102272727273000	0.225806451613000	0.0588235294118000	0	0	0	0	0.0933852140078000	0	0	0	0	0	0.127659574468000	0	0
0	0	0	0.165289256198000	0	0	0	0	0	0	0	0	0	0	0	0	0	0	0	0.123711340206000	0	0	0	0	0.0461538461538000	0.0461538461538000	0.200000000000000	0.176470588235000	0.257142857143000	0	0	0	0	0	0.0491803278689000	0.181818181818000	0	0	0	0	0	0.0394088669951000	0	0	0	0	0	0.0597014925373000	0	0
0	0	0	0	0	0	0	0	0	0	0	0	0	0	0	0	0	0	0	0	0	0	0	0	0	0	0	0	0	0	0	0	0	0	0	0	0	0	0	0	0	0	0	0	0	0	0	0	0	0
0	0	0	0	0	0	0	0	0	0	0	0	0	0	0	0	0	0	0	0	0	0	0	0	0	0	0	0	0	0	0	0	0	0	0	0	0	0	0	0	0	0	0	0	0	0	0	0	0	0
0	0	0	0	0	0	0	0	0	0	0	0	0	0	0	0	0	0	0	0	0	0	0	0	0	0	0	0	0	0	0	0	0	0	0	0	0	0	0	0	0	0.0452261306533000	0	0	0	0	0	0	0	0
0	0	0.0142394822006000	0.0160000000000000	0	0	0	0	0	0	0	0	0.0205655526992000	0	0	0.0512820512821000	0	0.0957446808511000	0	0.0198019801980000	0	0	0	0	0	0	0	0	0	0.0983606557377000	0.0479797979798000	0.0860215053763000	0	0	0	0	0	0	0	0	0	0	0	0	0	0.0370370370370000	0.0370370370370000	0.0285714285714000	0.0384615384615000	0
0	0	0.0291216533584000	0.0307101727447000	0	0	0	0	0	0	0	0	0.0336448598131000	0	0	0.126637554585000	0	0.157088122605000	0.0991735537190000	0.0356347438753000	0	0	0	0	0	0	0	0	0	0.0717948717949000	0.0424354243542000	0.0694980694981000	0	0	0	0	0	0	0	0	0.0340425531915000	0	0.0340425531915000	0	0	0.0468085106383000	0.0468085106383000	0.0422535211268000	0.0480349344978000	0
0	0	0	0.0257611241218000	0.0731707317073000	0	0	0	0	0	0	0	0	0.0350877192982000	0.202247191011000	0	0	0	0	0.0309859154930000	0.0526315789474000	0	0	0	0	0	0	0	0.0697674418605000	0	0	0	0.0970873786408000	0	0	0.0487804878049000	0.243243243243000	0	0	0	0	0	0	0	0	0	0	0	0	0
0	0	0.0422059651097000	0	0	0.0191082802548000	0.0322580645161000	0	0.0486486486486000	0.0348837209302000	0.0297029702970000	0	0	0	0	0	0	0	0	0	0	0	0.0186335403727000	0	0	0	0	0	0	0	0	0	0	0.0149253731343000	0	0	0	0	0	0	0	0.0504201680672000	0	0.0837988826816000	0.0471204188482000	0	0	0	0.0486486486486000	0.150837988827000
0	0	0	0	0	0	0	0	0	0	0	0	0	0	0	0	0	0	0	0	0	0	0	0	0	0	0	0	0	0	0	0	0	0	0	0	0	0	0	0	0	0	0	0	0	0	0	0	0	0
0	0	0.164505119454000	0	0	0.254237288136000	0.310344827586000	0	0.0684931506849000	0.0676691729323000	0.165644171779000	0	0	0	0	0	0	0	0	0	0	0	0.0508474576271000	0	0	0	0	0	0	0	0	0	0	0.221789883268000	0	0	0	0	0	0	0	0	0	0.0857142857143000	0.0657894736842000	0	0	0	0.0684931506849000	0.114285714286000
0	0	0.164505119454000	0	0	0.254237288136000	0.310344827586000	0	0.0684931506849000	0.0676691729323000	0.165644171779000	0	0	0	0	0	0	0	0	0	0	0	0.0508474576271000	0	0	0	0	0	0	0	0	0	0	0.221789883268000	0	0	0	0	0	0	0	0	0	0.0857142857143000	0.0657894736842000	0	0	0	0.0684931506849000	0.114285714286000
0	0	0.225116900468000	0	0	0.344262295082000	0.466666666667000	0	0.0400000000000000	0.0364963503650000	0.209580838323000	0	0	0	0	0	0	0	0	0	0	0	0.0255639097744000	0	0	0	0	0	0	0	0	0	0	0.275471698113000	0	0	0	0	0	0	0	0	0	0.0555555555556000	0.0384615384615000	0	0	0	0.0400000000000000	0.0833333333333000
0.0476190476190000	0.0663129973475000	0	0	0	0	0	0	0	0	0	0	0.0642673521851000	0.186206896552000	0	0	0	0	0	0	0	0	0	0	0	0	0	0	0	0	0	0	0	0	0	0	0	0	0	0.111111111111000	0	0	0	0	0.222222222222000	0	0	0	0	0
0	0	0.185539606592000	0.0305010893246000	0	0.117647058824000	0.154761904762000	0	0.0808080808081000	0.0702702702703000	0.106976744186000	0	0.0338266384778000	0	0	0.0606060606061000	0	0.0956521739130000	0	0.0361757105943000	0	0	0.0501750291715000	0	0	0	0	0	0	0	0	0	0	0.202216066482000	0	0	0	0	0	0	0	0	0	0.114583333333000	0.0784313725490000	0.0490196078431000	0.0490196078431000	0.0439560439560000	0.212121212121000	0.177083333333000
0	0	0	0	0	0	0	0	0	0	0	0	0	0	0	0	0	0	0	0	0	0	0	0	0	0	0	0	0	0	0	0	0	0	0	0	0	0	0	0	0	0	0	0	0	0	0	0	0	0
0	0	0.119184758529000	0.0162748643761000	0	0.0714285714286000	0.100000000000000	0	0.0510204081633000	0.0409482758621000	0.0667938931298000	0	0.0194003527337000	0	0	0.0387755102041000	0	0.0667870036101000	0	0.0187110187110000	0	0	0.0277511961722000	0	0	0	0	0	0	0	0	0	0	0.202197802198000	0	0	0	0	0	0	0	0	0	0.0774058577406000	0.0498007968127000	0.0298804780876000	0.0298804780876000	0.0240174672489000	0.138775510204000	0.127615062762000
0	0	0.0940499040307000	0	0	0.140115163148000	0.251461988304000	0	0.0173775671406000	0.0120481927711000	0.0641940085592000	0	0	0	0	0	0	0	0	0	0	0	0.00573065902579000	0	0	0	0	0	0	0	0	0	0	0.261101243339000	0	0	0	0	0	0	0	0	0	0.0311986863711000	0.0167427701674000	0	0	0	0.0173775671406000	0.0574712643678000
0	0	0.0956459671663000	0.100294985251000	0	0	0	0	0	0	0	0	0.101983002833000	0	0	0.159420289855000	0	0.117647058824000	0	0.127340823970000	0	0	0	0	0	0	0	0	0	0	0	0	0	0	0	0	0	0	0	0	0	0	0	0	0	0.138888888889000	0.138888888889000	0.147540983607000	0.144927536232000	0
0	0	0.106830122592000	0.0252669039146000	0	0.0458440445587000	0.0668679896462000	0	0.0488663017983000	0.0411572942135000	0.0478841870824000	0	0.0275645498953000	0	0.0237529691211000	0.0809225957780000	0	0.0955934612651000	0.0586025544703000	0.0281522601110000	0	0	0.0308779761905000	0	0	0	0	0	0	0	0.0207325501037000	0.0128663330951000	0	0.0856079404467000	0	0	0	0	0	0	0.0475825019186000	0.0362173038229000	0.0475825019186000	0.0689243027888000	0.0479662317728000	0.0364543361474000	0.0364543361474000	0.0325102880658000	0.134480062549000	0.150199203187000
0	0	0.134091692520000	0.0245098039216000	0	0.0428571428571000	0.0634517766497000	0	0.0529953917051000	0.0456000000000000	0.0562043795620000	0	0.0267857142857000	0	0	0.0422427035330000	0	0.0650349650350000	0	0.0272585669782000	0	0	0.0351133869788000	0	0	0	0	0	0	0	0	0	0	0.101461038961000	0	0	0	0	0	0	0	0	0	0.0727699530516000	0.0520361990950000	0.0354449472097000	0.0354449472097000	0.0315024232633000	0.159754224270000	0.110328638498000
0	0	0	0	0	0	0	0	0	0	0	0	0	0	0	0	0	0	0.108433734940000	0	0	0	0	0	0	0	0	0	0	0	0	0	0	0	0	0	0	0	0	0	0	0	0	0	0	0	0	0	0	0
0	0	0.0641110376735000	0	0	0.0967741935484000	0.147540983607000	0	0.0263157894737000	0.0215827338129000	0.0532544378698000	0	0	0	0	0	0	0	0	0	0	0	0.0133729569094000	0	0	0	0	0	0	0	0	0	0	0.0780669144981000	0	0	0	0	0	0	0	0	0	0.0410958904110000	0.0253164556962000	0	0	0	0.0263157894737000	0.0684931506849000
0	0	0	0.0496453900709000	0	0	0	0	0	0	0	0	0	0.0710059171598000	0.0568181818182000	0	0.0533333333333000	0.0283018867925000	0	0.0598290598291000	0.120000000000000	0	0	0	0	0	0	0	0.0588235294118000	0	0	0	0	0	0	0.0370370370370000	0.0684931506849000	0	0	0	0	0	0	0	0	0	0	0	0	0
0	0	0.164505119454000	0	0	0.254237288136000	0.310344827586000	0	0.0684931506849000	0.0676691729323000	0.165644171779000	0	0	0	0	0	0	0	0	0	0	0	0.0508474576271000	0	0	0	0	0	0	0	0	0	0	0.221789883268000	0	0	0	0	0	0	0	0	0	0.0857142857143000	0.0657894736842000	0	0	0	0.0684931506849000	0.114285714286000
0	0	0.113337507827000	0	0	0.167286245353000	0.275471698113000	0	0.0215384615385000	0.0167224080268000	0.0863509749304000	0	0	0	0	0	0	0	0	0	0	0	0.00979020979021000	0	0	0	0	0	0	0	0	0	0	0.558620689655000	0	0	0	0	0	0	0	0	0	0.0351437699681000	0.0207715133531000	0	0	0	0.0215384615385000	0.0607028753994000
0	0	0	0	0	0	0	0	0	0	0	0	0	0	0.0329670329670000	0	0	0	0	0	0	0	0	0	0	0	0	0	0	0.289473684211000	0.339912280702000	0.592592592593000	0	0	0	0	0	0	0	0	0	0.0334728033473000	0	0	0	0	0	0	0	0.0444444444444000
0	0	0	0	0	0	0	0	0	0	0	0	0	0	0	0	0	0	0	0	0	0	0	0	0	0	0	0	0	0.103448275862000	0.0963541666667000	0.0888888888889000	0	0	0	0	0	0	0	0	0	0	0	0	0	0	0	0	0	0
0	0	0	0	0	0	0	0	0	0	0	0	0	0	0	0	0	0	0	0	0	0	0	0	0	0	0	0	0	0.103448275862000	0.0963541666667000	0.0888888888889000	0	0	0	0	0	0	0	0	0	0	0	0	0	0	0	0	0	0
0	0	0.0668877833057000	0	0	0.0931677018634000	0.132075471698000	0	0.0264550264550000	0.0227272727273000	0.0582524271845000	0	0	0	0.0216216216216000	0	0	0	0	0	0	0	0.0158343483557000	0	0	0	0	0	0	0	0.0173160173160000	0.0821917808219000	0	0.0787172011662000	0	0	0	0	0	0	0	0.0247933884298000	0	0.0382513661202000	0.0256410256410000	0	0	0	0.0264550264550000	0.0928961748634000
0	0	0.0668877833057000	0	0	0.0931677018634000	0.132075471698000	0	0.0264550264550000	0.0227272727273000	0.0582524271845000	0	0	0	0.0216216216216000	0	0	0	0	0	0	0	0.0158343483557000	0	0	0	0	0	0	0	0.0173160173160000	0.0821917808219000	0	0.0787172011662000	0	0	0	0	0	0	0	0.0247933884298000	0	0.0382513661202000	0.0256410256410000	0	0	0	0.0264550264550000	0.0928961748634000
0.0331753554502000	0.0786106032907000	0.231460674157000	0	0	0.0375586854460000	0.0473933649289000	0	0.265560165975000	0.241228070175000	0.213178294574000	0	0.0769230769231000	0.0782608695652000	0	0	0	0	0	0	0	0	0.0728862973761000	0	0	0	0	0	0	0	0	0	0	0.0335570469799000	0	0	0	0	0	0.118181818182000	0	0	0	0.127659574468000	0.255060728745000	0	0	0	0.0995850622407000	0.178723404255000
0	0	0	0	0	0	0	0	0	0	0	0	0	0	0	0	0	0	0	0	0	0	0	0	0	0	0	0	0	0	0	0	0	0	0	0	0	0	0	0	0	0	0	0	0	0	0	0	0	0
0	0	0.0399315459213000	0.316159250585000	0	0	0	0	0	0	0	0	0.0453514739229000	0.245614035088000	0.112359550562000	0.0769230769231000	0	0.0560747663551000	0	0.380281690141000	0.315789473684000	0	0	0	0	0	0	0	0.116279069767000	0	0	0	0	0	0	0.0975609756098000	0.135135135135000	0	0	0	0	0	0	0	0	0.0638297872340000	0.0638297872340000	0.0602409638554000	0.0659340659341000	0
0	0	0.231259968102000	0	0	0.0352941176471000	0.0476190476190000	0	0.272727272727000	0.243243243243000	0.209302325581000	0	0	0	0	0	0	0	0	0	0	0	0.183197199533000	0	0	0	0	0	0	0	0	0	0	0.0304709141274000	0	0	0	0	0	0	0.0980392156863000	0	0.0980392156863000	0.375000000000000	0.0882352941176000	0	0	0	0.0909090909091000	0.187500000000000
0	0	0	0	0	0	0	0	0	0	0	0	0	0	0	0	0	0	0	0	0	0	0	0.230769230769000	0	0	0	0	0	0	0	0	0	0	0	0	0	0.103448275862000	0	0	0	0	0	0	0	0	0	0	0	0
0	0	0	0	0	0	0	0	0	0	0	0	0	0	0	0	0	0	0	0	0	0	0	0	0	0	0	0	0	0	0	0	0	0	0	0	0	0	0	0	0	0	0	0	0	0	0	0	0	0
0	0	0.115068493151000	0.0539325842697000	0	0	0	0	0	0	0	0	0.152505446623000	0	0	0.329842931937000	0	0.237668161435000	0	0.0643431635389000	0	0	0	0	0	0	0	0	0	0	0	0	0	0	0	0	0	0	0	0	0	0	0	0	0	0.248730964467000	0.248730964467000	0.200000000000000	0.256544502618000	0
0	0	0	0	0	0	0	0	0	0	0	0	0	0	0	0	0	0	0	0	0	0	0	0	0	0	0	0	0	0	0	0	0	0	0	0	0	0	0	0	0	0	0	0	0	0	0	0	0	0
0	0	0	0	0	0	0	0	0	0	0	0	0	0	0.103448275862000	0	0	0	0.125654450262000	0	0	0	0	0	0	0	0	0	0	0	0.0818181818182000	0.0384615384615000	0	0	0	0	0	0	0	0	0.0434782608696000	0.103896103896000	0.0434782608696000	0	0	0	0	0	0	0.139534883721000
0	0	0	0	0	0	0	0	0	0	0	0	0	0	0	0	0	0	0	0	0	0	0	0	0	0	0	0	0	0	0	0	0	0	0	0	0	0	0	0	0	0.241206030151000	0	0	0	0	0	0	0	0
0	0	0	0	0	0	0	0	0	0	0	0	0	0	0	0	0	0	0	0	0	0	0	0	0	0	0	0	0	0	0	0	0	0	0	0	0	0	0	0	0	0.177339901478000	0	0	0	0	0	0	0	0
0	0	0.0395846852693000	0	0	0.0588235294118000	0.107569721116000	0	0.0160771704180000	0.0105263157895000	0.0260869565217000	0	0	0	0	0	0	0	0	0	0	0	0.00436681222707000	0	0	0	0	0	0	0	0	0	0	0.159420289855000	0	0	0	0	0	0	0	0	0	0.0301003344482000	0.0154798761610000	0	0	0	0.0160771704180000	0.0568561872910000
0	0	0.586800573888000	0.00977517106549000	0	0.0318471337580000	0.0424710424710000	0	0.244147157191000	0.216568047337000	0.189637305699000	0	0.0932445290200000	0	0	0.127090301003000	0	0.0643902439024000	0	0.0113765642776000	0	0	0.0561330561331000	0	0	0	0	0	0	0	0	0	0	0.0278113663845000	0	0	0	0	0	0	0	0	0	0.113402061856000	0.0814332247557000	0.167209554832000	0.167209554832000	0.117647058824000	0.375696767001000	0.168384879725000
0	0	0.586800573888000	0.00977517106549000	0	0.0318471337580000	0.0424710424710000	0	0.244147157191000	0.216568047337000	0.189637305699000	0	0.0932445290200000	0	0	0.127090301003000	0	0.0643902439024000	0	0.0113765642776000	0	0	0.0561330561331000	0	0	0	0	0	0	0	0	0	0	0.0278113663845000	0	0	0	0	0	0	0	0	0	0.113402061856000	0.0814332247557000	0.167209554832000	0.167209554832000	0.117647058824000	0.375696767001000	0.168384879725000
0.0400000000000000	0.0400000000000000	0	0	0	0	0	0	0	0	0	0	0.0387596899225000	0.125000000000000	0	0	0	0	0	0	0	0	0	0	0	0	0	0	0	0	0	0	0	0	0	0	0	0	0	0.0746268656716000	0	0	0	0	0.167701863354000	0	0	0	0	0
0	0	0	0	0	0	0	0	0	0	0	0	0	0	0	0	0	0	0.127272727273000	0	0	0	0	0	0	0	0	0	0	0	0	0	0	0	0	0	0	0	0	0	0	0	0	0	0	0	0	0	0	0
0	0.0255754475703000	0.0455965021861000	0	0	0.0666666666667000	0.112781954887000	0	0.0184049079755000	0.0133333333333000	0.0333333333333000	0	0.0248138957816000	0	0	0	0	0	0.0340909090909000	0	0	0.0697674418605000	0.00697350069735000	0	0	0	0	0	0	0	0	0.0466321243523000	0.0160427807487000	0.0515463917526000	0	0	0	0	0.140495867769000	0	0	0	0	0.0318471337580000	0.0177514792899000	0	0	0	0.0184049079755000	0.0573248407643000
0	0.0293398533007000	0.0579796772265000	0	0	0.0833333333333000	0.126760563380000	0	0.0232558139535000	0.0188679245283000	0.0476190476190000	0	0.0285035629454000	0	0	0	0	0	0.0378378378378000	0	0	0.0724637681159000	0.0119521912351000	0	0	0	0	0	0	0	0	0.0495049504950000	0.0204081632653000	0.0679611650485000	0	0	0	0	0.138461538462000	0	0	0	0	0.0361445783133000	0.0224719101124000	0	0	0	0.0232558139535000	0.0602409638554000
0	0.0255754475703000	0.0455965021861000	0	0	0.0666666666667000	0.112781954887000	0	0.0184049079755000	0.0133333333333000	0.0333333333333000	0	0.0248138957816000	0	0	0	0	0	0.0340909090909000	0	0	0.0697674418605000	0.00697350069735000	0	0	0	0	0	0	0	0	0.0466321243523000	0.0160427807487000	0.0515463917526000	0	0	0	0	0.140495867769000	0	0	0	0	0.0318471337580000	0.0177514792899000	0	0	0	0.0184049079755000	0.0573248407643000
0.179104477612000	0.0229007633588000	0	0.122762148338000	0	0	0	0	0	0	0	0	0.0222222222222000	0.0326797385621000	0	0	0	0	0	0.0752351097179000	0	0	0	0	0.0833333333333000	0.0833333333333000	0.0447761194030000	0.0400000000000000	0.0649350649351000	0	0	0	0	0	0.0882352941176000	0.0410958904110000	0	0	0	0.0349650349650000	0	0.0829493087558000	0	0	0.0352941176471000	0	0	0.121621621622000	0	0
0.310344827586000	0.0476190476190000	0	0	0	0	0	0	0	0	0	0	0.0460704607046000	0.0666666666667000	0	0	0	0	0	0	0	0	0	0	0	0	0	0	0	0	0	0	0	0	0	0	0	0	0	0.0720000000000000	0	0	0	0	0.0657894736842000	0	0	0	0	0
0	0.0419580419580000	0.101540216771000	0.0608899297424000	0	0	0	0	0	0	0	0	0.158730158730000	0	0	0.296703296703000	0	0.261682242991000	0	0.0732394366197000	0	0	0	0	0	0	0	0	0	0	0.0379464285714000	0	0	0	0	0	0	0	0	0	0	0	0	0	0	0.170212765957000	0.170212765957000	0.156626506024000	0.175824175824000	0
0	0	0.748279252704000	0.00703871292107000	0	0.148711169861000	0.225116900468000	0	0.167530224525000	0.134109001837000	0.193806727176000	0	0.0753056234719000	0	0	0.107081174439000	0	0.0572002007025000	0	0.00823045267490000	0	0	0.0305302624531000	0	0	0	0	0	0	0	0	0	0	0.113337507827000	0	0	0	0	0	0	0	0	0	0.0870337477798000	0.0554621848739000	0.149019607843000	0.149019607843000	0.0957116221255000	0.327576280944000	0.143872113677000
0.0384615384615000	0.102974828375000	0.0554621848739000	0	0	0.0253164556962000	0.0384615384615000	0	0.0645161290323000	0.0520231213873000	0.0443349753695000	0	0.100222717149000	0.0857142857143000	0	0	0	0	0	0	0	0	0.0333745364648000	0	0	0	0	0	0	0	0	0	0	0.0207715133531000	0	0	0	0	0	0.163636363636000	0	0	0	0.100000000000000	0.250000000000000	0	0	0	0.0645161290323000	0.166666666667000
0.0384615384615000	0.102974828375000	0.0554621848739000	0	0	0.0253164556962000	0.0384615384615000	0	0.0645161290323000	0.0520231213873000	0.0443349753695000	0	0.100222717149000	0.0857142857143000	0	0	0	0	0	0	0	0	0.0333745364648000	0	0	0	0	0	0	0	0	0	0	0.0207715133531000	0	0	0	0	0	0.163636363636000	0	0	0	0.100000000000000	0.250000000000000	0	0	0	0.0645161290323000	0.166666666667000
0	0	0	0	0	0	0	0	0	0	0	0	0	0	0	0	0	0	0	0	0	0	0	0	0	0	0	0	0	0	0	0	0	0	0	0	0	0	0	0	0	0	0	0	0	0	0	0	0	0
0	0	0	0	0	0	0	0	0	0	0	0	0	0	0.123287671233000	0	0	0	0	0	0	0	0	0	0	0	0	0	0	0	0.218750000000000	0.0444444444444000	0	0	0	0	0	0	0	0	0	0.118226600985000	0	0	0	0	0	0	0	0.166666666667000
0	0	0	0	0	0	0	0	0	0	0	0	0	0	0	0	0	0	0	0	0	0	0	0.230769230769000	0	0	0	0	0	0	0	0	0	0	0	0	0	0.103448275862000	0	0	0	0	0	0	0	0	0	0	0	0
0	0	0	0	0.181818181818000	0	0	0	0	0	0	0	0	0	0	0	0	0	0	0	0	0	0	0	0	0	0	0	0	0	0	0	0.367816091954000	0	0	0	0	0	0	0	0	0	0	0	0	0	0	0	0	0
0	0	0	0.115662650602000	0.227848101266000	0	0	0	0	0	0	0	0	0	0	0	0	0	0	0.0699708454810000	0	0	0	0	0.0769230769231000	0.0769230769231000	0.0410958904110000	0.0370370370370000	0.0602409638554000	0	0	0	0.220000000000000	0	0.0810810810811000	0.0379746835443000	0	0	0	0	0	0.0786026200873000	0	0	0	0	0	0.112500000000000	0	0
0	0	0	0	0.281250000000000	0	0	0	0	0	0	0	0	0	0	0	0	0	0	0	0	0	0	0	0	0	0	0	0	0	0	0	0.258823529412000	0	0	0	0	0	0	0	0	0	0	0	0	0	0	0	0	0
0	0	0	0	0.166666666667000	0	0	0	0	0	0	0	0	0	0	0	0	0	0	0	0	0	0	0	0	0	0	0	0	0	0	0	0	0	0	0	0	0	0	0	0	0	0	0	0	0.194444444444000	0.194444444444000	0	0	0
0	0	0.0368636629608000	0	0	0.0168350168350000	0.0307167235495000	0	0.0424929178470000	0.0275229357798000	0.0232558139535000	0	0	0	0	0	0	0	0	0	0	0	0.501945525292000	0	0	0	0	0	0	0	0	0	0	0.0125786163522000	0	0	0	0	0	0	0.126027397260000	0	0.0712328767123000	0.237536656891000	0.0410958904110000	0	0	0	0.0424929178470000	0.149560117302000
0.0476190476190000	0.0663129973475000	0	0	0	0	0	0	0	0	0	0	0.0642673521851000	0.186206896552000	0	0	0	0	0	0	0	0	0	0	0	0	0	0	0	0	0	0	0	0	0	0	0	0	0	0.111111111111000	0	0	0	0	0.222222222222000	0	0	0	0	0
0	0	0	0.231143552311000	0	0	0	0	0	0	0	0	0	0.0368098159509000	0.0705882352941000	0	0	0	0	0.209439528024000	0.0555555555556000	0	0	0	0.194805194805000	0.194805194805000	0.0833333333333000	0.0750000000000000	0.317073170732000	0	0	0	0	0	0.205479452055000	0.230769230769000	0.0857142857143000	0	0	0	0	0.158590308370000	0	0	0	0	0	0.227848101266000	0	0
0	0	0	0	0	0	0	0	0	0	0	0	0	0	0	0	0	0	0	0	0	0	0	0	0	0	0	0	0	0	0	0	0	0	0	0	0	0	0	0	0	0.0452261306533000	0	0	0	0	0	0	0	0
0	0	0	0.0168674698795000	0	0	0	0	0	0	0	0	0	0.0242424242424000	0.0581395348837000	0	0	0	0	0.0204081632653000	0.0410958904110000	0	0	0	0	0	0	0	0.180722891566000	0	0	0	0	0	0	0.113924050633000	0.0704225352113000	0	0	0	0	0.0393013100437000	0	0	0	0	0	0	0	0
0	0	0.158690176322000	0	0	0.169398907104000	0.248618784530000	0	0.0616113744076000	0.0505050505051000	0.131578947368000	0	0	0	0	0	0	0	0	0	0	0	0.0341034103410000	0	0	0	0	0	0	0	0	0	0	0.379844961240000	0	0	0	0	0	0	0	0.0189393939394000	0	0.0926829268293000	0.0599078341014000	0	0	0	0.0616113744076000	0.151219512195000
0	0	0.0460567823344000	0	0	0.0676691729323000	0.114503816794000	0	0.0186335403727000	0.0135135135135000	0.0337078651685000	0	0	0	0	0	0	0	0	0	0	0	0.00705218617772000	0	0	0	0	0	0	0	0	0	0	0.0522648083624000	0	0	0	0	0	0	0	0	0	0.0322580645161000	0.0179640718563000	0	0	0	0.0186335403727000	0.0580645161290000
0	0.0628930817610000	0	0	0.0851063829787000	0	0	0	0	0	0	0	0.0613496932515000	0	0	0	0	0	0	0	0	0.0581395348837000	0	0	0	0	0	0	0	0	0.0302419354839000	0.0423728813559000	0.365217391304000	0	0	0	0	0	0.109756097561000	0	0	0	0	0	0	0	0	0	0	0
0	0.158357771261000	0	0	0	0	0	0.230769230769000	0	0	0	0	0.107648725212000	0	0	0	0	0	0	0	0	0	0	0	0	0	0	0	0	0	0	0	0	0	0	0	0	0	0	0	0	0	0	0	0	0	0	0	0	0
0	0	0.0569948186528000	0	0	0.0263157894737000	0.0400000000000000	0	0.0666666666667000	0.0538922155689000	0.0456852791878000	0	0	0	0	0	0	0	0	0	0	0	0.0343949044586000	0	0	0	0	0	0	0	0	0	0	0.0215384615385000	0	0	0	0	0	0	0	0.154506437768000	0	0.103448275862000	0.0645161290323000	0	0	0	0.0666666666667000	0.172413793103000
0	0	0.0968603874415000	0	0	0.147540983607000	0.200000000000000	0	0.0400000000000000	0.0364963503650000	0.0898203592814000	0	0	0	0	0	0	0	0	0	0	0	0.0255639097744000	0	0	0	0	0	0	0	0	0	0	0.124528301887000	0	0	0	0	0	0	0	0	0	0.0555555555556000	0.0384615384615000	0	0	0	0.0400000000000000	0.0833333333333000
0	0	0.0509286998203000	0	0	0.0731707317073000	0.116607773852000	0	0.0204081632653000	0.0157728706625000	0.0397877984085000	0	0	0	0.0179104477612000	0	0	0	0	0	0	0	0.00932090545939000	0	0	0	0	0	0	0	0.0140515222482000	0.0744416873449000	0	0.0584415584416000	0	0	0	0	0	0	0	0.0222717149220000	0	0.0332326283988000	0.0197183098592000	0	0	0	0.0204081632653000	0.0876132930514000
0	0	0.0509286998203000	0	0	0.0731707317073000	0.116607773852000	0	0.0204081632653000	0.0157728706625000	0.0397877984085000	0	0	0	0.0179104477612000	0	0	0	0	0	0	0	0.00932090545939000	0	0	0	0	0	0	0	0.0140515222482000	0.0744416873449000	0	0.0584415584416000	0	0	0	0	0	0	0	0.0222717149220000	0	0.0332326283988000	0.0197183098592000	0	0	0	0.0204081632653000	0.0876132930514000
0	0.0623700623701000	0.0984191738909000	0	0	0.133333333333000	0.168539325843000	0.206896551724000	0.0384615384615000	0.0358974358974000	0.0933333333333000	0	0.0283975659229000	0	0	0	0	0	0	0	0	0	0.0278706800446000	0	0	0	0	0	0	0	0	0	0	0.118110236220000	0	0	0	0	0	0	0	0	0	0.0495049504950000	0.0373831775701000	0	0	0	0.0384615384615000	0.0693069306931000
0	0	0.0558434081750000	0	0	0.0789473684211000	0.120000000000000	0	0.0222222222222000	0.0179640718563000	0.0456852791878000	0	0	0	0.0340909090909000	0	0	0	0	0	0	0	0.0114649681529000	0	0	0	0	0	0	0	0.0270270270270000	0.114285714286000	0	0.0646153846154000	0	0	0	0	0	0	0	0.0343347639485000	0	0.0344827586207000	0.0215053763441000	0	0	0	0.0222222222222000	0.103448275862000
0	0	0	0	0	0	0	0	0	0	0	0	0	0	0	0	0	0	0	0	0	0	0	0	0	0	0	0	0	0	0	0	0	0	0	0	0	0	0	0	0	0	0	0	0	0	0	0	0	0
0	0	0	0	0	0	0	0	0	0	0	0	0	0	0	0	0	0	0	0	0	0	0	0	0	0	0	0	0	0	0	0	0	0	0	0	0	0	0	0	0	0	0	0	0	0	0	0	0	0
0	0	0	0	0	0	0	0	0	0	0	0	0	0	0	0	0	0	0	0	0	0	0	0.230769230769000	0	0	0	0	0	0	0	0	0	0	0	0	0	0.103448275862000	0	0	0	0	0	0	0	0	0	0	0	0
0	0	0	0	0	0	0	0	0	0	0	0	0	0	0.189873417722000	0	0	0	0	0	0	0	0	0	0	0	0	0	0	0	0.147058823529000	0.187500000000000	0	0	0	0	0	0	0	0	0	0.167441860465000	0	0	0	0	0	0	0	0.230769230769000
0	0	0	0	0	0	0	0	0	0	0	0	0	0	0.189873417722000	0	0	0	0	0	0	0	0	0	0	0	0	0	0	0	0.147058823529000	0.187500000000000	0	0	0	0	0	0	0	0	0	0.167441860465000	0	0	0	0	0	0	0	0.230769230769000
0	0.124711316397000	0	0.0162412993039000	0	0	0	0	0	0	0	0	0.121348314607000	0.0231213872832000	0.0555555555556000	0	0	0	0	0.0194986072423000	0.0389610389610000	0	0	0	0	0	0	0	0.172413793103000	0	0.112831858407000	0	0	0	0	0.108433734940000	0.0666666666667000	0	0	0	0	0	0	0	0	0	0	0	0	0
0	0.0361050328228000	0.0327077747989000	0	0	0.0446428571429000	0.0813253012048000	0	0.0127551020408000	0.00819672131148000	0.0211267605634000	0	0.0351812366738000	0	0	0	0	0	0.0442583732057000	0	0	0.0756172839506000	0.00353356890459000	0	0	0	0	0	0	0	0	0.0542035398230000	0.0284090909091000	0.0336134453782000	0	0	0	0	0.131493506494000	0	0	0	0	0.0236842105263000	0.0123762376238000	0	0	0	0.0127551020408000	0.0447368421053000
0	0	0	0	0	0	0	0	0	0	0	0	0	0	0	0	0	0	0	0	0	0	0	0	0	0	0	0	0	0	0	0	0	0	0	0	0	0	0	0	0	0	0	0	0	0	0	0	0	0
0	0.0293577981651000	0	0	0	0	0	0	0	0	0	0	0.0287253141831000	0	0.0169491525424000	0	0	0	0	0	0	0.174757281553000	0	0	0	0	0	0	0	0.165048543689000	0.203900709220000	0.488888888889000	0.0227272727273000	0	0	0	0	0	0.101010101010000	0	0	0.139931740614000	0	0	0	0	0	0	0	0.0256410256410000
0	0	0.146650573325000	0	0	0.0704225352113000	0.0857142857143000	0	0.176470588235000	0.171974522293000	0.144385026738000	0	0	0	0.180722891566000	0	0	0	0	0	0	0	0.132885906040000	0	0	0	0	0	0	0	0.141509433962000	0.0600000000000000	0	0.0622950819672000	0	0	0	0	0	0	0	0.161434977578000	0	0.219512195122000	0.170454545455000	0	0	0	0.176470588235000	0.512195121951000
0	0	0.0393162393162000	0	0.127853881279000	0.0178282009724000	0.0311986863711000	0	0.0452674897119000	0.0310192023634000	0.0263488080301000	0	0	0	0	0	0	0	0	0	0	0	0.0151133501259000	0	0	0	0	0	0	0	0	0	0.237575757576000	0.0136570561457000	0	0	0	0	0	0	0	0	0	0.0808510638298000	0.0438247011952000	0	0	0	0.0452674897119000	0.148936170213000
0	0	0.0946305156831000	0.0566448801743000	0.155555555556000	0	0	0	0	0	0	0	0.109936575053000	0	0	0.151515151515000	0	0.278260869565000	0	0.0671834625323000	0	0	0	0	0	0	0	0	0	0	0	0	0	0	0	0	0	0	0	0	0	0	0	0	0	0.450980392157000	0.450980392157000	0.142857142857000	0.161616161616000	0
0	0	0	0	0	0	0	0	0	0	0	0	0	0	0	0	0	0	0	0	0	0	0.175654853621000	0	0	0	0	0	0	0	0	0	0	0	0	0	0	0	0	0	0.289473684211000	0	0.131578947368000	0.114285714286000	0	0	0	0	0	0
0	0	0.0569948186528000	0	0	0.0263157894737000	0.0400000000000000	0	0.0666666666667000	0.0538922155689000	0.0456852791878000	0	0	0	0	0	0	0	0	0	0	0	0.256050955414000	0	0	0	0	0	0	0	0	0	0	0.0215384615385000	0	0	0	0	0	0	0.172043010753000	0	0.0860215053763000	0.310344827586000	0.0645161290323000	0	0	0	0.0666666666667000	0.172413793103000
0	0	0.0569948186528000	0	0	0.0263157894737000	0.0400000000000000	0	0.0666666666667000	0.0538922155689000	0.0456852791878000	0	0	0	0	0	0	0	0	0	0	0	0.256050955414000	0	0	0	0	0	0	0	0	0	0	0.0215384615385000	0	0	0	0	0	0	0.172043010753000	0	0.0860215053763000	0.310344827586000	0.0645161290323000	0	0	0	0.0666666666667000	0.172413793103000
0	0	0.0957116221255000	0.168797953964000	0	0	0	0	0	0	0	0	0.138271604938000	0	0	0.195121951220000	0	0.0918367346939000	0	0.131661442006000	0	0	0	0	0.125000000000000	0.125000000000000	0.0597014925373000	0.0533333333333000	0.0779220779221000	0	0	0	0	0	0.132352941176000	0.0547945205479000	0	0	0	0	0	0.110599078341000	0	0	0	0.247058823529000	0.247058823529000	0.567567567568000	0.256097560976000	0
0	0	0.108459869848000	0.0725663716814000	0	0	0	0	0	0	0	0	0.138169257340000	0.0375000000000000	0.0364372469636000	0.366533864542000	0	0.162544169611000	0	0.0831643002028000	0.0678733031674000	0	0	0	0	0	0	0	0.0373443983402000	0	0	0	0	0	0	0.0214592274678000	0.0414746543779000	0	0	0	0	0.0164473684211000	0	0	0	0.210116731518000	0.210116731518000	0.170212765957000	0.215139442231000	0
0	0	0	0	0	0	0	0	0	0	0	0	0	0	0	0	0	0	0	0	0	0	0	0	0	0	0	0	0	0	0	0	0	0	0	0	0	0	0	0	0	0	0	0	0	0	0	0	0	0
0.0294117647059000	0.0844277673546000	0.237436606731000	0	0	0.0388349514563000	0.0490196078431000	0	0.273504273504000	0.248868778281000	0.219123505976000	0	0.0825688073394000	0.0672645739910000	0	0	0	0	0	0	0	0	0.0749250749251000	0	0	0	0	0	0	0	0	0	0	0.0346420323326000	0	0	0	0	0	0.126760563380000	0	0	0	0.131578947368000	0.250000000000000	0	0	0	0.102564102564000	0.184210526316000
0	0	0.239405613649000	0	0	0.0370370370370000	0.0500000000000000	0	0.284210526316000	0.254237288136000	0.217391304348000	0	0	0	0	0	0	0	0	0	0	0	0.0618181818182000	0	0	0	0	0	0	0	0	0	0	0.0318840579710000	0	0	0	0	0	0	0	0	0	0.130434782609000	0.0918367346939000	0	0	0	0.0947368421053000	0.195652173913000
0	0	0.0569948186528000	0	0	0.0263157894737000	0.0400000000000000	0	0.0666666666667000	0.0538922155689000	0.0456852791878000	0	0	0	0	0	0	0	0	0	0	0	0.0343949044586000	0	0	0	0	0	0	0	0	0	0	0.0215384615385000	0	0	0	0	0	0	0	0.154506437768000	0	0.103448275862000	0.0645161290323000	0	0	0	0.0666666666667000	0.172413793103000
0	0	0.0918518518519000	0.0282828282828000	0	0	0	0	0	0	0	0	0.125736738703000	0	0	0.240740740741000	0	0.153225806452000	0.104803493450000	0.0330969267139000	0	0	0	0	0	0	0	0	0	0	0	0	0	0	0	0	0	0	0	0	0.0360360360360000	0	0.0360360360360000	0	0	0.207207207207000	0.207207207207000	0.160000000000000	0.212962962963000	0
0	0	0	0	0	0	0	0	0	0	0	0	0	0	0	0	0	0	0	0	0	0	0	0	0	0	0	0	0	0	0	0	0	0	0	0	0	0	0	0	0	0	0	0	0	0	0	0	0	0
0	0	0	0	0	0	0	0	0	0	0	0	0	0	0	0	0	0	0	0	0	0	0	0	0	0	0	0	0	0	0	0	0	0	0	0	0	0	0	0	0	0	0	0	0	0	0	0	0	0
0	0	0	0	0	0	0	0	0	0	0	0	0	0	0	0	0	0	0	0	0	0	0	0	0	0	0	0	0	0	0	0	0	0	0	0	0	0	0	0	0	0	0	0	0	0	0	0	0	0
0	0.0651260504202000	0	0	0.192000000000000	0	0	0	0	0	0	0	0.0635245901639000	0	0	0	0	0	0	0	0	0	0	0	0	0	0	0	0	0	0.0565656565657000	0	0.191721132898000	0	0	0	0	0	0	0	0	0	0	0	0	0	0	0	0	0
0.0384615384615000	0.0572082379863000	0.0554621848739000	0	0	0.0253164556962000	0.0384615384615000	0	0.0645161290323000	0.0520231213873000	0.0443349753695000	0	0.0556792873051000	0.154285714286000	0	0	0	0	0	0	0	0	0.0333745364648000	0	0	0	0	0	0	0	0	0	0	0.0207715133531000	0	0	0	0	0	0.0909090909091000	0	0	0	0.100000000000000	1	0	0	0	0.0645161290323000	0.166666666667000
0.0320512820513000	0.0617848970252000	0.0420168067227000	0	0	0.0189873417722000	0.0320512820513000	0	0.0483870967742000	0.0346820809249000	0.0295566502463000	0	0.0601336302895000	0.0571428571429000	0	0	0	0	0	0	0	0	0.0185414091471000	0	0	0	0	0	0	0	0	0	0	0.0148367952522000	0	0	0	0	0	0.109090909091000	0	0	0	0.0833333333333000	0.187500000000000	0	0	0	0.0483870967742000	0.150000000000000
0	0	0	0	0	0	0	0	0	0	0	0	0	0	0	0	0.147540983607000	0.0652173913043000	0	0	0	0	0	0	0	0	0	0	0	0	0	0	0	0	0	0	0	0	0	0	0	0	0	0	0	0	0	0	0	0
0	0	0	0.129793510324000	0	0	0	0	0	0	0	0	0	0	0	0	0	0	0	0.134831460674000	0	0	0	0	0.152542372881000	0.152542372881000	0.185185185185000	0.161290322581000	0.187500000000000	0	0	0	0	0	0.163636363636000	0.166666666667000	0	0	0	0	0	0.104712041885000	0	0	0	0	0	0.163934426230000	0	0
0	0	0	0	0	0	0	0	0	0	0	0	0	0	0.0810810810811000	0	0	0	0	0	0	0	0	0	0	0	0	0	0	0	0.0618556701031000	0.0329670329670000	0	0	0	0	0	0	0	0	0	0.0878048780488000	0	0	0	0	0	0	0	0.123287671233000
0	0.0277296360485000	0.0618336886994000	0.104347826087000	0	0.0789473684211000	0.106194690265000	0	0.0234375000000000	0.0205761316872000	0.0549450549451000	0	0.0271646859083000	0	0	0	0	0	0.0929368029740000	0.0715705765408000	0	0.0540540540541000	0.0156106519743000	0	0.0762711864407000	0.0762711864407000	0.0353982300885000	0.0330578512397000	0.0487804878049000	0	0	0.0419580419580000	0.0214285714286000	0.0691823899371000	0.0789473684211000	0.0336134453782000	0	0	0.0934579439252000	0	0	0.0776699029126000	0	0.0320000000000000	0.0229007633588000	0	0	0.100000000000000	0.0234375000000000	0.0480000000000000
0	0	0	0	0	0	0	0	0	0	0	0	0	0	0	0	0	0	0	0	0	0	0	0	0	0	0	0	0	0	0	0	0	0	0	0	0	0	0	0	0	0	0	0	0	0	0	0	0	0
[truncated: 333 more columns]
