# Supplementary material for: MKRMDA: multiple kernel learning-based Kronecker regularized least squares for MiRNA–disease association prediction
Source: J Transl Med. 2017 Dec 12;15:251. doi: 10.1186/s12967-017-1340-3 (PMC5727873; doi:10.1186/s12967-017-1340-3)
Supplement: Supplementary file 3 — Additional file 3. The file of codes and data used in MKRMDA. [file 12967_2017_1340_MOESM3_ESM.zip › diseasesimilarity2.txt]

1	0.0518229847628000	0	0	0	0	0	0	0	0	0	0	0.0486941788944000	0.0798239543707000	0	0	0	0	0	0	0	0	0	0	0	0	0	0	0	0	0	0	0	0	0	0	0	0	0	0.0873952717876000	0	0	0	0	0.0809764600176000	0	0	0	0	0
0.0518229847628000	1	0	0	0	0	0	0.0621832827058000	0	0	0	0	0.780169651325000	0.136933627435000	0	0	0	0	0	0	0	0.0639067960697000	0	0	0	0	0	0	0	0	0.0637888727546000	0.0521011347767000	0.0493428000555000	0	0	0	0	0	0.0703162122745000	0.278391290614000	0	0	0	0	0.137969108475000	0	0	0	0	0
0	0	1	0.0241987759710000	0	0.156073951445000	0.264583614878000	0	0.208879668844000	0.195550682294000	0.256439931737000	0	0.0793680146802000	0	0	0.114785306224000	0	0.0596913220003000	0	0.0243264146021000	0	0	0.0646904303503000	0	0	0	0	0	0	0	0	0	0	0.127207223756000	0	0	0	0	0	0	0	0	0	0.0910922505834000	0.0783829676452000	0.122901373581000	0.122901373581000	0.125343221865000	0.485284996946000	0.0928131394790000
0	0	0.0241987759710000	1	0	0	0	0	0	0	0	0	0.0243028795695000	0.0877285381860000	0.0417546153060000	0.0399308364718000	0	0.0327236770861000	0	0.831725306828000	0.122694958817000	0	0	0	0.131955655246000	0.131955655246000	0.167730660013000	0.158192954646000	0.232206133382000	0	0	0	0	0	0.146211844920000	0.204800714124000	0.0535884309428000	0	0	0	0	0.0956046656817000	0	0	0	0.0441303706661000	0.0441303706661000	0.196852004800000	0.0425011528245000	0
0	0	0	0	1	0	0	0	0	0	0	0	0	0	0	0	0	0	0	0	0	0	0	0	0	0	0	0	0	0	0	0	0.188442657154000	0	0	0	0	0	0	0	0	0	0	0	0	0.111406027673000	0.111406027673000	0	0	0
0	0	0.156073951445000	0	0	1	0.533441735242000	0	0.0679925875865000	0.0591744525082000	0.416183860427000	0	0	0	0	0	0	0	0	0	0	0	0.0452326489179000	0	0	0	0	0	0	0	0	0	0	0.279916301706000	0	0	0	0	0	0	0	0	0	0.0939545241746000	0.0657974941207000	0	0	0	0.0886558079923000	0.0987887742211000
0	0	0.264583614878000	0	0	0.533441735242000	1	0	0.0729116574370000	0.0628656935772000	0.206336390719000	0	0	0	0	0	0	0	0	0	0	0	0.0473582005727000	0	0	0	0	0	0	0	0	0	0	0.300427628082000	0	0	0	0	0	0	0	0	0	0.103614172358000	0.0703933390830000	0	0	0	0.0972070544826000	0.109524826564000
0	0.0621832827058000	0	0	0	0	0	1	0	0	0	0	0.0582050379959000	0	0	0	0	0	0	0	0	0	0	0	0	0	0	0	0	0	0	0	0	0	0	0	0	0	0	0	0	0	0	0	0	0	0	0	0	0
0	0	0.208879668844000	0	0	0.0679925875865000	0.0729116574370000	0	1	0.904659612338000	0.776061962976000	0	0	0	0	0	0	0	0	0	0	0	0.0907487543390000	0	0	0	0	0	0	0	0	0	0	0.0484907802546000	0	0	0	0	0	0	0	0	0	0.152926704259000	0.120205718927000	0	0	0	0.147325702131000	0.157839876603000
0	0	0.195550682294000	0	0	0.0591744525082000	0.0628656935772000	0	0.904659612338000	1	0.717388400305000	0	0	0	0	0	0	0	0	0	0	0	0.0842037329829000	0	0	0	0	0	0	0	0	0	0	0.0438323959661000	0	0	0	0	0	0	0	0	0	0.135215472379000	0.108984760472000	0	0	0	0.130818052277000	0.139042267106000
0	0	0.256439931737000	0	0	0.416183860427000	0.206336390719000	0	0.776061962976000	0.717388400305000	1	0	0	0	0	0	0	0	0	0	0	0	0.0748243730751000	0	0	0	0	0	0	0	0	0	0	0.152803975803000	0	0	0	0	0	0	0	0	0	0.112558431370000	0.0937711050083000	0	0	0	0.109494532992000	0.115197701127000
0	0	0	0	0	0	0	0	0	0	0	1	0	0	0	0	0	0	0	0	0	0	0	0	0	0	0	0	0	0	0	0	0	0	0	0	0	0	0	0	0	0	0	0	0	0	0	0	0	0
0.0486941788944000	0.780169651325000	0.0793680146802000	0.0243028795695000	0	0	0	0.0582050379959000	0	0	0	0	1	0.130141523974000	0	0.213955119898000	0	0.0599463827307000	0	0.0244316216919000	0	0.0598646267685000	0	0	0	0	0	0	0	0	0.0613100292506000	0.0493826983890000	0.0468978290929000	0	0	0	0	0	0.0654534276139000	0.263955937393000	0	0	0	0	0.131076479248000	0.123550250678000	0.123550250678000	0.126018210155000	0.120430159857000	0
0.0798239543707000	0.136933627435000	0	0.0877285381860000	0	0	0	0	0	0	0	0	0.130141523974000	1	0.0449864917408000	0	0	0	0	0.0884004703805000	0.134235266382000	0	0	0	0	0	0	0	0.0567491822670000	0	0	0	0	0	0	0.0494813273731000	0.0590312121599000	0	0	0.204563560768000	0	0	0	0	0.277899343095000	0	0	0	0	0
0	0	0	0.0417546153060000	0	0	0	0	0	0	0	0	0	0.0449864917408000	1	0	0	0	0	0.0421288622809000	0.0701650293798000	0	0	0	0	0	0	0	0.0736332145560000	0	0.0900422071036000	0.0689965011160000	0	0	0	0.0618464676265000	0.241002051507000	0	0	0	0	0.104240421525000	0	0	0	0	0	0	0	0.185695533445000
0	0	0.114785306224000	0.0399308364718000	0	0	0	0	0	0	0	0	0.213955119898000	0	0	1	0	0.194420765930000	0	0.0402795782333000	0	0	0	0	0	0	0	0	0	0	0	0	0	0	0	0	0	0	0	0	0	0	0	0	0	0.237741164706000	0.237741164706000	0.247051224794000	0.226451824714000	0
0	0	0	0	0	0	0	0	0	0	0	0	0	0	0	0	1	0.333376365864000	0	0	0	0	0	0	0	0	0	0	0	0	0	0	0	0	0	0	0	0	0	0	0	0	0	0	0	0	0	0	0	0
0	0	0.0596913220003000	0.0327236770861000	0	0	0	0	0	0	0	0	0.0599463827307000	0	0	0.194420765930000	0.333376365864000	1	0	0.0329575216503000	0	0	0	0	0	0	0	0	0	0	0	0	0	0	0	0	0	0	0	0	0	0	0	0	0	0.108257732892000	0.108257732892000	0.111447792714000	0.104307960542000	0
0	0	0	0	0	0	0	0	0	0	0	0	0	0	0	0	0	0	1	0	0	0	0	0	0	0	0	0	0	0	0	0	0	0	0	0	0	0	0	0	0.0544243158405000	0	0.0529691428049000	0	0	0	0	0	0	0
0	0	0.0243264146021000	0.831725306828000	0	0	0	0	0	0	0	0	0.0244316216919000	0.0884004703805000	0.0421288622809000	0.0402795782333000	0	0.0329575216503000	0	1	0.124013291243000	0	0	0	0.133098747291000	0.133098747291000	0.169462752724000	0.159732759032000	0.234788696539000	0	0	0	0	0	0.147616588149000	0.206807018496000	0.0542064416816000	0	0	0	0	0.0962032815159000	0	0	0	0.0445567158709000	0.0445567158709000	0.198811116920000	0.0428964582553000	0
0	0	0	0.122694958817000	0	0	0	0	0	0	0	0	0	0.134235266382000	0.0701650293798000	0	0	0	0	0.124013291243000	1	0	0	0	0	0	0	0	0.103684766305000	0	0	0	0	0	0	0.0817470131611000	0.111564684613000	0	0	0	0	0	0	0	0	0	0	0	0	0
0	0.0639067960697000	0	0	0	0	0	0	0	0	0	0	0.0598646267685000	0	0	0	0	0	0	0	0	1	0	0	0	0	0	0	0	0	0	0.275270317919000	0.100995266923000	0	0	0	0	0	0.630156790551000	0	0	0	0	0	0	0	0	0	0	0
0	0	0.0646904303503000	0	0	0.0452326489179000	0.0473582005727000	0	0.0907487543390000	0.0842037329829000	0.0748243730751000	0	0	0	0	0	0	0	0	0	0	0	1	0	0	0	0	0	0	0	0	0	0	0.0356850797529000	0	0	0	0	0	0	0.122708554191000	0	0.0542300453716000	0.265499631687000	0.0891966200798000	0	0	0	0.103307948586000	0.108369953371000
0	0	0	0	0	0	0	0	0	0	0	0	0	0	0	0	0	0	0	0	0	0	0	1	0	0	0	0	0	0	0	0	0	0	0	0	0	0.237913437544000	0	0	0	0	0	0	0	0	0	0	0	0
0	0	0	0.131955655246000	0	0	0	0	0	0	0	0	0	0	0	0	0	0	0	0.133098747291000	0	0	0	0	1	0.739010454961000	0.0933334779309000	0.0864964195434000	0.102878808590000	0	0	0	0	0	0.187663275155000	0.0872081258404000	0	0	0	0	0	0.111743798199000	0	0	0	0	0	0.196304910501000	0	0
0	0	0	0.131955655246000	0	0	0	0	0	0	0	0	0	0	0	0	0	0	0	0.133098747291000	0	0	0	0	0.739010454961000	1	0.0933334779309000	0.0864964195434000	0.102878808590000	0	0	0	0	0	0.187663275155000	0.0872081258404000	0	0	0	0	0	0.111743798199000	0	0	0	0	0	0.196304910501000	0	0
0	0	0	0.167730660013000	0	0	0	0	0	0	0	0	0	0	0	0	0	0	0	0.169462752724000	0	0	0	0	0.0933334779309000	0.0933334779309000	1	0.511824100448000	0.334212195304000	0	0	0	0	0	0.110080397439000	0.267848917602000	0	0	0	0	0	0.0585803876615000	0	0	0	0	0	0.116729624328000	0	0
0	0	0	0.158192954646000	0	0	0	0	0	0	0	0	0	0	0	0	0	0	0	0.159732759032000	0	0	0	0	0.0864964195434000	0.0864964195434000	0.511824100448000	1	0.298367999260000	0	0	0	0	0	0.100693044039000	0.244325372422000	0	0	0	0	0	0.0558114738266000	0	0	0	0	0	0.106228058905000	0	0
0	0	0	0.232206133382000	0	0	0	0	0	0	0	0	0	0.0567491822670000	0.0736332145560000	0	0	0	0	0.234788696539000	0.103684766305000	0	0	0	0.102878808590000	0.102878808590000	0.334212195304000	0.298367999260000	1	0	0	0	0	0	0.123606717658000	0.776133947663000	0.120596369606000	0	0	0	0	0.0622027282004000	0	0	0	0	0	0.132053100290000	0	0
0	0	0	0	0	0	0	0	0	0	0	0	0	0	0	0	0	0	0	0	0	0	0	0	0	0	0	0	0	1	0.266678831191000	0.492165928370000	0	0	0	0	0	0	0	0	0	0	0	0	0	0	0	0	0	0
0	0.0637888727546000	0	0	0	0	0	0	0	0	0	0	0.0613100292506000	0	0.0900422071036000	0	0	0	0	0	0	0	0	0	0	0	0	0	0	0.266678831191000	1	0.249139557498000	0	0	0	0	0	0	0	0	0	0.0686727425125000	0	0	0	0	0	0	0	0.0965831778569000
0	0.0521011347767000	0	0	0	0	0	0	0	0	0	0	0.0493826983890000	0	0.0689965011160000	0	0	0	0	0	0	0.275270317919000	0	0	0	0	0	0	0	0.492165928370000	0.249139557498000	1	0.0743654435657000	0	0	0	0	0	0.328311691431000	0	0	0.0458755608223000	0	0	0	0	0	0	0	0.0774969131373000
0	0.0493428000555000	0	0	0.188442657154000	0	0	0	0	0	0	0	0.0468978290929000	0	0	0	0	0	0	0	0	0.100995266923000	0	0	0	0	0	0	0	0	0	0.0743654435657000	1	0	0	0	0	0	0.117992187022000	0	0	0	0	0	0	0	0	0	0	0
0	0	0.127207223756000	0	0	0.279916301706000	0.300427628082000	0	0.0484907802546000	0.0438323959661000	0.152803975803000	0	0	0	0	0	0	0	0	0	0	0	0.0356850797529000	0	0	0	0	0	0	0	0	0	0	1	0	0	0	0	0	0	0	0	0	0.0603921682091000	0.0473638722418000	0	0	0	0.0581579009887000	0.0623534729851000
0	0	0	0.146211844920000	0	0	0	0	0	0	0	0	0	0	0	0	0	0	0	0.147616588149000	0	0	0	0	0.187663275155000	0.187663275155000	0.110080397439000	0.100693044039000	0.123606717658000	0	0	0	0	0	1	0.101658851135000	0	0	0	0	0	0.121800748056000	0	0	0	0	0	0.229610381864000	0	0
0	0	0	0.204800714124000	0	0	0	0	0	0	0	0	0	0.0494813273731000	0.0618464676265000	0	0	0	0	0.206807018496000	0.0817470131611000	0	0	0	0.0872081258404000	0.0872081258404000	0.267848917602000	0.244325372422000	0.776133947663000	0	0	0	0	0	0.101658851135000	1	0.0919086554237000	0	0	0	0	0.0561069249753000	0	0	0	0	0	0.107303530593000	0	0
0	0	0	0.0535884309428000	0	0	0	0	0	0	0	0	0	0.0590312121599000	0.241002051507000	0	0	0	0	0.0542064416816000	0.111564684613000	0	0	0	0	0	0	0	0.120596369606000	0	0	0	0	0	0	0.0919086554237000	1	0	0	0	0	0	0	0	0	0	0	0	0	0
0	0	0	0	0	0	0	0	0	0	0	0	0	0	0	0	0	0	0	0	0	0	0	0.237913437544000	0	0	0	0	0	0	0	0	0	0	0	0	0	1	0	0	0	0	0	0	0	0	0	0	0	0
0	0.0703162122745000	0	0	0	0	0	0	0	0	0	0	0.0654534276139000	0	0	0	0	0	0	0	0	0.630156790551000	0	0	0	0	0	0	0	0	0	0.328311691431000	0.117992187022000	0	0	0	0	0	1	0	0	0	0	0	0	0	0	0	0	0
0.0873952717876000	0.278391290614000	0	0	0	0	0	0	0	0	0	0	0.263955937393000	0.204563560768000	0	0	0	0	0	0	0	0	0	0	0	0	0	0	0	0	0	0	0	0	0	0	0	0	0	1	0	0	0	0	0.206883109440000	0	0	0	0	0
0	0	0	0	0	0	0	0	0	0	0	0	0	0	0	0	0	0	0.0544243158405000	0	0	0	0.122708554191000	0	0	0	0	0	0	0	0	0	0	0	0	0	0	0	0	0	1	0	0.424776096577000	0.0998232898688000	0	0	0	0	0	0
0	0	0	0.0956046656817000	0	0	0	0	0	0	0	0	0	0	0.104240421525000	0	0	0	0	0.0962032815159000	0	0	0	0	0.111743798199000	0.111743798199000	0.0585803876615000	0.0558114738266000	0.0622027282004000	0	0.0686727425125000	0.0458755608223000	0	0	0.121800748056000	0.0561069249753000	0	0	0	0	0	1	0	0	0	0	0	0.125383152560000	0	0.113108421542000
0	0	0	0	0	0	0	0	0	0	0	0	0	0	0	0	0	0	0.0529691428049000	0	0	0	0.0542300453716000	0	0	0	0	0	0	0	0	0	0	0	0	0	0	0	0	0	0.424776096577000	0	1	0.272929230007000	0	0	0	0	0	0
0	0	0.0910922505834000	0	0	0.0939545241746000	0.103614172358000	0	0.152926704259000	0.135215472379000	0.112558431370000	0	0	0	0	0	0	0	0	0	0	0	0.265499631687000	0	0	0	0	0	0	0	0	0	0	0.0603921682091000	0	0	0	0	0	0	0.0998232898688000	0	0.272929230007000	1	0.148570033265000	0	0	0	0.192328308955000	0.210646259948000
0.0809764600176000	0.137969108475000	0.0783829676452000	0	0	0.0657974941207000	0.0703933390830000	0	0.120205718927000	0.108984760472000	0.0937711050083000	0	0.131076479248000	0.277899343095000	0	0	0	0	0	0	0	0	0.0891966200798000	0	0	0	0	0	0	0	0	0	0	0.0473638722418000	0	0	0	0	0	0.206883109440000	0	0	0	0.148570033265000	1	0	0	0	0.143278093367000	0.153203013697000
0	0	0.122901373581000	0.0441303706661000	0.111406027673000	0	0	0	0	0	0	0	0.123550250678000	0	0	0.237741164706000	0	0.108257732892000	0	0.0445567158709000	0	0	0	0	0	0	0	0	0	0	0	0	0	0	0	0	0	0	0	0	0	0	0	0	0	1	1	0.287982548605000	0.260373313357000	0
0	0	0.122901373581000	0.0441303706661000	0.111406027673000	0	0	0	0	0	0	0	0.123550250678000	0	0	0.237741164706000	0	0.108257732892000	0	0.0445567158709000	0	0	0	0	0	0	0	0	0	0	0	0	0	0	0	0	0	0	0	0	0	0	0	0	0	1	1	0.287982548605000	0.260373313357000	0
0	0	0.125343221865000	0.196852004800000	0	0	0	0	0	0	0	0	0.126018210155000	0	0	0.247051224794000	0	0.111447792714000	0	0.198811116920000	0	0	0	0	0.196304910501000	0.196304910501000	0.116729624328000	0.106228058905000	0.132053100290000	0	0	0	0	0	0.229610381864000	0.107303530593000	0	0	0	0	0	0.125383152560000	0	0	0	0.287982548605000	0.287982548605000	1	0.271582102582000	0
0	0	0.485284996946000	0.0425011528245000	0	0.0886558079923000	0.0972070544826000	0	0.147325702131000	0.130818052277000	0.109494532992000	0	0.120430159857000	0	0	0.226451824714000	0	0.104307960542000	0	0.0428964582553000	0	0	0.103307948586000	0	0	0	0	0	0	0	0	0	0	0.0581579009887000	0	0	0	0	0	0	0	0	0	0.192328308955000	0.143278093367000	0.260373313357000	0.260373313357000	0.271582102582000	1	0.200164259457000
0	0	0.0928131394790000	0	0	0.0987887742211000	0.109524826564000	0	0.157839876603000	0.139042267106000	0.115197701127000	0	0	0	0.185695533445000	0	0	0	0	0	0	0	0.108369953371000	0	0	0	0	0	0	0	0.0965831778569000	0.0774969131373000	0	0.0623534729851000	0	0	0	0	0	0	0	0.113108421542000	0	0.210646259948000	0.153203013697000	0	0	0	0.200164259457000	1
0	0.0751626231650000	0.0538270675153000	0	0	0.0922856288151000	0.0961944248722000	0.155941883409000	0.0327781159182000	0.0305811716661000	0.0617254209193000	0	0.0722376103197000	0	0	0	0	0	0.0479408350849000	0	0	0.0635784544194000	0.0263792391285000	0	0	0	0	0	0	0	0	0.0518826915184000	0.0491468306510000	0.0742904632740000	0	0	0	0	0.0699189117901000	0	0	0	0	0.0378155881364000	0.0322592909150000	0	0	0	0.0369272793872000	0.0385753625993000
0	0	0	0	0.153484629842000	0	0	0	0	0	0	0	0	0	0	0	0	0	0	0	0	0	0	0	0	0	0	0	0	0	0	0	0	0	0	0	0	0	0	0	0	0	0	0	0	0.177022623971000	0.177022623971000	0	0	0
0	0	0.163475633387000	0	0	0.841339334738000	0.631106154175000	0	0.0739245143231000	0.0636172318697000	0.320467388427000	0	0	0	0	0	0	0	0	0	0	0	0.0477834416936000	0	0	0	0	0	0	0	0	0	0	0.304655410555000	0	0	0	0	0	0	0	0	0	0.105671674935000	0.0713369847485000	0	0	0	0.0990157467635000	0.111826371409000
0	0	0.141894344332000	0	0	0.557606584678000	0.397630577605000	0	0.0577625870529000	0.0512716836728000	0.268439054222000	0	0	0	0	0	0	0	0	0	0	0	0.0404650515572000	0	0	0	0	0	0	0	0	0	0	0.237373248826000	0	0	0	0	0	0	0	0	0	0.0754819212794000	0.0561706061983000	0	0	0	0.0720236136590000	0.0785708524181000
0	0	0.151793589769000	0	0	0.439205995668000	0.218358245838000	0	0.0995193039596000	0.0917025276078000	0.320921739043000	0	0	0	0.109040841789000	0	0	0	0	0	0	0	0.0772772612987000	0	0	0	0	0	0	0	0.0707239267151000	0.0478344506147000	0	0.159298890770000	0	0	0	0	0	0	0	0.0791966848223000	0	0.118202436638000	0.0976557357183000	0	0	0	0.114828174802000	0.550322819835000
0	0	0.143406496248000	0	0	0.573042316093000	0.409737880398000	0	0.0587891945326000	0.0520789183553000	0.271965787374000	0	0	0	0	0	0	0	0	0	0	0	0.0409661996166000	0	0	0	0	0	0	0	0	0	0	0.241635649732000	0	0	0	0	0	0	0	0	0	0.0772445924862000	0.0571409300201000	0	0	0	0.0736267513471000	0.0804825692993000
0	0	0.0861369000619000	0	0	0.258575930090000	0.291798237564000	0	0.0675485615471000	0.0588378465626000	0.108316623922000	0	0	0	0	0	0	0	0	0	0	0	0.0450357062736000	0	0	0	0	0	0	0	0	0	0	0.302694601689000	0	0	0	0	0	0	0	0	0	0.0931087798388000	0.0653815877413000	0	0	0	0.0879023854360000	0.0978541913989000
0.0425083637705000	0.135050582671000	0.206955358726000	0	0	0.288904534450000	0.141062485905000	0	0.186979777133000	0.176227278499000	0.341946545889000	0	0.130398526607000	0.116244181603000	0	0	0	0	0	0	0	0	0.0590666190671000	0	0	0	0	0	0	0	0	0	0	0.113805332590000	0	0	0	0	0	0.174482325955000	0	0	0	0.0803233398725000	0.256491113293000	0	0	0	0.0787508037076000	0.0816584116746000
0	0	0.166012102476000	0	0	0.523985920067000	0.263213940696000	0	0.113539360458000	0.103476378068000	0.356625553700000	0	0	0	0	0	0	0	0	0	0	0	0.214021997670000	0	0	0	0	0	0	0	0	0	0	0.181915147136000	0	0	0	0	0	0	0.0708974315237000	0	0.0691820361452000	0.346846128309000	0.111120118239000	0	0	0	0.133906800380000	0.142536774365000
0	0	0.124890626744000	0	0	0.569754716653000	0.287818989796000	0	0.0471349362243000	0.0427215599551000	0.316663588826000	0	0	0	0	0	0	0	0	0	0	0	0.0349453322916000	0	0	0	0	0	0	0	0	0	0	0.515548358819000	0	0	0	0	0	0	0	0	0	0.0583034376473000	0.0460694734853000	0	0	0	0.0562183791195000	0.0601293697740000
0	0	0.0702195034073000	0	0.158584451535000	0.0526499597423000	0.0555521322653000	0	0.102017333929000	0.0938193781744000	0.0823218045097000	0	0	0	0	0	0	0	0	0	0	0	0.0787750718126000	0	0	0	0	0	0	0	0	0	0.239994753866000	0.0401471662135000	0	0	0	0	0	0	0	0	0	0.121743120934000	0.100059956863000	0	0	0	0.118166741573000	0.124836608167000
0	0	0	0	0	0	0	0	0	0	0	0	0	0	0	0	0	0	0	0	0	0	0	0	0	0	0	0	0	0	0	0	0	0	0	0	0	0	0	0	0	0	0	0	0	0	0	0	0	0
0.0616309051852000	0.118489326605000	0.149173828779000	0	0	0.425102659963000	0.210985718788000	0	0.0970617335054000	0.0896118016138000	0.314466225715000	0	0.113369516903000	0.225823981222000	0	0	0	0	0	0	0	0	0.0757872200097000	0	0	0	0	0	0	0	0	0	0	0.155338966493000	0	0	0	0	0	0.165968855655000	0	0	0	0.114751512197000	0.535601017562000	0	0	0	0.111568745136000	0.117495884380000
0	0	0.150243471570000	0	0	0.649859193793000	0.470973183759000	0	0.0636172318697000	0.0558325139499000	0.288129956188000	0	0	0	0	0	0	0	0	0	0	0	0.0432536227388000	0	0	0	0	0	0	0	0	0	0	0.261701961889000	0	0	0	0	0	0	0	0	0	0.0858002847996000	0.0616915585903000	0	0	0	0.0813596644352000	0.0898139035579000
0	0	0.142501515676000	0	0	0.563742601750000	0.402435683393000	0	0.0581730690121000	0.0515948374899000	0.269853058930000	0	0	0	0	0	0	0	0	0	0	0	0.0406660708650000	0	0	0	0	0	0	0	0	0	0	0.239077356042000	0	0	0	0	0	0	0	0	0	0.0761844021003000	0.0565586975572000	0	0	0	0.0726629262434000	0.0793322946196000
0	0	0	0.201322534036000	0	0	0	0	0	0	0	0	0	0.0485707468965000	0.187868237855000	0	0	0	0	0.203260947480000	0.0792911793061000	0	0	0	0.0853060032651000	0.0853060032651000	0.260283226103000	0.238014568857000	0.376143060176000	0	0	0	0	0	0.0990834304282000	0.309134304708000	0.276113871736000	0	0	0	0	0.0553134213037000	0	0	0	0	0	0.104438196116000	0	0
0	0	0	0.190578665225000	0	0	0	0	0	0	0	0	0	0	0	0	0	0	0	0.192817933495000	0	0	0	0	0.110739092486000	0.110739092486000	0.370469609376000	0.326932906881000	0.439107072107000	0	0	0	0	0	0.135130841048000	0.331269983015000	0	0	0	0	0	0.0649919318537000	0	0	0	0	0	0.145290314993000	0	0
0	0	0	0.168745435039000	0	0	0	0	0	0	0	0	0	0.0401680688658000	0.149070285777000	0	0	0	0	0.170105155361000	0.0591064911743000	0	0	0	0.0683576206102000	0.0683576206102000	0.197022482083000	0.183992040584000	0.276434358513000	0	0	0	0	0	0.0769293065331000	0.238448804293000	0.199718012772000	0	0	0	0	0.0476525465161000	0	0	0	0	0	0.0801186823087000	0	0
0	0	0	0.123251176901000	0	0	0	0	0	0	0	0	0	0	0	0	0	0	0	0.124183874160000	0	0	0	0	0.0633571381790000	0.0633571381790000	0.347017518374000	0.697536134969000	0.194413163963000	0	0	0	0	0	0.0706536941957000	0.169922912199000	0	0	0	0	0	0.0451674617034000	0	0	0	0	0	0.0733348711852000	0	0
0	0	0	0.0950126279127000	0	0	0	0	0	0	0	0	0	0	0	0	0	0	0	0.0963266467583000	0	0	0	0	0.139035637383000	0.139035637383000	0.221147517648000	0.186262347217000	0.283464855524000	0	0	0	0	0	0.179778480563000	0.189594278400000	0	0	0	0	0	0.0738078677381000	0	0	0	0	0	0.198218527722000	0	0
0	0	0.124613066572000	0.195134706100000	0	0	0	0	0	0	0	0	0.125280192892000	0	0	0.244230647709000	0	0.110487633431000	0	0.197059618368000	0	0	0	0	0.194090251785000	0.194090251785000	0.115008245007000	0.104800580810000	0.129854371347000	0	0	0	0	0	0.226586275620000	0.105847200231000	0	0	0	0	0	0.124475965987000	0	0	0	0.284157159868000	0.284157159868000	0.722399620291000	0.268177439150000	0
0	0	0	0	0	0	0	0	0	0	0	0	0	0	0	0	0	0	0	0	0	0	0	0	0	0	0	0	0	0	0	0	0	0	0	0	0	0	0	0	0	0.0732624429676000	0	0	0	0	0	0	0	0
0	0	0.0905475198956000	0.0610448179756000	0	0	0	0	0	0	0	0	0.0911357329647000	0	0	0.222819883923000	0	0.149055083996000	0	0.0618636503023000	0	0	0	0	0	0	0	0	0	0	0	0	0	0	0	0	0	0	0	0	0	0	0	0	0	0.283423715167000	0.283423715167000	0.306383624224000	0.257860434948000	0
0	0	0.405845677682000	0.0330074806107000	0	0.0591629329468000	0.0628526921929000	0	0.111295013044000	0.101608961669000	0.0882587392376000	0	0.100631422652000	0	0	0.165299190739000	0	0.0812212076838000	0	0.0332454136500000	0	0	0.0841946165322000	0	0	0	0	0	0	0	0	0	0	0.0438260750535000	0	0	0	0	0	0	0	0	0	0.135191965910000	0.108969489003000	0.182670906738000	0.182670906738000	0.188117948501000	0.712582656098000	0.139017411397000
0	0	0.109536721946000	0.199853531912000	0	0	0	0	0	0	0	0	0.110051854723000	0.0407348626885000	0.0487604487470000	0.192344383442000	0	0.0918006392329000	0	0.201485324176000	0.0603419620281000	0	0	0	0.153241857743000	0.153241857743000	0.0852903866140000	0.0795446616837000	0.254819280936000	0	0	0	0	0	0.172809470644000	0.219147886871000	0.0657042278396000	0	0	0	0	0.106303033316000	0	0	0	0.216277140786000	0.216277140786000	0.543705306822000	0.206894028417000	0
0	0	0.105977235795000	0.154458562352000	0	0	0	0	0	0	0	0	0.106459359532000	0	0	0.181631982650000	0	0.0876835873843000	0	0.155662139038000	0	0	0	0	0.144782643715000	0.144782643715000	0.0795816044603000	0.0745566428972000	0.0864182960929000	0	0	0	0	0	0.162127293513000	0.0750848256867000	0	0	0	0	0	0.102162344343000	0	0	0	0.202826287343000	0.202826287343000	0.694477988272000	0.194551676814000	0
0	0	0.125343221865000	0.196852004800000	0	0	0	0	0	0	0	0	0.126018210155000	0	0	0.247051224794000	0	0.111447792714000	0	0.198811116920000	0	0	0	0	0.196304910501000	0.196304910501000	0.116729624328000	0.106228058905000	0.132053100290000	0	0	0	0	0	0.229610381864000	0.107303530593000	0	0	0	0	0	0.125383152560000	0	0	0	0.287982548605000	0.287982548605000	1	0.271582102582000	0
0	0	0.140362347485000	0	0	0.542481219221000	0.385829613352000	0	0.0567370431369000	0.0504620594781000	0.264883608444000	0	0	0	0	0	0	0	0	0	0	0	0.0399590680320000	0	0	0	0	0	0	0	0	0	0	0.233116799101000	0	0	0	0	0	0	0	0	0	0.0737401626733000	0.0552003380472000	0	0	0	0.0704361226426000	0.0766854021059000
0.0678245255394000	0.180707416929000	0.0715139061483000	0	0	0.0545440852614000	0.0576650190263000	0	0.104772465239000	0.0961444585910000	0.0841065062390000	0	0.172474085061000	0.169394591336000	0	0	0	0	0	0	0	0	0.0804077780000000	0	0	0	0	0	0	0	0	0	0	0.0412391795996000	0	0	0	0	0	0.259039595356000	0	0	0	0.125687303507000	0.374865754313000	0	0	0	0.121879062689000	0.128987197219000
0	0	0	0	0	0	0	0	0	0	0	0	0	0	0	0	0	0	0	0	0	0	0	0.299516009033000	0	0	0	0	0	0	0	0	0	0	0	0	0	0.825534337292000	0	0	0	0	0	0	0	0	0	0	0	0
0.0678647015772000	0.437337909218000	0	0	0	0	0	0.0830706598340000	0	0	0	0	0.417405670182000	0.169471616396000	0	0	0	0	0	0	0	0	0	0	0	0	0	0	0	0	0.0749345065337000	0	0	0	0	0	0	0	0	0.348506491538000	0	0	0	0	0.171060517747000	0	0	0	0	0
0	0	0.143968523651000	0	0	0.797256746893000	0.414359611227000	0	0.0591744525082000	0.0523810218869000	0.376352242297000	0	0	0	0	0	0	0	0	0	0	0	0.0411529003420000	0	0	0	0	0	0	0	0	0	0	0.243235610304000	0	0	0	0	0	0	0	0	0	0.0779110725286000	0.0575048211264000	0	0	0	0.0742320180536000	0.0812063579100000
0	0	0	0	0	0	0	0	0	0	0	0	0	0	0.203300826066000	0	0	0	0	0	0	0	0	0	0	0	0	0	0	0	0.101138517038000	0.0839062849157000	0	0	0	0	0	0	0	0	0	0.119406767778000	0	0	0	0	0	0	0	0.239998870856000
0	0	0	0	0	0	0	0	0	0	0	0	0	0	0	0	0	0	0	0	0	0	0	0	0	0	0	0	0	0.147183769683000	0.117120316406000	0.0862818274546000	0	0	0	0	0	0	0	0	0	0	0	0	0	0	0	0	0	0
0	0	0.0861369000619000	0	0	0.258575930090000	0.291798237564000	0	0.0675485615471000	0.0588378465626000	0.108316623922000	0	0	0	0	0	0	0	0	0	0	0	0.0450357062736000	0	0	0	0	0	0	0	0	0	0	0.302694601689000	0	0	0	0	0	0	0	0	0	0.0931087798388000	0.0653815877413000	0	0	0	0.0879023854360000	0.0978541913989000
0.173547650046000	0.0384802494528000	0.113638176003000	0	0	0.469618307810000	0.234342436642000	0	0.0409146104521000	0.0375476208606000	0.283111835593000	0	0.0367279292433000	0.0520332831185000	0	0	0	0	0	0	0	0	0.0314054708042000	0	0	0	0	0	0	0	0	0	0	0.257265477865000	0	0	0	0	0	0.0551475644640000	0	0	0	0.0490746767267000	0.0926299488774000	0	0	0	0.0475890481856000	0.0503619288549000
0	0	0	0.0496317690905000	0	0	0	0	0	0	0	0	0	0.0542657437002000	0.0695059366302000	0	0	0	0	0.0501614371781000	0.0956841573529000	0	0	0	0	0	0	0	0.262790266494000	0	0	0	0	0	0	0.207796333679000	0.109907548485000	0	0	0	0	0	0	0	0	0	0	0	0	0
0	0	0	0	0	0	0	0	0	0	0	0	0	0	0	0	0	0	0	0	0	0	0	0	0	0	0	0	0	0	0	0	0	0	0	0	0	0	0	0	0	0	0	0	0	0	0	0	0	0
0	0	0	0	0	0	0	0	0	0	0	0	0	0	0	0	0	0	0	0	0	0	0.312896003674000	0	0	0	0	0	0	0	0	0	0	0	0	0	0	0	0	0	0.214266589148000	0	0.0933720200137000	0.107960631819000	0	0	0	0	0	0
0	0	0	0	0	0	0	0	0	0	0	0	0	0	0	0	0	0	0	0	0	0	0.268246371485000	0	0	0	0	0	0	0	0	0	0	0	0	0	0	0	0	0	0.167590295754000	0	0.0735549106791000	0.0823175718723000	0	0	0	0	0	0
0	0	0.0716853456255000	0	0	0.0547998607640000	0.0579509788659000	0	0.105140855908000	0.0964545838067000	0.0843437377559000	0	0	0	0	0	0	0	0	0	0	0	0.762979251778000	0	0	0	0	0	0	0	0	0	0	0.0413852247580000	0	0	0	0	0	0	0.144402567429000	0	0.0636042667668000	0.316046778435000	0.103063004338000	0	0	0	0.122377857470000	0.129546002591000
0	0	0.0716853456255000	0	0	0.0547998607640000	0.0579509788659000	0	0.105140855908000	0.0964545838067000	0.0843437377559000	0	0	0	0	0	0	0	0	0	0	0	0.762979251778000	0	0	0	0	0	0	0	0	0	0	0.0413852247580000	0	0	0	0	0	0	0.144402567429000	0	0.0636042667668000	0.316046778435000	0.103063004338000	0	0	0	0.122377857470000	0.129546002591000
0	0	0.0755621394788000	0	0	0.0609130800228000	0.0648315969637000	0	0.113696584626000	0.103606951722000	0.0897623109855000	0	0	0	0	0	0	0	0	0	0	0	0.809702268858000	0	0	0	0	0	0	0	0	0	0	0.0447791402722000	0	0	0	0	0	0	0.157625160993000	0	0.0692872248001000	0.347432268856000	0.111270709231000	0	0	0	0.134125546107000	0.142784650028000
0	0	0.0622983971326000	0	0	0.0423250050492000	0.0441804657392000	0	0.0861105758329000	0.0801956873929000	0.0716426314538000	0	0	0	0	0	0.113739642283000	0.0847902494183000	0.0751655358040000	0	0	0	0.652416343374000	0	0	0	0	0	0	0	0	0	0	0.0338504706044000	0	0	0	0	0	0	0.152021586458000	0	0.0867712830178000	0.249780039791000	0.0847118237710000	0	0	0	0.0973393486916000	0.101820650894000
0	0	0	0.314597267179000	0	0	0	0	0	0	0	0	0	0	0	0	0	0	0	0.317085292364000	0	0	0	0	0.147405672242000	0.147405672242000	0.191635156118000	0.179285239396000	0.208493119828000	0	0	0	0	0	0.518829363406000	0.180581745924000	0	0	0	0	0	0.103461441677000	0	0	0	0	0	0.172101929043000	0	0
0	0.0378928207618000	0.109533562562000	0.0373502164064000	0	0	0	0	0	0	0	0	0.240045834492000	0	0	0.470030929517000	0	0.181985697078000	0	0.0376551661872000	0	0	0	0	0	0	0	0	0	0	0.0376592154792000	0	0	0	0	0	0	0	0	0	0	0	0	0	0	0.216264824154000	0.216264824154000	0.223941652899000	0.206882757280000	0
0	0	0	0	0	0	0	0	0	0	0	0	0	0	0	0	0	0	0	0	0	0	0.197790852559000	0	0	0	0	0	0	0	0	0	0	0	0	0	0	0	0	0	0.199308507064000	0	0.0870521151141000	0.0995999978977000	0	0	0	0	0	0
0	0	0	0	0	0	0	0	0	0	0	0	0	0	0	0	0	0	0	0	0	0	0	0	0	0	0	0	0	0	0	0	0	0	0	0	0	0	0	0	0	0	0	0	0	0	0	0	0	0
0	0	0	0	0.221983816380000	0	0	0	0	0	0	0	0	0	0	0	0	0	0.119802867267000	0	0	0	0.0543652106044000	0	0	0	0	0	0	0	0	0	0.181276225265000	0	0	0	0	0	0	0	0.148248008750000	0	0.143842490812000	0.0968842783869000	0	0	0	0	0	0
0.0939082879062000	0.148693434295000	0	0	0	0	0	0	0	0	0	0	0.140718601360000	0.309177685397000	0	0	0	0	0	0	0	0	0	0	0	0	0	0	0	0	0	0	0	0	0	0	0	0	0	0.231970412716000	0	0	0	0	0.466906034461000	0	0	0	0	0
0	0	0.137958787083000	0.0526831228457000	0	0	0	0	0	0	0	0	0.257405698657000	0	0	0.558984138594000	0	0.128934332520000	0	0.0532918787350000	0	0	0	0	0	0	0	0	0	0	0	0	0	0	0	0	0	0	0	0	0	0	0	0	0	0.364580264278000	0.364580264278000	0.386941705098000	0.338687375481000	0
0	0	0.0353875156872000	0.0580936970795000	0	0	0	0	0	0	0	0	0.0356105870478000	0	0	0.0834902169956000	0	0.0571655205252000	0	0.0588347920626000	0	0	0	0	0	0	0	0	0	0	0	0	0	0	0	0	0	0	0	0	0	0	0	0	0	0.104228763454000	0.104228763454000	0.111886092482000	0.0955755893474000	0
0	0.0484650530789000	0	0	0	0	0	0	0	0	0	0	0.0461042134571000	0	0.129219036439000	0	0	0	0.101233884769000	0	0	0.0973852353659000	0	0	0	0	0	0	0	0	0.0786942508627000	0.128322596432000	0.284224562472000	0	0	0	0	0	0.113094277695000	0	0.0501706777006000	0.0893278789653000	0.0489314899185000	0	0	0	0	0	0	0.143129806326000
0	0	0.0603544815053000	0	0	0	0	0	0.100953328759000	0.0893549785609000	0.0744823234039000	0	0	0	0	0	0.244965872107000	0.141163167690000	0	0	0	0	0	0	0	0	0	0	0	0	0	0	0	0	0	0	0	0	0	0	0	0	0	0	0	0	0	0	0	0
0	0	0.0639032865886000	0	0	0	0	0	0.111291194190000	0.0973597238411000	0.0799624248702000	0	0	0	0	0	0.285188289956000	0.153651019668000	0	0	0	0	0	0	0	0	0	0	0	0	0	0	0	0	0	0	0	0	0	0	0	0	0	0	0	0	0	0	0	0
0	0.0533864259452000	0.0557908921177000	0	0	0	0	0	0.0888031480431000	0.0797027857614000	0.0676530524456000	0	0.0505358811825000	0	0	0	0.202829920348000	0.126070994569000	0	0	0	0.290473794312000	0	0	0	0	0	0	0	0	0	0.204013735678000	0.0770118227326000	0	0	0	0	0	0.350171357873000	0	0	0	0	0	0	0	0	0	0	0
0	0	0.0594222601591000	0	0	0	0	0	0.0983719468412000	0.0873267065854000	0.0730677058565000	0	0	0	0	0	0.235579767331000	0.137994868705000	0	0	0	0	0	0	0	0	0	0	0	0	0	0	0	0	0	0	0	0	0	0	0	0	0	0	0	0	0	0	0	0
0.0724844431514000	0.129992702874000	0.0493520265902000	0	0	0	0	0	0.0735327537827000	0.0671811274904000	0.0584118328918000	0	0.123856279767000	0.255876376195000	0	0	0.156408790423000	0.106436172981000	0	0	0	0	0	0	0	0	0	0	0	0	0	0	0	0	0	0	0	0	0	0.189451794259000	0	0	0	0	0.258399999896000	0	0	0	0	0
0	0	0.0477036748973000	0.104232997007000	0	0	0	0	0.0699323437377000	0.0641630835001000	0.0561168108214000	0	0	0	0	0	0.146378511578000	0.101694190797000	0	0.104944941214000	0	0	0	0	0.123713490631000	0.123713490631000	0.0659606971504000	0.0624709264466000	0.0705893204809000	0	0	0	0	0	0.136160376416000	0.0628413247621000	0	0	0	0	0	0.141406816960000	0	0	0	0	0	0.140652841763000	0	0
0	0	0.102517299662000	0	0	0.133104538402000	0.153359315840000	0	0.188123772705000	0.162017511076000	0.130533929198000	0	0	0	0	0	0	0	0	0	0	0	0.305074411734000	0	0	0	0	0	0	0	0	0	0	0.0744719014938000	0	0	0	0	0	0	0.127985695448000	0	0.122502342271000	0.671774499946000	0.181573835131000	0	0	0	0.251508322038000	0.283779373215000
0	0	0.0266099043795000	0.0376860604496000	0	0	0	0	0	0	0	0	0.0267358409233000	0	0	0.0469508033433000	0	0.116669124264000	0.112831375307000	0.0379965417481000	0	0	0	0	0	0	0	0	0	0.106222325263000	0.0450558015209000	0.0703733954084000	0	0	0	0	0	0	0	0	0.0566778275217000	0	0.0551013981089000	0	0	0.0528660832780000	0.0528660832780000	0.0547672113751000	0.0505449719683000	0
0	0	0.0253186482729000	0.184312655121000	0	0	0	0	0	0	0	0	0.0254326329430000	0.0937346733078000	0.0451345780115000	0.0430747122797000	0	0.0348055039759000	0.104374932428000	0.185728062676000	0.134772604232000	0	0	0	0	0	0	0	0.0569850365257000	0	0	0	0	0	0	0.0496605430884000	0.0592864590724000	0	0	0	0.124475016051000	0	0.121296343314000	0	0	0.0480023658315000	0.0480023658315000	0.0495646064342000	0.0460809348229000	0
0	0	0	0	0	0	0	0	0	0	0	0	0	0	0	0	0	0	0	0	0	0	0.0597541673284000	0	0	0	0	0	0	0	0	0	0	0	0	0	0	0	0	0	0.102457073157000	0	0.0989127397290000	0.115437312271000	0	0	0	0	0	0
0	0	0	0	0	0	0	0	0	0	0	0	0	0	0	0	0.317955255600000	0.162683730299000	0	0	0	0	0	0	0	0	0	0	0	0	0	0	0	0	0	0	0	0	0	0	0	0	0	0	0	0	0	0	0	0
0	0	0	0.121339744593000	0	0	0	0	0	0	0	0	0	0.132614811967000	0.0690815883427000	0	0	0	0	0.122628961848000	0.232984522106000	0	0	0	0	0	0	0	0.101336205299000	0	0	0	0	0	0	0.0802801077997000	0.108850255832000	0	0	0	0	0	0	0	0	0	0	0	0	0
0.240685823519000	0.0457232925607000	0	0.130372223118000	0	0	0	0	0	0	0	0	0.0432702448388000	0.0662172647886000	0	0	0	0	0	0.131487930193000	0	0	0	0	0.162346953025000	0.162346953025000	0.0915976653877000	0.0850035692406000	0.100773796879000	0	0	0	0	0	0.184476822465000	0.0856908231213000	0	0	0	0.0713444843952000	0	0.110606199017000	0	0	0.0670084014893000	0	0	0.192820961560000	0	0
0	0	0	0	0	0	0	0	0	0	0	0	0	0	0.181937951067000	0	0	0	0	0	0	0	0	0	0	0	0	0	0	0	0.0955567074783000	0.0761103307265000	0	0	0	0	0	0	0	0	0	0.111703201563000	0	0	0	0	0	0	0	0.210781629240000
0	0.0463201646889000	0.0984949899357000	0.0322455536400000	0	0	0	0	0	0	0	0	0.143070311489000	0	0	0.160708395785000	0	0.0793630869128000	0	0.0324725910457000	0	0.216521734940000	0	0	0	0	0	0	0	0	0	0.164542603088000	0.0631212083536000	0	0	0	0	0	0.248042489765000	0	0	0	0	0	0	0.177080807964000	0.177080807964000	0.182194903125000	0.170740696606000	0
0.0760419720583000	0.192517112816000	0.0759419305035000	0	0	0.0615480091737000	0.0655513257889000	0	0.114558637845000	0.104322312160000	0.0902987676769000	0	0.183200219491000	0.184719895704000	0	0	0	0	0	0	0	0	0.0860491190651000	0	0	0	0	0	0	0	0	0	0	0.0451213231504000	0	0	0	0	0	0.284014261884000	0	0	0	0.140038080877000	0.409127119323000	0	0	0	0.135326853935000	0.144146864657000
0.133713968767000	0.189366338747000	0	0	0	0	0	0	0	0	0	0	0.177596122600000	0.176078535212000	0	0	0	0	0	0	0	0	0	0	0	0	0	0	0	0	0	0	0	0	0	0	0	0	0	0.326397893804000	0	0	0	0	0.178747967260000	0	0	0	0	0
0	0	0	0.166986334314000	0	0	0	0	0	0	0	0	0	0	0	0	0	0	0	0.168703009712000	0	0	0	0	0.0927912231676000	0.0927912231676000	0.290645824733000	0.263153151360000	0.331269983015000	0	0	0	0	0	0.109326875413000	0.265955837246000	0	0	0	0	0	0.0583663089425000	0	0	0	0	0	0.115882672680000	0	0
0	0	0	0	0	0	0	0	0	0	0	0	0	0	0	0	0	0	0	0	0	0	0	0	0	0	0	0	0	0	0	0	0	0	0	0	0	0	0	0	0	0	0	0	0	0	0	0	0	0
0	0.0424542709020000	0	0	0	0	0	0	0	0	0	0	0.0406317035224000	0	0	0	0	0	0.119949290049000	0	0	0.0758159943267000	0.0927020227382000	0	0	0	0	0	0	0	0	0.0597532875524000	0.237599752697000	0	0	0	0	0	0.0850086244100000	0	0.245048338152000	0	0.0577350467392000	0.0629989067488000	0	0	0	0	0	0
0	0	0.126494641751000	0	0	0.276488963681000	0.296483138483000	0	0.0480708370399000	0.0434889771273000	0.151776926352000	0	0	0	0	0	0	0	0	0	0	0	0.0354571295633000	0	0	0	0	0	0	0	0	0	0	0.813709227276000	0	0	0	0	0	0	0	0	0	0.0597421712332000	0.0469631402256000	0	0	0	0.0575548687874000	0.0616608137773000
0	0	0	0	0	0	0	0	0	0	0	0	0	0	0	0	0	0	0	0	0	0	0	0	0	0	0	0	0	0	0	0	0	0	0	0	0	0	0	0	0	0	0	0	0	0	0	0	0	0
0	0	0.0798081080821000	0	0	0.0684219270594000	0.0734055927409000	0	0.123590248241000	0.111759611043000	0.0958180458354000	0	0	0	0	0	0	0	0	0	0	0	0.387592818088000	0	0	0	0	0	0	0	0	0	0	0.0487087570016000	0	0	0	0	0	0	0.324531441455000	0	0.0759642816172000	0.385048993883000	0.120729125599000	0	0	0	0.148112698781000	0.158743557099000
0	0	0	0	0	0	0	0	0	0	0	0	0	0	0	0	0	0	0	0	0	0	0	0	0	0	0	0	0	0	0	0	0	0	0	0	0	0	0	0	0	0	0	0	0	0	0	0	0	0
0	0	0	0	0	0	0	0	0	0	0	0	0	0	0	0	0	0	0.0719583114967000	0	0	0	0	0	0	0	0	0	0	0	0	0	0	0	0	0	0	0	0	0	0.207311018100000	0.0767199940673000	0.198641245018000	0	0	0	0	0	0	0
0	0	0	0	0	0	0	0	0	0	0	0	0	0	0	0	0.145912720244000	0.101469155256000	0.324600249548000	0	0	0	0	0	0	0	0	0	0	0	0	0	0	0	0	0	0	0	0	0	0.0448710705957000	0	0.0438772577091000	0	0	0	0	0	0	0
0	0	0	0	0	0	0	0	0	0	0	0	0	0	0	0	0	0	0	0	0	0	0.0660008497386000	0	0	0	0	0	0	0	0	0	0	0	0	0	0	0	0	0	0.122305147702000	0	0.117288201353000	0.141266961694000	0	0	0	0	0	0
0	0	0	0	0	0	0	0	0	0	0	0	0	0	0	0	0	0	0	0	0	0	0.0442177456843000	0.144060742444000	0	0	0	0	0	0	0	0	0	0	0	0	0	0.116851540947000	0	0	0.0639373708625000	0	0.0625389252480000	0.0687624047896000	0	0	0	0	0	0
0	0	0	0	0	0	0	0	0	0	0	0	0	0	0	0	0	0	0	0	0	0	0	0	0	0	0	0	0	0	0	0	0	0	0	0	0	0	0	0	0	0	0	0	0	0	0	0	0	0
0	0	0	0	0	0	0	0	0	0	0	0	0	0	0	0	0	0	0	0	0	0	0	0	0	0	0	0	0	0	0	0	0	0	0	0	0	0	0	0	0	0	0	0	0	0	0	0	0	0
0	0	0.0724596393088000	0	0	0.165052019400000	0.177987076343000	0	0.0506521894704000	0.0455909404787000	0.0875384379646000	0	0	0	0.0696559141254000	0	0	0	0	0	0	0	0.0368420166450000	0	0	0	0	0	0	0	0.0402281622768000	0.158849834598000	0	0.115161593478000	0	0	0	0	0	0	0	0.0461661486910000	0	0.0637818368712000	0.0494238541895000	0	0	0	0.0612948869563000	0.144303277898000
0	0	0	0.0553889701320000	0	0	0	0	0	0	0	0	0	0.0612235551123000	0.0813470346350000	0	0	0	0	0.0560494640693000	0.119663003787000	0	0	0	0	0	0	0	0.334398774724000	0	0	0	0	0	0	0.250154467455000	0.142769299329000	0	0	0	0	0	0	0	0	0	0	0	0	0
0	0	0	0	0	0	0	0	0	0	0	0	0	0	0	0	0	0	0	0	0	0	0	0	0	0	0	0	0	0	0	0	0	0	0	0	0	0	0	0	0	0.173602872139000	0	0	0	0	0	0	0	0
0	0	0.0216496947615000	0.149209919829000	0	0	0	0	0	0	0	0	0.0217329833945000	0.0749452432720000	0.0348145012724000	0.115011998058000	0	0.0971045956456000	0.0827226519788000	0.150136177627000	0.0990631618599000	0	0	0	0	0	0	0	0.0414659588850000	0	0	0	0	0	0	0.0374469959994000	0.0426712932478000	0	0	0	0.0962365135279000	0	0.0943254087668000	0	0	0.0363296121823000	0.0363296121823000	0.0372174235117000	0.0352182157871000	0
0	0	0	0	0	0	0	0	0	0	0	0	0	0	0	0	0	0	0	0	0	0	0	0	0	0	0	0	0	0	0	0	0	0	0	0	0	0	0	0	0	0	0	0	0	0	0	0	0	0
0	0	0.105741927216000	0.0355496343461000	0	0	0	0	0	0	0	0	0.197022116581000	0	0	0.442189105756000	0.376993620342000	0.569944740346000	0	0.0358257820600000	0	0	0	0	0	0	0	0	0	0	0	0	0	0	0	0	0	0	0	0	0	0	0	0	0	0.201966124408000	0.201966124408000	0.208645702988000	0.193760128654000	0
0	0	0.0832148127441000	0	0	0.0751732235973000	0.0812324499288000	0	0.131955901329000	0.118556282606000	0.100771064741000	0	0	0	0	0	0	0	0	0	0	0	0.406581686309000	0	0	0	0	0	0	0	0	0	0	0.0520356328630000	0	0	0	0	0	0	0.186695158609000	0	0.0817003899774000	0.418023049937000	0.128699441726000	0	0	0	0.160291047067000	0.172815907938000
0	0	0	0	0	0	0	0	0	0	0	0	0	0	0	0	0	0	0	0	0	0	0.120737887931000	0	0	0	0	0	0	0	0	0	0	0	0	0	0	0	0	0	0.194543323768000	0	0.0850327182641000	0.0969652933018000	0	0	0	0	0	0
0	0	0.0940645358241000	0	0	0.102502798164000	0.114108701047000	0	0.161493564575000	0.141869724491000	0.117131797555000	0	0	0	0	0	0	0	0	0	0	0	0.468618265069000	0	0	0	0	0	0	0	0	0	0	0.0638128591784000	0	0	0	0	0	0	0.236335133519000	0	0.102643709489000	0.543875299254000	0.156642846852000	0	0	0	0.206076814108000	0.227251437665000
0	0.0377788812520000	0.0654795399460000	0.0372006664891000	0	0	0	0	0	0	0	0	0.101609944095000	0	0	0.227454367466000	0	0.181264526236000	0.111203783762000	0.0375031692376000	0	0	0	0	0	0	0	0	0	0	0.0375466744032000	0	0	0	0	0	0	0	0	0	0.0557539713115000	0	0.0542278231637000	0	0	0.128927327951000	0.128927327951000	0.133477431179000	0.123364068076000	0
0	0	0.0789604750084000	0	0	0.203149890125000	0.223106554546000	0	0.0582005772060000	0.0516164750058000	0.0972069435023000	0	0	0	0.0819693944414000	0	0	0	0	0	0	0	0.0406795115299000	0	0	0	0	0	0	0	0.0440497587292000	0.183817071186000	0	0.132498972596000	0	0	0	0	0	0	0	0.0512707837651000	0	0.0762315881737000	0.0565846998248000	0	0	0	0.0727058497354000	0.173634821380000
0	0	0.119048576689000	0	0	0.243235610304000	0.258576175074000	0	0.0438323959661000	0.0399906019050000	0.141181599895000	0	0	0	0	0	0	0	0	0	0	0	0.0330965656722000	0	0	0	0	0	0	0	0	0	0	0.903194368591000	0	0	0	0	0	0	0	0	0	0.0533329420895000	0.0429095457436000	0	0	0	0.0515829055697000	0.0548567471429000
0	0	0.119048576689000	0	0	0.243235610304000	0.258576175074000	0	0.0438323959661000	0.0399906019050000	0.141181599895000	0	0	0	0	0	0	0	0	0	0	0	0.0330965656722000	0	0	0	0	0	0	0	0	0	0	0.903194368591000	0	0	0	0	0	0	0	0	0	0.0533329420895000	0.0429095457436000	0	0	0	0.0515829055697000	0.0548567471429000
0	0	0.134934302460000	0	0	0.320274497510000	0.347413557805000	0	0.0532167086942000	0.0476581050170000	0.164091590375000	0	0	0	0	0	0	0	0	0	0	0	0.0381802820515000	0	0	0	0	0	0	0	0	0	0	0.901628900272000	0	0	0	0	0	0	0	0	0	0.0679022515197000	0.0518625062146000	0	0	0	0.0650906823810000	0.0703917374476000
0.104252275755000	0.156238764799000	0	0	0	0	0	0	0	0	0	0	0.147457941164000	0.332423758103000	0	0	0	0	0	0	0	0	0	0	0	0	0	0	0	0	0	0	0	0	0	0	0	0	0	0.250871255849000	0	0	0	0	0.336695761617000	0	0	0	0	0
0.0787908606248000	0.185050097186000	0	0	0	0	0	0	0	0	0	0	0.175931269891000	0.272349247166000	0	0	0	0	0	0	0	0.242546699185000	0	0	0	0	0	0	0	0	0	0.179150572048000	0.0683143148322000	0	0	0	0	0	0.282804572012000	0.202472226151000	0	0	0	0	0.275210079541000	0	0	0	0	0
0	0	0	0	0	0	0	0	0	0	0	0	0	0	0.0571196102621000	0	0.153744272520000	0.105195534932000	0.0952945737768000	0	0	0	0	0	0	0	0	0	0	0.383384394813000	0.222333384203000	0.530158238427000	0	0	0	0	0	0	0	0	0.0469053010156000	0.0403035139471000	0.0458204258588000	0	0	0	0	0	0	0.0628244353668000
0	0.0669672410936000	0	0	0	0	0	0	0	0	0	0	0.0625420531846000	0	0	0	0	0	0	0	0	0.218926305717000	0	0	0	0	0	0	0	0	0	0.123252905857000	0.108857277427000	0	0	0	0	0	0.318326323644000	0	0	0	0	0	0	0	0	0	0	0
0.0503323768531000	0.150931710507000	0.187571222745000	0	0	0.0899856981326000	0.0936981741058000	0	0.215738815357000	0.201549799198000	0.214632014299000	0	0.145144659013000	0.133717081882000	0	0	0	0	0	0	0	0	0.0664067383881000	0	0	0	0	0	0	0	0	0	0	0.0727927510297000	0	0	0	0	0	0.201933739717000	0	0	0	0.0945326289978000	0.295329457433000	0	0	0	0.0923620324591000	0.0963872852212000
0	0.0455452514171000	0.0480051631069000	0	0	0	0	0	0.0705821796309000	0.0647097030753000	0.0565344843618000	0	0.0434541663455000	0	0	0	0	0	0	0	0	0.209660365477000	0	0	0	0	0	0	0	0	0	0.160549771219000	0.0616908786414000	0	0	0	0	0	0.239079331135000	0	0	0.0505784547600000	0	0	0	0	0	0	0	0
0	0	0.0331715876796000	0	0	0.0787453367463000	0.0854196582599000	0	0.0532250956530000	0.0476648312960000	0.0403403286478000	0	0	0	0	0	0	0	0.119380322386000	0	0	0	0.0381845989061000	0	0	0	0	0	0	0	0	0	0	0.0537225536002000	0	0	0	0	0	0	0.0604310249350000	0	0.0586421956417000	0.0679159066461000	0.0518704717275000	0	0	0	0.0651032300024000	0.0704064123069000
0	0.115187115218000	0	0	0	0	0	0.119512454126000	0	0	0	0	0.108994836115000	0	0	0	0	0	0	0	0	0	0	0	0	0	0	0	0	0	0	0	0	0	0	0	0	0	0	0	0	0	0	0	0	0	0	0	0	0
0	0	0	0	0	0	0	0	0	0	0	0	0	0	0	0	0	0	0	0	0	0	0	0	0	0	0	0	0	0	0	0	0	0	0	0	0	0	0	0	0	0	0	0	0	0	0	0	0	0
0	0	0	0	0	0	0	0	0	0	0	0	0	0	0	0	0	0	0	0	0	0	0	0	0	0	0	0	0	0	0	0	0	0	0	0	0	0	0	0	0	0	0	0	0	0	0	0	0	0
0	0	0	0	0	0	0	0	0	0	0	0	0	0	0	0	0	0	0	0	0	0	0	0	0	0	0	0	0	0	0	0	0	0	0	0	0	0	0	0	0	0	0	0	0	0	0	0	0	0
0	0	0.105186136498000	0	0	0.145357422256000	0.169856110892000	0	0.197310486986000	0.168785561902000	0.134891810076000	0	0	0	0	0	0	0	0	0	0	0	0.125623883856000	0	0	0	0	0	0	0	0	0	0	0.0781580639930000	0	0	0	0	0	0	0	0	0	0.287363338065000	0.190117448881000	0	0	0	0.268203176536000	0.305215895736000
0	0	0.0275542751268000	0.207707206581000	0	0	0	0	0	0	0	0	0.0276893318082000	0.106520292954000	0.0525994797024000	0.0499727478119000	0	0.0391749478504000	0	0.209506482870000	0.162882967013000	0	0	0	0	0	0	0	0.0694246814719000	0	0	0	0	0	0	0.0588500337048000	0.0728709436125000	0	0	0	0	0	0	0	0	0.0567287818142000	0.0567287818142000	0.0589236409281000	0.0540646382099000	0
0	0	0	0.168139045482000	0	0	0	0	0	0	0	0	0	0	0	0	0	0	0.0647746027787000	0.169879626717000	0	0	0	0	0.0936316305880000	0.0936316305880000	0.294155869040000	0.266027276916000	0.335837522335000	0	0	0	0	0	0.110495382791000	0.268891851505000	0	0	0	0	0.182933186242000	0.0586977022416000	0.176149137834000	0	0	0	0	0.117196363091000	0	0
0	0	0	0.210308490761000	0	0	0	0	0	0	0	0	0	0	0	0	0	0	0	0.213038724196000	0	0	0	0	0.127057717664000	0.127057717664000	0.453099767547000	0.389639597164000	0.560195344973000	0	0	0	0	0	0.160245129323000	0.395815669778000	0	0	0	0	0	0.0702902243886000	0	0	0	0	0	0.174734283627000	0	0
0	0	0	0.187310267751000	0	0	0	0	0	0	0	0	0	0	0	0	0	0	0	0.189472952556000	0	0	0	0	0.108155418905000	0.108155418905000	0.358315661243000	0.317431080644000	0.422135528745000	0	0	0	0	0	0.131303311436000	0.321518142935000	0	0	0	0	0	0.0640933435225000	0	0	0	0	0	0.140875026587000	0	0
0	0	0	0	0	0	0	0	0	0	0	0	0	0	0	0	0	0	0	0	0	0	0	0	0	0	0	0	0	0	0	0	0	0	0	0	0	0	0	0	0	0	0	0	0	0	0	0	0	0
0	0	0.0869527602758000	0	0	0.266070167061000	0.301377603946000	0	0.0686875056504000	0.0597001109860000	0.109609890345000	0	0	0	0	0	0	0	0	0	0	0	0.0455391494427000	0	0	0	0	0	0	0	0	0	0	0.156662176450000	0	0	0	0	0	0	0	0	0	0.0952866462494000	0.0664480519281000	0	0	0	0.0898409649934000	0.100262581734000
0	0	0.0783636137259000	0	0	0.199245490232000	0.218406243709000	0	0.0574734520150000	0.0510437508004000	0.0963039377163000	0	0	0	0	0	0	0	0	0	0	0	0.0403229433604000	0	0	0	0	0	0	0	0	0	0	0.130826886191000	0	0	0	0	0	0	0	0	0	0.0749889439044000	0.0558971513729000	0	0	0	0.0715746399769000	0.0780368441669000
0	0	0.0960868459424000	0	0	0.108893326508000	0.122084595723000	0	0.167547692188000	0.146520728289000	0.120284197293000	0	0	0	0	0	0	0	0.210221929034000	0	0	0	0.112859616881000	0	0	0	0	0	0	0	0	0	0	0.0662326632426000	0	0	0	0	0	0	0	0	0	0.228299527347000	0.162332339157000	0	0	0	0.216038147520000	0.239425482913000
0	0	0	0	0	0	0	0	0	0	0	0	0	0	0	0	0	0	0	0	0	0	0.0674133029295000	0	0	0	0	0	0	0	0	0	0	0	0	0	0	0	0	0	0.127245596817000	0	0.121824133925000	0.147899603524000	0	0	0	0	0	0
0	0.0481856040214000	0	0	0	0	0	0.257932037924000	0	0	0	0	0.0457619050696000	0	0	0	0	0	0	0	0	0	0.0498889349373000	0	0	0	0	0	0	0	0	0	0	0	0	0	0	0	0	0	0.0765141641395000	0	0.0745200260439000	0.0835282267963000	0	0	0	0	0	0
0	0.0426666833932000	0	0	0	0	0	0.202353167515000	0	0	0	0	0.0407553738078000	0	0	0	0	0	0	0	0	0	0.0437895922363000	0	0	0	0	0	0	0	0	0	0	0	0	0	0	0	0	0	0.0630460286873000	0	0.0616858876386000	0.0677325396361000	0	0	0	0	0	0
0	0.109876169155000	0	0	0	0	0	0.107498234937000	0	0	0	0	0.104227741941000	0	0	0	0	0	0	0	0	0	0.0511386633166000	0	0	0	0	0	0	0	0	0	0	0	0	0	0	0	0	0	0.0794936141866000	0	0.0773433317237000	0.0870916876809000	0	0	0	0	0	0
0	0.0970334662184000	0	0	0	0	0	0.0834245246473000	0	0	0	0	0.0926016575320000	0	0	0	0	0	0	0	0	0	0.0447494810532000	0	0	0	0	0	0	0	0	0	0	0	0	0	0	0	0	0	0.0650551274914000	0	0.0636079124456000	0.0700569378774000	0	0	0	0	0	0
0	0	0	0	0	0	0	0	0	0	0	0	0	0	0	0	0	0	0	0	0	0	0.0621791162764000	0	0	0	0	0	0	0	0	0	0	0	0	0	0	0	0	0	0.109799364758000	0	0.105738906625000	0.124843227256000	0	0	0	0	0	0
0	0	0.0852305287362000	0	0	0.250576658434000	0.281651724566000	0	0.0663025178322000	0.0578901944598000	0.106887260064000	0	0	0	0	0	0	0	0	0	0	0	0.0444784008174000	0	0	0	0	0	0	0	0	0	0	0.151159027992000	0	0	0	0	0	0	0	0	0	0.0907577322293000	0.0642135171923000	0	0	0	0.0858039524372000	0.0952607259171000
0	0	0	0	0	0	0	0	0	0	0	0	0	0	0	0	0	0	0	0	0	0	0	0	0	0	0	0	0	0	0	0	0	0	0	0	0	0	0	0	0	0	0	0	0	0	0	0	0	0
0	0	0	0	0	0	0	0	0	0	0	0	0	0	0	0	0	0	0	0	0	0	0	0	0	0	0	0	0	0	0	0	0	0	0	0	0	0	0	0	0	0	0	0	0	0	0	0	0	0
0.0608833137602000	0.896160778113000	0	0	0	0	0	0.0738780138920000	0	0	0	0	0.857705538280000	0.155761075440000	0	0	0	0	0	0	0	0.0757532899482000	0	0	0	0	0	0	0	0	0.0703791840454000	0.0597143314129000	0.0561188011233000	0	0	0	0	0	0.0849298003818000	0.318766285114000	0	0	0	0	0.157102269359000	0	0	0	0	0
0.0608833137602000	0.896160778113000	0	0	0	0	0	0.0738780138920000	0	0	0	0	0.857705538280000	0.155761075440000	0	0	0	0	0	0	0	0.0757532899482000	0	0	0	0	0	0	0	0	0.0703791840454000	0.0597143314129000	0.0561188011233000	0	0	0	0	0	0.0849298003818000	0.318766285114000	0	0	0	0	0.157102269359000	0	0	0	0	0
0	0	0	0	0	0	0	0	0	0	0	0	0	0	0	0	0	0	0	0	0	0	0	0	0	0	0	0	0	0	0	0	0	0	0	0	0	0	0	0	0	0	0	0	0	0	0	0	0	0
0	0.0525643481098000	0.0726863351977000	0	0	0.166232972681000	0.179361154907000	0	0.0509022790347000	0.0457934484018000	0.0878695170417000	0	0.0497986424301000	0	0	0	0	0	0.0747371089004000	0	0	0.115481786417000	0.0369741467178000	0	0	0	0	0	0	0	0	0.0819334588831000	0.0753127318370000	0.115735271356000	0	0	0	0	0.138254119951000	0	0	0	0	0.0641788906634000	0.0496619327825000	0	0	0	0.0616614919674000	0.0663983823403000
0	0	0	0	0	0	0	0	0	0	0	0	0	0	0	0	0	0	0	0	0	0	0	0	0	0	0	0	0	0	0	0	0	0	0	0	0	0	0	0	0	0	0	0	0	0	0	0	0	0
0	0	0.0907507943446000	0.151556220113000	0	0	0	0	0	0	0	0	0.168981361843000	0.0761866562283000	0.0354738356405000	0.344741796430000	0	0.141147199840000	0.0841415193794000	0.152511930728000	0.101243750254000	0	0	0	0	0	0	0	0.0424046939318000	0	0	0	0	0	0	0.0382109051213000	0.0436660504777000	0	0	0	0.0408922168560000	0	0.0400652143206000	0	0	0.153526677128000	0.153526677128000	0.157356056560000	0.148738228879000	0
0	0	0	0	0	0	0	0	0	0	0	0	0	0	0	0	0.292973522686000	0.155882767346000	0	0	0	0	0	0	0	0	0	0	0	0	0	0	0	0	0	0	0	0	0	0	0	0	0	0	0	0	0	0	0	0
0	0	0	0	0	0	0	0	0	0	0	0	0	0	0	0	0.268101124260000	0.148550104341000	0	0	0	0	0	0	0	0	0	0	0	0	0	0	0	0	0	0	0	0	0	0	0	0	0	0	0	0	0	0	0	0
0	0	0	0.178217052949000	0	0	0	0	0	0	0	0	0	0	0	0	0	0	0	0.180308489336000	0	0	0	0	0.243876430015000	0.243876430015000	0.156867537933000	0.138471391965000	0.185849048976000	0	0	0	0	0	0.297484033176000	0.140304454332000	0	0	0	0	0	0.143228014304000	0	0	0	0	0	0.319800657052000	0	0
0	0	0	0.0543458251126000	0	0	0	0	0	0	0	0	0	0.0599515921155000	0.245960819262000	0	0	0	0	0.0549815322783000	0.114898375755000	0	0	0	0	0	0	0	0.124501110204000	0	0	0	0	0	0	0.0941592864469000	0.422921888120000	0	0	0	0	0	0	0	0	0	0	0	0	0
0	0	0	0.180393699246000	0	0	0	0	0	0	0	0	0	0.0431466530730000	0.162458333884000	0	0	0	0	0.181948482599000	0.0657895264869000	0	0	0	0.0742437292407000	0.0742437292407000	0.218183138084000	0.202316097524000	0.309134304708000	0	0	0	0	0	0.0844655132052000	0.262390267338000	0.224505237133000	0	0	0	0	0.0504402386114000	0	0	0	0	0	0.0883260557052000	0	0
0	0	0.0776692440027000	0	0	0.0645238997122000	0.0689375823838000	0	0.118535274458000	0.107609841612000	0.0927514597817000	0	0	0	0	0	0	0	0	0	0	0	0.0882735423865000	0	0	0	0	0	0	0	0	0	0	0.0467003303661000	0	0	0	0	0	0	0	0.0578341195116000	0	0.146026587624000	0.115900917049000	0	0	0	0.140911168282000	0.150499909111000
0	0	0.108703796218000	0.160054306642000	0	0	0	0	0	0	0	0	0.109211106421000	0	0	0.189790762648000	0	0.0908277277661000	0	0.161347034585000	0	0	0	0	0.151226151428000	0.151226151428000	0.0839170785139000	0.0783488542969000	0.0915547090224000	0	0	0	0	0	0.170250421165000	0.0789323442411000	0	0	0	0	0	0.105329127205000	0	0	0	0.213053832854000	0.213053832854000	0.730721128923000	0.203942429312000	0
0.102369984851000	0.300582361302000	0	0	0	0	0	0	0	0	0	0	0.283823220460000	0.228626700957000	0	0	0	0	0	0	0	0	0	0	0	0	0	0	0	0	0	0	0	0	0	0	0	0	0	0.872655308334000	0	0	0	0	0.231527919869000	0	0	0	0	0
0	0	0	0.0569904695097000	0	0	0	0	0	0	0	0	0	0.0631862014181000	0.0848488137665000	0	0	0	0	0.0576899514227000	0.127397310852000	0	0	0	0	0	0	0	0.358033579029000	0	0	0	0	0	0	0.263149406020000	0.153918034137000	0	0	0	0	0	0	0	0	0	0	0	0	0
0	0	0	0	0	0	0	0	0	0	0	0	0	0	0	0	0	0	0	0	0	0	0.216212755126000	0	0	0	0	0	0	0	0	0	0	0	0	0	0	0	0	0	0.231367112365000	0	0.100561913206000	0.117689816818000	0	0	0	0	0	0
0	0.202636702819000	0	0	0.0941623109865000	0	0	0.116606225390000	0	0	0	0	0.191853257806000	0	0	0	0	0	0	0	0	0	0	0	0	0	0	0	0	0	0.0881168434525000	0	0.0773897764661000	0	0	0	0	0	0	0	0	0	0	0	0	0	0	0	0	0
0	0	0.0314481313425000	0.252680861158000	0	0	0	0	0	0	0	0	0.0316241783729000	0.131713113319000	0.0684819041371000	0.0644442442018000	0	0.0475445600491000	0	0.255348670412000	0.230215653862000	0	0	0	0	0	0	0	0.100051005749000	0	0	0	0	0	0	0.0794713785286000	0.107368788849000	0	0	0	0	0	0	0	0	0.0761375774760000	0.0761375774760000	0.0801442615773000	0.0714144871822000	0
0	0	0	0	0	0	0	0	0	0	0	0	0	0	0	0	0	0	0	0	0	0	0	0	0	0	0	0	0	0	0	0	0	0	0	0	0	0	0	0	0	0	0	0	0	0	0	0	0	0
0	0	0.110780031267000	0.164392822812000	0	0	0	0	0	0	0	0	0.111306952688000	0	0	0.196211269936000	0	0.0932639097788000	0	0.165756881970000	0	0	0	0	0.320638489754000	0.320638489754000	0.0873850335141000	0.0813635867485000	0.0956982408752000	0	0	0	0	0	0.176699766259000	0.0819930243972000	0	0	0	0	0	0.107762493931000	0	0	0	0.221178441852000	0.221178441852000	0.556474508052000	0.211374866687000	0
0	0	0	0	0	0	0	0	0	0	0	0	0	0	0	0	0	0	0	0	0	0	0.300047497473000	0	0	0	0	0	0	0	0	0	0	0	0	0	0	0	0	0	0.199940524069000	0	0.0873197314757000	0.0999504794418000	0	0	0	0	0	0
0	0	0	0.0543734162215000	0	0	0	0	0	0	0	0	0	0.0599851705905000	0.0791752135651000	0	0	0	0	0.0550097728210000	0.115021774375000	0	0	0	0	0	0	0	0.320343603807000	0	0	0	0	0	0	0.242204845304000	0.136211736934000	0	0	0	0	0	0	0	0	0	0	0	0	0
0	0	0	0	0	0	0	0	0	0	0	0	0	0	0	0	0	0	0	0	0	0	0	0	0	0	0	0	0	0	0	0	0	0	0	0	0	0	0	0	0	0	0	0	0	0	0	0	0	0
0	0	0	0.0382492624191000	0	0	0	0	0	0	0	0	0	0.0409437674692000	0.117847693523000	0	0	0	0	0.0385630738724000	0.0608015070771000	0	0	0	0	0	0	0	0.162910749375000	0	0.0399370176384000	0.157057271064000	0	0	0	0.139949808843000	0.0662494454603000	0	0	0	0	0.0457831193892000	0	0	0	0	0	0	0	0.0772334802978000
0	0	0	0	0	0	0	0	0	0	0	0	0	0	0	0	0	0	0	0	0	0	0	0	0	0	0	0	0	0	0	0	0	0	0	0	0	0	0	0	0	0.0735551669727000	0	0	0	0	0	0	0	0
0.139502500062000	0.176822265641000	0	0	0	0	0	0	0	0	0	0	0.165658060333000	0.401710559592000	0	0	0	0	0	0	0	0	0	0	0	0	0	0	0	0	0	0	0	0	0	0	0	0	0	0.308542511619000	0	0	0	0	0.407965725352000	0	0	0	0	0
0.100079490527000	0.153294280158000	0	0	0	0	0	0	0	0	0	0	0.144832342949000	0.323224710363000	0	0	0	0	0	0	0	0	0	0	0	0	0	0	0	0	0	0	0	0	0	0	0	0	0	0.243365331865000	0	0	0	0	0.327262114125000	0	0	0	0	0
0.0873532521726000	0.143453868915000	0	0	0	0	0	0	0	0	0	0	0.136017103547000	0.293647475148000	0	0	0	0	0	0	0	0	0	0	0	0	0	0	0	0	0	0	0	0	0	0	0	0	0	0.219465244055000	0	0	0	0	0.296975982307000	0	0	0	0	0
0.0858903306892000	0.142230934583000	0.0806690421463000	0	0	0.0700622804695000	0.0752969089878000	0	0.125667179137000	0.113455218564000	0.0970617335054000	0	0.134917192345000	0.290091895662000	0	0	0	0	0	0	0	0	0.0921689344548000	0	0	0	0	0	0	0	0	0	0	0.0495343603800000	0	0	0	0	0	0.216615848201000	0	0	0	0.157003421929000	0.689735921108000	0	0	0	0.151105575025000	0.162186475418000
0	0	0.0754098124376000	0	0.0785477500344000	0.0606603236805000	0.0645453515948000	0	0.113352058841000	0.103320783446000	0.0895474329300000	0	0	0	0	0	0	0	0	0	0	0	0.0853665717235000	0	0	0	0	0	0	0	0	0	0.0665214168032000	0.0446423957233000	0	0	0	0	0	0	0	0	0	0.138239308485000	0.110940707144000	0	0	0	0.133646349754000	0.142241708101000
0	0	0.0828353427954000	0	0	0.230944143178000	0.257086534837000	0	0.0631037761982000	0.0554366400025000	0.103146924180000	0	0	0	0	0	0	0	0	0	0	0	0.0430156529385000	0	0	0	0	0	0	0	0	0	0	0.143785464040000	0	0	0	0	0	0	0	0	0	0.0848689403138000	0.0612085987509000	0	0	0	0.0805217585546000	0.0887939049786000
0	0	0.0782346965709000	0	0	0.198414189652000	0.217407769239000	0	0.0573173474376000	0.0509205827078000	0.0961093092519000	0	0	0	0	0	0	0	0	0	0	0	0.0402460413549000	0	0	0	0	0	0	0	0	0	0	0.130467966114000	0	0	0	0	0	0	0	0	0	0.0747234123092000	0.0557494812020000	0	0	0	0.0713326986279000	0.0777493304118000
0	0.0425645773319000	0	0	0	0	0	0	0	0	0	0	0.0400983993666000	0	0	0	0	0	0	0	0	0	0	0	0	0	0	0	0	0	0.0422700433063000	0	0	0	0	0	0	0	0	0	0	0	0	0	0	0	0	0	0	0
0	0	0.0934947814045000	0	0	0.338559135220000	0.397870081483000	0	0.0784607000915000	0.0669481464727000	0.120213244330000	0	0	0	0	0	0	0	0	0	0	0	0.0496384497936000	0	0	0	0	0	0	0	0	0	0	0.179261317847000	0	0	0	0	0	0	0	0	0	0.115191505489000	0.0755521206409000	0	0	0	0.107326936008000	0.122543668860000
0	0	0	0	0	0	0	0	0	0	0	0	0	0	0	0	0	0	0	0	0	0	0	0	0	0	0	0	0	0	0	0	0	0	0	0	0	0	0	0	0	0	0	0	0	0	0	0	0	0
0	0.0506333540437000	0.0701633449586000	0	0	0.153601200249000	0.164743144852000	0	0.0481687688159000	0.0435691143570000	0.0842089448398000	0	0.0480621470546000	0	0	0	0	0	0.0706823858757000	0	0	0.106554143797000	0.0355103814884000	0	0	0	0	0	0	0	0	0.0773362188139000	0.0714107524567000	0.109467632392000	0	0	0	0	0.125650500954000	0	0	0	0	0.0598935054505000	0.0470566063279000	0	0	0	0.0576953114292000	0.0618220375081000
0	0.0501613888369000	0.0695450724494000	0	0	0.150668813391000	0.161374573530000	0	0.0475152363857000	0.0430337412650000	0.0833199271668000	0	0.0476366970391000	0	0	0	0	0	0.0697136761525000	0	0	0.104485292663000	0.0351539320375000	0	0	0	0	0	0	0	0	0.0762405664422000	0.0704755496205000	0.107970044593000	0	0	0	0	0.122783628174000	0	0	0	0	0.0588864262332000	0.0464327087122000	0	0	0	0.0567602216545000	0.0607496401696000
0	0.0506333540437000	0.0701633449586000	0	0	0.153601200249000	0.164743144852000	0	0.0481687688159000	0.0435691143570000	0.0842089448398000	0	0.0480621470546000	0	0	0	0	0	0.0706823858757000	0	0	0.106554143797000	0.0355103814884000	0	0	0	0	0	0	0	0	0.0773362188139000	0.0714107524567000	0.109467632392000	0	0	0	0	0.125650500954000	0	0	0	0	0.0598935054505000	0.0470566063279000	0	0	0	0.0576953114292000	0.0618220375081000
0	0.0472229504650000	0.0656813837594000	0	0	0.133637602992000	0.141992745611000	0	0.0435691143570000	0.0397713341944000	0.0778344523620000	0	0.0449787695538000	0	0	0	0	0	0.0638702044380000	0	0	0.0924965261530000	0.0329462392368000	0	0	0	0	0	0	0	0	0.0696530713896000	0.0648096117571000	0.0989346872206000	0	0	0	0	0.106554143797000	0	0	0	0	0.0529436674200000	0.0426572018141000	0	0	0	0.0512186713953000	0.0544449961982000
0	0.0472229504650000	0.0656813837594000	0	0	0.133637602992000	0.141992745611000	0	0.0435691143570000	0.0397713341944000	0.0778344523620000	0	0.0449787695538000	0	0	0	0	0	0.0638702044380000	0	0	0.0924965261530000	0.0329462392368000	0	0	0	0	0	0	0	0	0.0696530713896000	0.0648096117571000	0.0989346872206000	0	0	0	0	0.106554143797000	0	0	0	0	0.0529436674200000	0.0426572018141000	0	0	0	0.0512186713953000	0.0544449961982000
0	0	0.0708460628951000	0	0	0.156911479516000	0.168557047244000	0	0.0488977820795000	0.0441646868212000	0.0851942799758000	0	0	0	0	0	0	0	0.156433943796000	0	0	0	0.0359050124381000	0	0	0	0	0	0	0	0	0	0	0.111138591887000	0	0	0	0	0	0	0	0	0	0.0610247764463000	0.0477521010055000	0	0	0	0.0587443398952000	0.0630280672758000
0	0	0.0882224535554000	0	0	0.278327282541000	0.317200315173000	0	0.0704935519151000	0.0610597764952000	0.111635179962000	0	0	0	0	0	0	0	0	0	0	0	0.0463260353754000	0	0	0	0	0	0	0	0	0	0	0.160832544698000	0	0	0	0	0	0	0	0	0	0.0987980615516000	0.0681368033990000	0	0	0	0.0929559305067000	0.104157805737000
0	0	0.0828657649799000	0	0	0.231180766872000	0.257379795194000	0	0.0631435731213000	0.0554673513817000	0.103194099051000	0	0	0	0	0	0	0	0	0	0	0	0.0430341415654000	0	0	0	0	0	0	0	0	0	0	0.143877150750000	0	0	0	0	0	0	0	0	0	0.0849409400385000	0.0612460404412000	0	0	0	0.0805865683883000	0.0888727213848000
0	0	0.0662792932816000	0	0	0.136136325382000	0.144816981418000	0	0.0441646868212000	0.0402670129409000	0.0786755119359000	0	0	0	0	0	0	0	0.141149220902000	0	0	0	0.0332856642148000	0	0	0	0	0	0	0	0	0	0	0.100297556636000	0	0	0	0	0	0	0	0	0	0.0538256995958000	0.0432279409273000	0	0	0	0.0520437158101000	0.0553782022534000
0	0	0.0766855419455000	0	0	0.188744153242000	0.205851668333000	0	0.0554673513817000	0.0494551949028000	0.0937819334611000	0	0	0	0	0	0	0	0	0	0	0	0.0393250827610000	0	0	0	0	0	0	0	0	0	0	0.126215901644000	0	0	0	0	0	0	0	0	0	0.0716097181575000	0.0539977643817000	0	0	0	0.0684897970528000	0.0743840313843000
0	0.0473317125230000	0.0658248348007000	0	0	0.134232797551000	0.142664878056000	0	0.0437115148980000	0.0398899577086000	0.0780359817593000	0	0.0450774290264000	0	0	0	0	0	0.0640809021129000	0	0	0.0929147242434000	0.0330276009201000	0	0	0	0	0	0	0	0	0.0698899506761000	0.0650146442494000	0.0992605214990000	0	0	0	0	0.107109498444000	0	0	0	0	0.0531540877708000	0.0427936944417000	0	0	0	0.0514155779076000	0.0546675446562000
0	0	0.0742502811825000	0.0334895564761000	0	0.0587711693817000	0.0624107218725000	0	0.110752267250000	0.101156383663000	0.0879170753422000	0	0	0.0355372319464000	0.129003017423000	0	0	0	0	0.0337298811088000	0.0495964810483000	0	0.0838836384939000	0	0	0	0	0	0.0513045872412000	0	0	0	0	0.0436107294821000	0	0.0452905135938000	0.165273649635000	0	0	0	0	0.121368642891000	0	0.134391961626000	0.108449134710000	0	0	0	0.130047081563000	0.138171633705000
0	0	0	0	0	0	0	0	0	0	0	0	0	0	0.138225510238000	0	0	0	0	0	0	0	0	0	0	0	0	0	0	0	0.180285324653000	0.0594787682431000	0	0	0	0	0	0	0	0	0	0.225095282559000	0	0	0	0	0	0	0	0.154263336592000
0	0	0	0	0	0	0	0	0	0	0	0	0	0	0	0	0.381461734858000	0.177831697082000	0	0	0	0	0	0	0	0	0	0	0	0	0	0	0	0	0	0	0	0	0	0	0	0	0	0	0	0	0	0	0	0
0	0	0.0781860231824000	0	0	0.198101420889000	0.217032310248000	0	0.0572584963499000	0.0508741291668000	0.0960358642983000	0	0	0	0	0	0	0	0	0	0	0	0.0402170170721000	0	0	0	0	0	0	0	0	0	0	0.130332659133000	0	0	0	0	0	0	0	0	0	0.0746234214443000	0.0556938041561000	0	0	0	0.0712415708851000	0.0776410832011000
0	0	0	0	0	0	0	0	0	0	0	0	0	0	0	0	0	0	0	0	0	0	0.0662309954747000	0	0	0	0	0	0	0	0	0	0	0	0	0	0	0	0	0	0.123097808135000	0	0.118016972077000	0.142325521776000	0	0	0	0	0	0
0	0	0	0	0	0	0	0	0	0	0	0	0	0	0	0	0	0	0	0	0	0	0.0473294130958000	0	0	0	0	0	0	0	0	0	0	0	0	0	0	0	0	0	0.0706540959397000	0	0.334969597369000	0.216726403092000	0	0	0	0	0	0
0	0	0	0	0	0	0	0	0	0	0	0	0	0	0	0	0	0	0	0	0	0	0.0724158571358000	0	0	0	0	0	0	0	0	0	0	0	0	0	0	0	0	0	0.146325456295000	0	0.139201766063000	0.174319097870000	0	0	0	0	0	0
0	0	0	0	0	0	0	0	0	0	0	0	0	0	0	0	0	0	0	0	0	0	0.0506844535941000	0.187787599565000	0	0	0	0	0	0	0	0	0	0	0	0	0	0.144060742444000	0	0	0.0784014482854000	0	0.0763090679566000	0.0857824828365000	0	0	0	0	0	0
0	0	0	0	0	0	0	0	0	0	0	0	0	0	0	0	0	0	0	0	0	0	0.0614508473399000	0	0	0	0	0	0	0	0	0	0	0	0	0	0	0	0	0	0.107548631232000	0	0.103649978974000	0.121941635117000	0	0	0	0	0	0
0	0	0.0917336420924000	0	0	0.0957208849795000	0.105766570464000	0	0.154743088508000	0.136633539693000	0.113539360458000	0	0	0	0	0	0	0	0	0	0	0	0.267678140329000	0	0	0	0	0	0	0	0	0	0	0.0611171020809000	0	0	0	0	0	0	0.101220658950000	0	0.0977599080647000	0.513733153220000	0.150283819229000	0	0	0	0.195210074050000	0.214108043199000
0	0	0	0.174975856452000	0	0	0	0	0	0	0	0	0	0.0417577092300000	0.0502333282064000	0	0	0	0.0508693736886000	0.176438272704000	0.0626139068987000	0	0	0	0.0714827589513000	0.0714827589513000	0.208155022589000	0.193664587729000	0.586507371334000	0	0	0	0	0	0.0809101570051000	0.501643936919000	0.0684069480504000	0	0	0	0.138378350293000	0.0491504883677000	0.134461105220000	0	0	0	0	0.0844457385475000	0	0
0	0	0	0	0.377711700292000	0	0	0	0	0	0	0	0	0	0	0	0	0	0	0	0	0	0	0	0	0	0	0	0	0	0	0	0.273288841544000	0	0	0	0	0	0	0	0	0	0	0	0	0	0	0	0	0
0	0	0	0	0.329896359069000	0	0	0	0	0	0	0	0	0	0	0	0	0	0	0	0	0	0	0	0	0	0	0	0	0	0	0	0.247349322267000	0	0	0	0	0	0	0	0	0	0	0	0	0	0	0	0	0
0	0	0.0877028460037000	0	0.235367880361000	0.0852584124402000	0.0931377049414000	0	0.143609315137000	0.127879533151000	0.107428338986000	0	0	0	0	0	0	0	0	0	0	0	0.101466680644000	0	0	0	0	0	0	0	0	0	0.190104007590000	0.0566763643793000	0	0	0	0	0	0	0	0	0	0.186043143946000	0.139760670599000	0	0	0	0.177818909148000	0.193365565792000
0	0.0608407212883000	0	0	0	0	0	0	0	0	0	0	0.0571659608125000	0	0.0915312822259000	0	0	0	0	0	0	0.400272483742000	0	0	0	0	0	0	0	0	0.0466697598035000	0.455337688847000	0.0935451412238000	0	0	0	0	0	0.523179058889000	0	0	0.0548551266485000	0	0	0	0	0	0	0	0.107118245075000
0.0653979786354000	0.166914014749000	0	0	0	0	0	0	0	0	0	0	0.159459000525000	0.236509889495000	0.0529055781111000	0	0	0	0	0	0	0.198636998130000	0	0	0	0	0	0	0	0	0.0340095298797000	0.277501557690000	0.0593362324814000	0	0	0	0	0	0.224850362485000	0.174279069360000	0	0.0381588963607000	0	0	0.238664351086000	0	0	0	0	0.0577639023353000
0	0.0744480194111000	0	0	0	0	0	0	0	0	0	0	0.0710933126941000	0	0.113444059071000	0	0	0	0	0	0	0	0	0	0	0	0	0	0	0	0.146602500199000	0.0496202506551000	0	0	0	0	0	0	0	0	0	0.0814940610704000	0	0	0	0	0	0	0	0.124026632595000
0	0.0568246885793000	0.0782155216053000	0	0	0.198290902517000	0.217259757353000	0	0.0572941572598000	0.0509022790347000	0.0960803729930000	0	0.0536062189493000	0	0	0	0	0	0.0842369324007000	0	0	0.138254119951000	0.0402346065018000	0	0	0	0	0	0	0	0	0.0927754859641000	0.0843764317209000	0.130414648278000	0	0	0	0	0.172213644402000	0	0	0	0	0.0746840036238000	0.0557275421237000	0	0	0	0.0712967844229000	0.0777066663111000
0	0.0510239421589000	0.0706745334957000	0	0	0.156072519900000	0.167589319597000	0	0.0487138882030000	0.0440146156125000	0.0849463579590000	0	0.0484139357467000	0	0	0	0	0	0.0714906052025000	0	0	0.108298769163000	0.0358057617991000	0	0	0	0	0	0	0	0	0.0782511362512000	0.0721901333801000	0.110717051395000	0	0	0	0	0.128083635863000	0	0	0	0	0.0607386246590000	0.0475767080343000	0	0	0	0.0584791284686000	0.0627228668032000
0	0.0477360962817000	0.0663578953217000	0	0	0.136468349253000	0.145192756334000	0	0.0442433827457000	0.0403324211819000	0.0787862899494000	0	0.0454440614439000	0	0	0	0	0	0.0648679737715000	0	0	0.0944859785951000	0.0333303455153000	0	0	0	0	0	0	0	0	0.0707752512371000	0.0657800647196000	0.100477660576000	0	0	0	0	0.109202920643000	0	0	0	0	0.0539426362362000	0.0433033310789000	0	0	0	0.0521530300159000	0.0555019895751000
0	0.0475625180886000	0.0661291414448000	0	0	0.135504368835000	0.144102074303000	0	0.0440146156125000	0.0401422239836000	0.0784640315509000	0	0.0452867242251000	0	0	0	0	0	0.0645294164329000	0	0	0.0938083491307000	0.0332003492547000	0	0	0	0	0	0	0	0	0.0703943584942000	0.0654509150360000	0.0999541165895000	0	0	0	0	0.108298769163000	0	0	0	0	0.0536029567616000	0.0430841579505000	0	0	0	0.0518354488050000	0.0551424530429000
0	0.0477360962817000	0.0663578953217000	0	0	0.136468349253000	0.145192756334000	0	0.0442433827457000	0.0403324211819000	0.0787862899494000	0	0.0454440614439000	0	0	0	0	0	0.0648679737715000	0	0	0.0944859785951000	0.0333303455153000	0	0	0	0	0	0	0	0	0.0707752512371000	0.0657800647196000	0.100477660576000	0	0	0	0	0.109202920643000	0	0	0	0	0.0539426362362000	0.0433033310789000	0	0	0	0.0521530300159000	0.0555019895751000
0	0.0501811954259000	0.0695710317803000	0	0	0.150790711409000	0.161514417934000	0	0.0475425500186000	0.0430561443767000	0.0833571912672000	0	0.0476545596623000	0	0	0	0	0	0.0697541568467000	0	0	0.104571266571000	0.0351688805010000	0	0	0	0	0	0	0	0	0.0762863312853000	0.0705146532420000	0.108032627670000	0	0	0	0	0.122902368941000	0	0	0	0	0.0589283831751000	0.0464587916215000	0	0	0	0.0567992024254000	0.0607942952259000
0	0.0540497684702000	0.0746199571703000	0	0	0.176704975590000	0.191613472259000	0	0.0530726669351000	0.0475425500186000	0.0907111144400000	0	0.0511298830310000	0	0	0	0	0	0.0779599031153000	0	0	0.122902368941000	0.0381060822188000	0	0	0	0	0	0	0	0	0.0856003770554000	0.0783998102766000	0.120716017868000	0	0	0	0	0.149026344091000	0	0	0	0	0.0676679168883000	0.0517256926028000	0	0	0	0.0648753209948000	0.0701399369698000
0	0.0475625180886000	0.0661291414448000	0	0	0.135504368835000	0.144102074303000	0	0.0440146156125000	0.0401422239836000	0.0784640315509000	0	0.0452867242251000	0	0	0	0	0	0.0645294164329000	0	0	0.0938083491307000	0.0332003492547000	0	0	0	0	0	0	0	0	0.0703943584942000	0.0654509150360000	0.0999541165895000	0	0	0	0	0.108298769163000	0	0	0	0	0.0536029567616000	0.0430841579505000	0	0	0	0.0518354488050000	0.0551424530429000
0	0.0512237575169000	0.0709358770958000	0	0	0.157352737285000	0.169066339897000	0	0.0489942678334000	0.0442433827457000	0.0853241909865000	0	0.0485937957663000	0	0	0	0	0	0.0719063823115000	0	0	0.109202920643000	0.0359570081336000	0	0	0	0	0	0	0	0	0.0787220817449000	0.0725907626043000	0.111359777354000	0	0	0	0	0.129350250034000	0	0	0	0	0.0611751286682000	0.0478441141269000	0	0	0	0.0588836522165000	0.0631884658721000
0	0.0625411291039000	0	0	0	0	0	0	0	0	0	0	0.0586646338441000	0	0	0	0	0	0.0983325265850000	0	0	0.177791979553000	0	0	0	0	0	0	0	0	0	0.109048845399000	0.0976262764089000	0	0	0	0	0	0.238195393321000	0	0	0	0	0	0	0	0	0	0	0
0	0.0845250103389000	0.0267200186147000	0	0	0.0500550419712000	0.0526710828510000	0.191573840227000	0.0383627213695000	0.0353873677037000	0.0311838008821000	0	0.0808437692181000	0	0	0	0	0	0.0561755329230000	0	0	0.0778915852743000	0.0298798129519000	0	0	0	0	0	0	0	0	0.0610351222203000	0.0572837735566000	0.0386204782876000	0	0	0	0	0.0876267475600000	0	0	0	0	0.0454484845256000	0.0376539566050000	0	0	0	0.0441714380214000	0.0465503957313000
0	0	0.0730425036939000	0	0	0.168107672710000	0.181545600333000	0	0.0512970288483000	0.0461126876499000	0.0883905571915000	0	0	0	0.149403830352000	0	0	0	0	0	0	0	0.0371819838846000	0	0	0	0	0	0	0	0.0857494705613000	0.160968972588000	0	0.116640886393000	0	0	0	0	0	0	0	0.0985300853789000	0	0.0648076887836000	0.0500376080930000	0	0	0	0.0622417057081000	0.235389632231000
0	0	0.119416848763000	0	0	0.244777944237000	0.260319887362000	0	0.0440358090710000	0.0401598515544000	0.141699834507000	0	0	0	0	0	0	0	0	0	0	0	0.0332124063290000	0	0	0	0	0	0	0	0	0	0	0.744879812787000	0	0	0	0	0	0	0	0	0	0.0536343930350000	0.0431044646250000	0	0	0	0.0518648455262000	0.0551757215294000
0	0	0.0728819626092000	0	0	0.167259724368000	0.180557068393000	0	0.0511188201362000	0.0459686294809000	0.0881555689630000	0	0	0	0	0	0	0	0	0	0	0	0.0370882654599000	0	0	0	0	0	0	0	0	0	0	0.465920023905000	0	0	0	0	0	0	0	0	0	0.0645235042890000	0.0498680280911000	0	0	0	0.0619795340794000	0.0667673120962000
0	0	0.290830022198000	0.0345029736583000	0	0.142526324562000	0.152069578058000	0	0.116839724117000	0.106210600959000	0.136637720180000	0	0.0250934893962000	0	0	0.0421107792952000	0	0.0341734303343000	0	0.0347630404589000	0	0	0.0873297739532000	0	0	0	0	0	0	0	0	0	0	0.207517689244000	0	0	0	0	0	0	0	0	0	0.143461861737000	0.114279378424000	0.0468083310523000	0.0468083310523000	0.0482926167813000	0.455761491123000	0.147777107768000
0	0	0.229420895028000	0	0	0.354703885116000	0.633201003112000	0	0.0569535860486000	0.0506332805599000	0.172679097044000	0	0	0	0	0	0	0	0	0	0	0	0.0400663560929000	0	0	0	0	0	0	0	0	0	0	0.234015417853000	0	0	0	0	0	0	0	0	0	0.0741063605107000	0.0554052886302000	0	0	0	0.0707701652382000	0.0770815151472000
0	0	0	0	0	0	0	0	0	0	0	0	0	0	0	0	0.454334770546000	0.192203468480000	0	0	0	0	0	0	0	0	0	0	0	0	0	0	0	0	0	0	0	0	0	0	0	0	0	0	0	0	0	0	0	0
0	0	0.0925107664178000	0	0	0.0979171096075000	0.108454433911000	0	0.156967372504000	0.138364760257000	0.114732253639000	0	0	0	0	0	0	0	0	0	0	0	0.107957946124000	0	0	0	0	0	0	0	0	0	0	0.0620050786024000	0	0	0	0	0	0	0	0.158429326421000	0	0.209095162468000	0.152380886230000	0	0	0	0.198763176606000	0.218389929975000
0	0	0.100230395803000	0.143027921791000	0	0	0	0	0	0	0	0	0.100661542541000	0	0	0.165380475876000	0	0.0812539400494000	0	0.144059354924000	0	0	0	0	0.131932540326000	0.131932540326000	0.0711758250301000	0.0671293342182000	0.0765953673916000	0	0	0	0	0	0.292820044091000	0.0675572219620000	0	0	0	0	0	0.0955925313596000	0	0	0	0.182770179682000	0.182770179682000	0.456958023813000	0.176023885369000	0
0	0	0.202042898404000	0	0	0.0633090108486000	0.0675525866130000	0	0.306904023288000	0.278966011354000	0.240858195051000	0	0	0	0	0	0	0	0.102324928353000	0	0	0	0.0873770707109000	0	0	0	0	0	0	0	0	0	0	0.0460605956510000	0	0	0	0	0	0	0.0507754020939000	0	0.0495065393219000	0.143589544077000	0.114360384021000	0	0	0	0.138640549515000	0.147912590472000
0	0.0410641558780000	0.0575022652345000	0.0922264123202000	0	0.103642743487000	0.108598641093000	0	0.0359294544552000	0.0333066690738000	0.0666072260802000	0	0.0393565897369000	0	0	0	0	0	0.114628350738000	0.0927833474059000	0	0.0714938809183000	0.0283826779488000	0	0.107156066535000	0.107156066535000	0.0558168221841000	0.0532973784505000	0.0590958867059000	0	0	0.0570357508498000	0.0537466687952000	0.0814777891679000	0.116370129622000	0.0535667469739000	0	0	0.0796121654811000	0	0	0.0818758082551000	0	0.0420728813822000	0.0353070197817000	0	0	0.119635922226000	0.0409762018835000	0.0430154889799000
0	0.0495968937497000	0.105085940882000	0.0352432500005000	0	0	0	0	0	0	0	0	0.152687278078000	0	0	0.179029539560000	0	0.0866690826603000	0	0.0355146401018000	0	0.248042489765000	0	0	0	0	0	0	0	0	0	0.182131224442000	0.0693663154626000	0	0	0	0	0	0.290304355088000	0	0	0	0	0	0	0.199586477083000	0.199586477083000	0.206107039000000	0.191568876682000	0
0	0	0.0315259213163000	0.0483677166375000	0	0	0	0	0	0	0	0	0.0317028428122000	0	0	0.0647717589178000	0	0.149296503116000	0	0.0488803424372000	0	0	0	0	0	0	0	0	0	0.173370723744000	0.0539128031824000	0.0946639341905000	0	0	0	0	0	0	0	0	0	0	0	0	0	0.0765951514630000	0.0765951514630000	0.0806514221162000	0.0718169020167000	0
0	0	0.0286186965937000	0.0418458885735000	0	0	0	0	0	0	0	0	0.0287644168858000	0	0	0.0535874373565000	0	0.129398313701000	0.126991954346000	0.0422290437310000	0	0	0	0	0	0	0	0	0	0.128651565023000	0.0486537121996000	0.0795631556530000	0	0	0	0	0	0	0	0	0.0648668125726000	0	0.0628102047529000	0	0	0.0614329121308000	0.0614329121308000	0.0640151576885000	0.0583207305348000	0
0	0	0.0255775278711000	0.0356482881555000	0	0	0	0	0	0	0	0	0.0256938607675000	0	0	0.0438294342522000	0	0.110422789879000	0.106032483646000	0.0359259766574000	0	0	0	0	0	0	0	0	0	0.0965436164563000	0.0432180209645000	0.0659904349461000	0	0	0	0	0	0	0	0	0.0528418182006000	0	0.0514689717659000	0	0	0.0489415242974000	0.0489415242974000	0.0505665275677000	0.0469457358069000	0
0	0	0.0266099043795000	0.0376860604496000	0	0	0	0	0	0	0	0	0.0267358409233000	0	0	0.0469508033433000	0	0.116669124264000	0.112831375307000	0.0379965417481000	0	0	0	0	0	0	0	0	0	0.106222325263000	0.0450558015209000	0.0703733954084000	0	0	0	0	0	0	0	0	0.0566778275217000	0	0.0551013981089000	0	0	0.0528660832780000	0.0528660832780000	0.0547672113751000	0.0505449719683000	0
0	0	0	0	0	0	0	0	0	0	0	0	0	0	0	0	0	0	0.0748556240105000	0	0	0	0	0	0	0	0	0	0	0.220310609403000	0.0577382897605000	0.107126657642000	0	0	0	0	0	0	0	0	0.217422968983000	0	0.207906215651000	0	0	0	0	0	0	0
0	0.0547932665566000	0.0278683911101000	0.0402609473644000	0	0	0	0	0	0	0	0	0.0798012784586000	0	0	0.0510156064235000	0	0.124551801113000	0	0.0406155047029000	0	0.308189771138000	0	0	0	0	0	0	0	0	0	0.212597081943000	0.0799738727457000	0	0	0	0	0	0.376244328013000	0	0	0	0	0	0	0.0580764807876000	0.0580764807876000	0.0603789810482000	0.0552873618712000	0
0	0.0455487171433000	0.0634688535279000	0	0	0.124786782542000	0.132041810513000	0	0.0414111337622000	0.0379653686357000	0.0747466474163000	0	0.0434573211276000	0	0	0	0	0	0.0606787937332000	0	0	0.0862843445886000	0.0316971935011000	0	0	0	0	0	0	0	0	0.0660709716143000	0.0616972372438000	0.0939988871125000	0	0	0	0	0.0983935165769000	0	0	0	0	0.0497907378744000	0.0405864633303000	0	0	0	0.0482621138859000	0.0511163366679000
0	0	0	0	0	0	0	0	0	0	0	0	0	0	0	0	0	0	0.212935708745000	0	0	0	0	0	0	0	0	0	0	0	0	0	0	0	0	0	0	0	0	0	0	0	0	0	0	0	0	0	0	0
0	0	0	0	0	0	0	0	0	0	0	0	0	0	0	0	0	0	0.216552631788000	0	0	0	0	0	0	0	0	0	0	0	0	0	0	0	0	0	0	0	0	0	0	0	0	0	0	0	0	0	0	0
0	0	0	0.403147229218000	0	0	0	0	0	0	0	0	0	0	0	0	0	0	0	0.407242098801000	0	0	0	0	0.201527723427000	0.201527723427000	0.284702370638000	0.258271477480000	0.323570964401000	0	0	0	0	0	0.236788159683000	0.260970611033000	0	0	0	0	0	0.127493558182000	0	0	0	0	0	0.250714089579000	0	0
0	0	0	0.446124074797000	0	0	0	0	0	0	0	0	0	0	0	0	0	0	0	0.451143968769000	0	0	0	0	0.230491898130000	0.230491898130000	0.341457266671000	0.304128948081000	0.398931454303000	0	0	0	0	0	0.277805945542000	0.307878623017000	0	0	0	0	0	0.138504454635000	0	0	0	0	0	0.297171702154000	0	0
0	0	0	0.334298689302000	0	0	0	0	0	0	0	0	0	0.0373315904114000	0.0439630137661000	0	0	0	0	0.336812326814000	0.0531626912713000	0	0	0	0.138691115652000	0.138691115652000	0.178019737674000	0.167313347790000	0.334162919241000	0	0	0	0	0	0.154527146004000	0.292435249676000	0.0572813499043000	0	0	0	0	0.0990912904381000	0	0	0	0	0	0.160339204678000	0	0
0	0	0	0.166986334314000	0	0	0	0	0	0	0	0	0	0	0	0	0	0	0	0.168703009712000	0	0	0	0	0.0927912231676000	0.0927912231676000	0.290645824733000	0.263153151360000	0.331269983015000	0	0	0	0	0	0.109326875413000	0.265955837246000	0	0	0	0	0	0.0583663089425000	0	0	0	0	0	0.115882672680000	0	0
0	0	0	0	0	0	0	0	0	0	0	0	0	0	0	0	0	0	0	0	0	0	0	0	0	0	0	0	0	0	0	0	0	0	0	0	0	0	0	0	0	0	0	0	0	0	0	0	0	0
0	0	0	0	0	0	0	0	0	0	0	0	0	0	0	0	0	0	0	0	0	0	0	0	0	0	0	0	0	0	0	0	0	0	0	0	0	0	0	0	0	0	0	0	0	0	0	0	0	0
0	0	0	0	0	0	0	0	0	0	0	0	0	0	0	0	0	0	0	0	0	0	0	0	0	0	0	0	0	0	0	0	0	0	0	0	0	0	0	0	0	0.0733704377229000	0	0	0	0	0	0	0	0
0	0	0.0289424098509000	0.0425416218616000	0	0	0	0	0	0	0	0	0.0290914539286000	0	0	0.0547337258886000	0	0.131524421625000	0	0.0429376839678000	0	0	0	0	0	0	0	0	0	0.132806380924000	0.0492362426807000	0.0811328920429000	0	0	0	0	0	0	0	0	0	0	0	0	0	0.0629441485530000	0.0629441485530000	0.0656578080960000	0.0596810321916000	0
0	0	0.0235476103969000	0.0318246617664000	0	0	0	0	0	0	0	0	0.0236461753126000	0	0	0.131363264942000	0	0.175647241406000	0.0935122232288000	0.0320457906239000	0	0	0	0	0	0	0	0	0	0.0802884495887000	0.0396265987047000	0.0579683585888000	0	0	0	0	0	0	0	0	0.0459340474789000	0	0.0448931369917000	0	0	0.0420117205795000	0.0420117205795000	0.0432035201333000	0.0405325598344000	0
0	0	0	0.0402954597390000	0.0968905147442000	0	0	0	0	0	0	0	0	0.0432972813344000	0.163145748636000	0	0	0	0	0.0406438977663000	0.0661403770275000	0	0	0	0	0	0	0	0.0692133914760000	0	0	0	0.0792231637074000	0	0	0.0586981378410000	0.225820129548000	0	0	0	0	0	0	0	0	0	0	0	0	0
0	0	0.0734212133574000	0	0	0.0574570940292000	0.0609309012072000	0	0.108917750465000	0.0996237909372000	0.0867571002567000	0	0	0	0	0	0	0	0	0	0	0	0.0828270164216000	0	0	0	0	0	0	0	0	0	0	0.0428829656909000	0	0	0	0	0	0	0	0.0540931532197000	0	0.131700239290000	0.106689517331000	0	0	0	0.127524958905000	0.135327978811000
0	0	0.0449309437535000	0	0	0.207932185420000	0.261985671323000	0	0.0917580591650000	0.0763946353690000	0.0591744525082000	0	0	0	0	0	0	0	0	0	0	0	0.0546487968987000	0	0	0	0	0	0	0	0	0	0	0.0932465991156000	0	0	0	0	0	0	0	0	0	0.146323189340000	0.0878048933399000	0	0	0	0.133863135467000	0.158394579587000
0	0	0.0940126327322000	0	0	0.345449635977000	0.407420348347000	0	0.0792866412802000	0.0675485615471000	0.121070722278000	0	0	0	0	0	0	0	0	0	0	0	0.0499677598661000	0	0	0	0	0	0	0	0	0	0	0.356030288084000	0	0	0	0	0	0	0	0	0	0.116980591384000	0.0763176619679000	0	0	0	0.108878420605000	0.124570430940000
0	0	0.170999927512000	0	0	0.641328468405000	0.760250694050000	0	0.0804355828574000	0.0683807073088000	0.220696997393000	0	0	0	0	0	0	0	0	0	0	0	0.0504216562246000	0	0	0	0	0	0	0	0	0	0	0.331869447944000	0	0	0	0	0	0	0	0	0	0.119499009471000	0.0773815904129000	0	0	0	0.111056816164000	0.127430240957000
0	0	0.159901600649000	0	0	0.508866028306000	0.580974485406000	0	0.0710048821416000	0.0614430349383000	0.202552581918000	0	0	0	0	0	0	0	0	0	0	0	0.0465463149861000	0	0	0	0	0	0	0	0	0	0	0.292472619476000	0	0	0	0	0	0	0	0	0	0.0998053787112000	0.0686143996227000	0	0	0	0.0938471031279000	0.105277999910000
0.113095195240000	0.162076912353000	0	0	0	0	0	0	0	0	0	0	0.152647407691000	0.351165991305000	0	0	0	0	0	0	0	0	0	0	0	0	0	0	0	0	0	0	0	0	0	0	0	0	0	0.266271992995000	0	0	0	0	0.355936746960000	0	0	0	0	0
0	0	0.222410645672000	0.0373952014720000	0	0.161557020800000	0.173929542492000	0	0.127699941367000	0.115109501029000	0.146411186263000	0	0.0265891228166000	0	0	0.0465002110012000	0	0.115777992038000	0	0.0377008892719000	0	0	0.0932577226176000	0	0	0	0	0	0	0	0	0	0	0.226975332152000	0	0	0	0	0	0	0	0	0	0.160189206363000	0.124647725330000	0.0522954892505000	0.0522954892505000	0.0541550785433000	0.344929804714000	0.165588351076000
0	0	0.0374746674380000	0.0639397999501000	0	0	0	0	0	0	0	0	0.0377249212707000	0	0	0.0961206571441000	0	0.0628172196943000	0	0.0648387100787000	0	0	0	0	0	0	0	0	0	0	0	0	0	0	0	0	0	0	0	0	0	0	0	0	0	0.124681744714000	0.124681744714000	0.135799431627000	0.112497803731000	0
0	0	0.180244111105000	0.0281047353909000	0	0.105831295180000	0.111003926007000	0	0.0934471435823000	0.0865219579449000	0.114198876659000	0	0.0215289157173000	0	0	0.0329542796497000	0	0.0872382806083000	0	0.0282770508527000	0	0	0.0735653718772000	0	0	0	0	0	0	0	0	0	0	0.332003884051000	0	0	0	0	0	0	0	0	0	0.109733379612000	0.0918021690154000	0.0357629466826000	0.0357629466826000	0.0366229502215000	0.239170152905000	0.112240352952000
0	0	0.119496175783000	0	0	0.245111476197000	0.260697151184000	0	0.0440797070951000	0.0401963588032000	0.141811542037000	0	0	0	0	0	0	0	0	0	0	0	0.0332373710836000	0	0	0	0	0	0	0	0	0	0	0.606284975306000	0	0	0	0	0	0	0	0	0	0.0536995279920000	0.0431465245376000	0	0	0	0.0519257509777000	0.0552446563405000
0	0	0.0358363394841000	0.0593131990962000	0	0	0	0	0	0	0	0	0.0360651234973000	0	0	0.295941440931000	0	0.200703441482000	0	0.0600859416969000	0	0	0	0	0	0	0	0	0	0	0	0	0	0	0	0	0	0	0	0	0	0	0	0	0	0.108220857030000	0.108220857030000	0.116499284404000	0.0989217033155000	0
0	0	0.0987894442508000	0.0135088071969000	0	0.0423306625225000	0.0431346331981000	0	0.0431320361954000	0.0415953547626000	0.0583587314916000	0	0.0117794307371000	0	0.0443158253764000	0.0500058475776000	0	0.0749382852324000	0.0375157086905000	0.0135484914838000	0	0	0.0383483541329000	0	0	0	0	0	0	0	0.0363188477731000	0.0203183394944000	0	0.152715981285000	0	0	0	0	0	0	0.0415209267182000	0.0384301766239000	0.0411611192846000	0.0463040485064000	0.0427782319769000	0.0150587691093000	0.0150587691093000	0.0152091553793000	0.102495608070000	0.0925884811791000
0	0	0.134676041198000	0.0194714255742000	0	0.0655064957105000	0.0674520278582000	0	0.0631954771615000	0.0599504559641000	0.0820011344662000	0	0.0160706405902000	0	0	0.0216820087932000	0	0.0605851722891000	0	0.0195539806088000	0	0	0.0534301269923000	0	0	0	0	0	0	0	0	0	0	0.224060393632000	0	0	0	0	0	0	0	0	0	0.0702460399140000	0.0624388514117000	0.0228634049778000	0.0228634049778000	0.0232118744506000	0.154582425143000	0.0712650069026000
0	0	0	0	0	0	0	0	0	0	0	0	0	0	0	0	0	0	0.166164254591000	0	0	0	0	0	0	0	0	0	0	0	0	0	0	0	0	0	0	0	0	0	0	0	0	0	0	0	0	0	0	0
0	0	0.0815062625751000	0	0	0.220901452947000	0.244702496915000	0	0.0613853532420000	0.0541060247883000	0.101094216374000	0	0	0	0	0	0	0	0	0	0	0	0.0422101750364000	0	0	0	0	0	0	0	0	0	0	0.139827674823000	0	0	0	0	0	0	0	0	0	0.0817896059186000	0.0595905203061000	0	0	0	0.0777446446575000	0.0854288089279000
0	0	0	0.0938525757226000	0	0	0	0	0	0	0	0	0	0.100458879846000	0.0490136028122000	0	0.0935613543379000	0.0593855434764000	0	0.0946220043144000	0.149124273023000	0	0	0	0	0	0	0	0.0633111596821000	0	0	0	0	0	0	0.0543973508251000	0.0661647180125000	0	0	0	0	0	0	0	0	0	0	0	0	0
0	0	0.0915732927736000	0	0	0.314651022131000	0.365254958455000	0	0.0754660185160000	0.0647555310683000	0.117055154504000	0	0	0	0	0	0	0	0	0	0	0	0.0484227818095000	0	0	0	0	0	0	0	0	0	0	0.172328261813000	0	0	0	0	0	0	0	0	0	0.108849951033000	0.0727714181175000	0	0	0	0.101800976371000	0.115391903615000
0	0	0.125789998675000	0	0	0.273144540142000	0.292640885568000	0	0.0476581050170000	0.0431508977031000	0.150763591047000	0	0	0	0	0	0	0	0	0	0	0	0.0352320731027000	0	0	0	0	0	0	0	0	0	0	0.806664380078000	0	0	0	0	0	0	0	0	0	0.0591060170190000	0.0465691322744000	0	0	0	0.0569642137835000	0.0609833744335000
0	0	0	0	0	0	0	0	0	0	0	0	0	0	0.0764958540845000	0	0	0	0	0	0	0	0	0	0	0	0	0	0	0.568176172892000	0.264155704202000	0.691251817137000	0	0	0	0	0	0	0	0	0	0.0490744221223000	0	0	0	0	0	0	0	0.0870863553996000
0	0	0	0	0	0	0	0	0	0	0	0	0	0	0	0	0	0	0	0	0	0	0	0	0	0	0	0	0	0.163822656234000	0.121400020935000	0.0917442937736000	0	0	0	0	0	0	0	0	0	0	0	0	0	0	0	0	0	0
0	0	0	0	0	0	0	0	0	0	0	0	0	0	0	0	0	0	0	0	0	0	0	0	0	0	0	0	0	0.165572036726000	0.121816045520000	0.0922903769619000	0	0	0	0	0	0	0	0	0	0	0	0	0	0	0	0	0	0
0	0	0.0721824333309000	0	0	0.163620708376000	0.176323762435000	0	0.0503475983050000	0.0453440303014000	0.0871341766073000	0	0	0	0.0691712217634000	0	0	0	0	0	0	0	0.0366806104237000	0	0	0	0	0	0	0	0.0400660226538000	0.157849742152000	0	0.114462962957000	0	0	0	0	0	0	0	0.0459527372173000	0	0.0632996243573000	0.0491338145123000	0	0	0	0.0608494143810000	0.143175100939000
0	0	0.0721824333309000	0	0	0.163620708376000	0.176323762435000	0	0.0503475983050000	0.0453440303014000	0.0871341766073000	0	0	0	0.0691712217634000	0	0	0	0	0	0	0	0.0366806104237000	0	0	0	0	0	0	0	0.0400660226538000	0.157849742152000	0	0.114462962957000	0	0	0	0	0	0	0	0.0459527372173000	0	0.0632996243573000	0.0491338145123000	0	0	0	0.0608494143810000	0.143175100939000
0.0658314415008000	0.177654228177000	0.184693136239000	0	0	0.0528588751440000	0.0557847650070000	0	0.268579665189000	0.246937449995000	0.216601980245000	0	0.169690632362000	0.165546683600000	0	0	0	0	0	0	0	0	0.0789575433175000	0	0	0	0	0	0	0	0	0	0	0.0402685260905000	0	0	0	0	0	0.252811362101000	0	0	0	0.122179491414000	0.366272465722000	0	0	0	0.118577807325000	0.125295478497000
0	0	0	0	0	0	0	0	0	0	0	0	0	0	0	0	0	0	0	0	0	0	0	0	0	0	0	0	0	0	0	0	0	0	0	0	0	0	0	0	0	0	0	0	0	0	0	0	0	0
0	0	0.0330758656132000	0.422005115450000	0	0	0	0	0	0	0	0	0.0332706648749000	0.143534905896000	0.0765290741553000	0.0716721412521000	0	0.0513662565387000	0	0.426828164856000	0.268929892196000	0	0	0	0	0	0	0	0.118211223983000	0	0	0	0	0	0	0.0905167576097000	0.128564033498000	0	0	0	0	0	0	0	0	0.0864360121976000	0.0864360121976000	0.0916369157762000	0.0803994630310000	0
0	0	0.223525761599000	0	0	0.0793611898293000	0.0861448136348000	0	0.359368249997000	0.321648962266000	0.272024915132000	0	0	0	0	0	0	0	0	0	0	0	0.245582896618000	0	0	0	0	0	0	0	0	0	0	0.0540084855939000	0	0	0	0	0	0	0.0877515366659000	0	0.0851386423457000	0.438087165835000	0.133409804525000	0	0	0	0.167663956935000	0.181416959453000
0	0	0	0	0	0	0	0	0	0	0	0	0	0	0	0	0	0	0	0	0	0	0	0.749521141662000	0	0	0	0	0	0	0	0	0	0	0	0	0	0.197328210599000	0	0	0	0	0	0	0	0	0	0	0	0
0	0	0	0	0	0	0	0	0	0	0	0	0	0	0	0	0	0	0	0	0	0	0	0	0	0	0	0	0	0	0	0	0	0	0	0	0	0	0	0	0	0	0	0	0	0	0	0	0	0
0	0	0.111091936133000	0.0381052606738000	0	0	0	0	0	0	0	0	0.111621835958000	0	0	0.313338301752000	0	0.185625817401000	0	0.0384227167475000	0	0	0	0	0	0	0	0	0	0	0	0	0	0	0	0	0	0	0	0	0	0	0	0	0	0.222425265535000	0.222425265535000	0.230553901612000	0.212513326348000	0
0	0	0	0	0	0	0	0	0	0	0	0	0	0	0	0	0	0	0	0	0	0	0	0	0	0	0	0	0	0	0	0	0	0	0	0	0	0	0	0	0	0	0	0	0	0	0	0	0	0
0	0	0	0	0	0	0	0	0	0	0	0	0	0	0.169744931869000	0	0	0	0.128412554494000	0	0	0	0	0	0	0	0	0	0	0	0.0920827029677000	0.0715649620316000	0	0	0	0	0	0	0	0	0.0657036080835000	0.106984967084000	0.0635944593133000	0	0	0	0	0	0	0.194588145897000
0	0	0	0	0	0	0	0	0	0	0	0	0	0	0	0	0	0	0	0	0	0	0	0	0	0	0	0	0	0	0	0	0	0	0	0	0	0	0	0	0	0.181798963934000	0	0	0	0	0	0	0	0
0	0	0	0	0	0	0	0	0	0	0	0	0	0	0	0	0	0	0	0	0	0	0	0	0	0	0	0	0	0	0	0	0	0	0	0	0	0	0	0	0	0.167547954892000	0	0	0	0	0	0	0	0
0	0	0.0714600813249000	0	0	0.159955560767000	0.172074808736000	0	0.0495601346632000	0.0447043119514000	0.0860837551281000	0	0	0	0	0	0	0	0	0	0	0	0.0362608573382000	0	0	0	0	0	0	0	0	0	0	0.451589903742000	0	0	0	0	0	0	0	0	0	0.0620598822427000	0.0483835787795000	0	0	0	0.0597029217626000	0.0641328635938000
0	0	0.875180451349000	0.0281586616127000	0	0.0470874273646000	0.0493953178518000	0	0.245788944560000	0.227539067529000	0.201531472465000	0	0.0893125040835000	0	0	0.136817192305000	0	0.0693829310680000	0	0.0283316410076000	0	0	0.0736853107703000	0	0	0	0	0	0	0	0	0	0	0.0368295870791000	0	0	0	0	0	0	0	0	0	0.110000458114000	0.0919890196663000	0.148506498678000	0.148506498678000	0.152086618392000	0.583335299248000	0.112519789764000
0	0	0.875180451349000	0.0281586616127000	0	0.0470874273646000	0.0493953178518000	0	0.245788944560000	0.227539067529000	0.201531472465000	0	0.0893125040835000	0	0	0.136817192305000	0	0.0693829310680000	0	0.0283316410076000	0	0	0.0736853107703000	0	0	0	0	0	0	0	0	0	0	0.0368295870791000	0	0	0	0	0	0	0	0	0	0.110000458114000	0.0919890196663000	0.148506498678000	0.148506498678000	0.152086618392000	0.583335299248000	0.112519789764000
0.100581627757000	0.153655466889000	0	0	0	0	0	0	0	0	0	0	0.145154712874000	0.324344200390000	0	0	0	0	0	0	0	0	0	0	0	0	0	0	0	0	0	0	0	0	0	0	0	0	0	0.244276920641000	0	0	0	0	0.328409795601000	0	0	0	0	0
0	0	0	0	0	0	0	0	0	0	0	0	0	0	0	0	0	0	0.188322451311000	0	0	0	0	0	0	0	0	0	0	0	0	0	0	0	0	0	0	0	0	0	0	0	0	0	0	0	0	0	0	0
0	0.0472229504650000	0.0656813837594000	0	0	0.133637602992000	0.141992745611000	0	0.0435691143570000	0.0397713341944000	0.0778344523620000	0	0.0449787695538000	0	0	0	0	0	0.0638702044380000	0	0	0.0924965261530000	0.0329462392368000	0	0	0	0	0	0	0	0	0.0696530713896000	0.0648096117571000	0.0989346872206000	0	0	0	0	0.106554143797000	0	0	0	0	0.0529436674200000	0.0426572018141000	0	0	0	0.0512186713953000	0.0544449961982000
0	0.0506333540437000	0.0701633449586000	0	0	0.153601200249000	0.164743144852000	0	0.0481687688159000	0.0435691143570000	0.0842089448398000	0	0.0480621470546000	0	0	0	0	0	0.0706823858757000	0	0	0.106554143797000	0.0355103814884000	0	0	0	0	0	0	0	0	0.0773362188139000	0.0714107524567000	0.109467632392000	0	0	0	0	0.125650500954000	0	0	0	0	0.0598935054505000	0.0470566063279000	0	0	0	0.0576953114292000	0.0618220375081000
0	0.0472229504650000	0.0656813837594000	0	0	0.133637602992000	0.141992745611000	0	0.0435691143570000	0.0397713341944000	0.0778344523620000	0	0.0449787695538000	0	0	0	0	0	0.0638702044380000	0	0	0.0924965261530000	0.0329462392368000	0	0	0	0	0	0	0	0	0.0696530713896000	0.0648096117571000	0.0989346872206000	0	0	0	0	0.106554143797000	0	0	0	0	0.0529436674200000	0.0426572018141000	0	0	0	0.0512186713953000	0.0544449961982000
0.240685823519000	0.0457232925607000	0	0.130372223118000	0	0	0	0	0	0	0	0	0.0432702448388000	0.0662172647886000	0	0	0	0	0	0.131487930193000	0	0	0	0	0.162346953025000	0.162346953025000	0.0915976653877000	0.0850035692406000	0.100773796879000	0	0	0	0	0	0.184476822465000	0.0856908231213000	0	0	0	0.0713444843952000	0	0.110606199017000	0	0	0.0670084014893000	0	0	0.192820961560000	0	0
0.378325887856000	0.0555579001734000	0	0	0	0	0	0	0	0	0	0	0.0519774322143000	0.0890444109749000	0	0	0	0	0	0	0	0	0	0	0	0	0	0	0	0	0	0	0	0	0	0	0	0	0	0.0985702393985000	0	0	0	0	0.0904809413456000	0	0	0	0	0
0	0.0444109368541000	0.0762225807861000	0.0464343036432000	0	0	0	0	0	0	0	0	0.118371867339000	0	0	0.302047403162000	0	0.225680062362000	0	0.0469065658694000	0	0	0	0	0	0	0	0	0	0	0.0440903923364000	0	0	0	0	0	0	0	0	0	0	0	0	0	0	0.178449277575000	0.178449277575000	0.187285942829000	0.167965209930000	0
0	0	0.903800368222000	0.0240724697669000	0	0.155002628428000	0.262696099629000	0	0.207715874439000	0.194530313827000	0.255234807648000	0	0.0790396558783000	0	0	0.114099771941000	0	0.0593818436165000	0	0.0241987759710000	0	0	0.0643971287874000	0	0	0	0	0	0	0	0	0	0	0.126494641751000	0	0	0	0	0	0	0	0	0	0.0905117612013000	0.0779527768386000	0.122115800304000	0.122115800304000	0.124526226138000	0.482260551079000	0.0922105825821000
0.0783171903050000	0.202981535674000	0.0770864237665000	0	0	0.0635032745909000	0.0677738115069000	0	0.117183138441000	0.106494299424000	0.0919215218656000	0	0.193009512521000	0.188815934420000	0	0	0	0	0	0	0	0	0.0875214817410000	0	0	0	0	0	0	0	0	0	0	0.0461633397464000	0	0	0	0	0	0.301735065554000	0	0	0	0.143979946989000	0.418294103431000	0	0	0	0.139004470637000	0.148326888870000
0.0783171903050000	0.202981535674000	0.0770864237665000	0	0	0.0635032745909000	0.0677738115069000	0	0.117183138441000	0.106494299424000	0.0919215218656000	0	0.193009512521000	0.188815934420000	0	0	0	0	0	0	0	0	0.0875214817410000	0	0	0	0	0	0	0	0	0	0	0.0461633397464000	0	0	0	0	0	0.301735065554000	0	0	0	0.143979946989000	0.418294103431000	0	0	0	0.139004470637000	0.148326888870000
0	0	0	0	0	0	0	0	0	0	0	0	0	0	0	0	0	0	0	0	0	0	0	0	0	0	0	0	0	0	0	0	0	0	0	0	0	0	0	0	0	0	0	0	0	0	0	0	0	0
0	0	0	0	0	0	0	0	0	0	0	0	0	0	0.201197730508000	0	0	0	0	0	0	0	0	0	0	0	0	0	0	0	0.382657909568000	0.0831480958687000	0	0	0	0	0	0	0	0	0	0.118678155450000	0	0	0	0	0	0	0	0.237073446339000
0	0	0	0	0	0	0	0	0	0	0	0	0	0	0	0	0	0	0	0	0	0	0	0.293274030657000	0	0	0	0	0	0	0	0	0	0	0	0	0	0.198960179883000	0	0	0	0	0	0	0	0	0	0	0	0
0	0	0	0	0.274046419787000	0	0	0	0	0	0	0	0	0	0	0	0	0	0	0	0	0	0	0	0	0	0	0	0	0	0	0	0.399887542372000	0	0	0	0	0	0	0	0	0	0	0	0	0	0	0	0	0
0	0	0	0.133667905705000	0.224744991500000	0	0	0	0	0	0	0	0	0	0	0	0	0	0	0.134840987500000	0	0	0	0	0.167489336588000	0.167489336588000	0.0952369641053000	0.0881288051126000	0.105196381807000	0	0	0	0.183113370632000	0	0.191145489382000	0.0888677426948000	0	0	0	0	0	0.112969248802000	0	0	0	0	0	0.200118469559000	0	0
0	0	0	0	0.310833787894000	0	0	0	0	0	0	0	0	0	0	0	0	0	0	0	0	0	0	0	0	0	0	0	0	0	0	0	0.236475730227000	0	0	0	0	0	0	0	0	0	0	0	0	0	0	0	0	0
0	0	0	0	0.154489727698000	0	0	0	0	0	0	0	0	0	0	0	0	0	0	0	0	0	0	0	0	0	0	0	0	0	0	0	0	0	0	0	0	0	0	0	0	0	0	0	0	0.178360982522000	0.178360982522000	0	0	0
0	0	0.0715354989320000	0	0	0.0545762359030000	0.0577009553665000	0	0.104818818784000	0.0961834906368000	0.0841363744980000	0	0	0	0	0	0	0	0	0	0	0	0.881023378452000	0	0	0	0	0	0	0	0	0	0	0.0412575556389000	0	0	0	0	0	0	0.143909690787000	0	0.0633919849847000	0.314885414320000	0.102753551258000	0	0	0	0.121941793110000	0.129057460147000
0.118261146164000	0.165257038158000	0	0	0	0	0	0	0	0	0	0	0.155465046866000	0.361667129835000	0	0	0	0	0	0	0	0	0	0	0	0	0	0	0	0	0	0	0	0	0	0	0	0	0	0.274964918505000	0	0	0	0	0.366729534099000	0	0	0	0	0
0	0	0	0.197906239818000	0	0	0	0	0	0	0	0	0	0.0503790922992000	0.0632553778110000	0	0	0	0	0.199877695933000	0.0842266752716000	0	0	0	0.196541942288000	0.196541942288000	0.116914578672000	0.106381209592000	0.361727106804000	0	0	0	0	0	0.229934733644000	0.293832993166000	0.0950549704051000	0	0	0	0	0.125479809540000	0	0	0	0	0	0.243043890820000	0	0
0	0	0	0	0	0	0	0	0	0	0	0	0	0	0	0	0	0	0	0	0	0	0	0	0	0	0	0	0	0	0	0	0	0	0	0	0	0	0	0	0	0.0765433479156000	0	0	0	0	0	0	0	0
0	0	0	0.0391945237112000	0	0	0	0	0	0	0	0	0	0.0420287883343000	0.0506261352208000	0	0	0	0	0.0395241042110000	0.0632253763044000	0	0	0	0	0	0	0	0.169693090721000	0	0	0	0	0	0	0.144925849339000	0.0691374579891000	0	0	0	0	0.0599914657452000	0	0	0	0	0	0	0	0
0	0	0.151406750676000	0	0	0.206320872773000	0.217253794037000	0	0.0991540587630000	0.0913923162622000	0.176907421747000	0	0	0	0	0	0	0	0	0	0	0	0.0770568521218000	0	0	0	0	0	0	0	0	0	0	0.532477289316000	0	0	0	0	0	0	0	0.0479431058554000	0	0.117687535815000	0.0973040172172000	0	0	0	0.114342191151000	0.120575906591000
0	0	0.0742499897905000	0	0	0.174644273703000	0.189192763169000	0	0.0526521682633000	0.0472048380595000	0.0901649664146000	0	0	0	0	0	0	0	0	0	0	0	0.0378888206836000	0	0	0	0	0	0	0	0	0	0	0.119750733831000	0	0	0	0	0	0	0	0	0	0.0669858245507000	0.0513261870930000	0	0	0	0.0642481047519000	0.0694073681932000
0	0.119886650397000	0	0	0.0712584944020000	0	0	0	0	0	0	0	0.114450761163000	0	0	0	0	0	0	0	0	0.0841699042931000	0	0	0	0	0	0	0	0	0.0745330016063000	0.0648240097453000	0.436454187489000	0	0	0	0	0	0.0956533727492000	0	0	0	0	0	0	0	0	0	0	0
0	0.152171218207000	0	0	0	0	0	0.272836989524000	0	0	0	0	0.141547525563000	0	0	0	0	0	0	0	0	0	0	0	0	0	0	0	0	0	0	0	0	0	0	0	0	0	0	0	0	0	0	0	0	0	0	0	0	0
0	0	0.0827628969186000	0	0	0.0742362181435000	0.0801394031209000	0	0.130823149831000	0.117641106025000	0.100109106401000	0	0	0	0	0	0	0	0	0	0	0	0.0949124779579000	0	0	0	0	0	0	0	0	0	0	0.0515849336267000	0	0	0	0	0	0	0	0.138216516831000	0	0.165134554648000	0.127621681010000	0	0	0	0.158622664159000	0.170878185505000
0	0	0.0896919883337000	0	0	0.293498069639000	0.337055897357000	0	0.0726365262062000	0.0626610494765000	0.113998637603000	0	0	0	0	0	0	0	0	0	0	0	0.0472419724913000	0	0	0	0	0	0	0	0	0	0	0.165784361622000	0	0	0	0	0	0	0	0	0	0.103059425649000	0.0701368518874000	0	0	0	0.0967186318477000	0.108905173021000
0	0	0.0674475099825000	0	0	0.141158126752000	0.150513023528000	0	0.0453440303014000	0.0412450753146000	0.0803270206020000	0	0	0	0.0613389919449000	0	0	0	0	0	0	0	0.0339511780877000	0	0	0	0	0	0	0	0.0373067951170000	0.141502040927000	0	0.102997129762000	0	0	0	0	0	0	0	0.0423595025717000	0	0.0555877310945000	0.0443571469623000	0	0	0	0.0536892256103000	0.125211772846000
0	0	0.0674475099825000	0	0	0.141158126752000	0.150513023528000	0	0.0453440303014000	0.0412450753146000	0.0803270206020000	0	0	0	0.0613389919449000	0	0	0	0	0	0	0	0.0339511780877000	0	0	0	0	0	0	0	0.0373067951170000	0.141502040927000	0	0.102997129762000	0	0	0	0	0	0	0	0.0423595025717000	0	0.0555877310945000	0.0443571469623000	0	0	0	0.0536892256103000	0.125211772846000
0	0.0489665280235000	0.0705647812237000	0	0	0.155538292279000	0.166973495829000	0.266972926739000	0.0485964834647000	0.0439187473527000	0.0847878536859000	0	0.0464656713666000	0	0	0	0	0	0	0	0	0	0.0357422925574000	0	0	0	0	0	0	0	0	0	0	0.110447938385000	0	0	0	0	0	0	0	0	0	0.0605562133961000	0.0474647144236000	0	0	0	0.0583100173944000	0.0625283617289000
0	0	0.0752188990707000	0	0	0.180100974716000	0.195613167061000	0	0.0537587684319000	0.0480923780390000	0.0915977559601000	0	0	0	0.0746525773300000	0	0	0	0	0	0	0	0.0384584975211000	0	0	0	0	0	0	0	0.0418457150628000	0.169082517534000	0	0.122291317798000	0	0	0	0	0	0	0	0.0483091906937000	0	0.0687872488152000	0.0523771960289000	0	0	0	0.0659034697265000	0.156048577047000
0	0	0	0	0	0	0	0	0	0	0	0	0	0	0	0	0	0	0	0	0	0	0	0	0	0	0	0	0	0	0	0	0	0	0	0	0	0	0	0	0	0	0	0	0	0	0	0	0	0
0	0	0	0	0	0	0	0	0	0	0	0	0	0	0	0	0	0	0	0	0	0	0	0	0	0	0	0	0	0	0	0	0	0	0	0	0	0	0	0	0	0	0	0	0	0	0	0	0	0
0	0	0	0	0	0	0	0	0	0	0	0	0	0	0	0	0	0	0	0	0	0	0	0.293274030657000	0	0	0	0	0	0	0	0	0	0	0	0	0	0.198960179883000	0	0	0	0	0	0	0	0	0	0	0	0
0	0	0	0	0	0	0	0	0	0	0	0	0	0	0.208243229951000	0	0	0	0	0	0	0	0	0	0	0	0	0	0	0	0.102346941894000	0.216099514747000	0	0	0	0	0	0	0	0	0	0.121094807498000	0	0	0	0	0	0	0	0.246916995461000
0	0	0	0	0	0	0	0	0	0	0	0	0	0	0.214661427851000	0	0	0	0	0	0	0	0	0	0	0	0	0	0	0	0.103873337672000	0.221868484989000	0	0	0	0	0	0	0	0	0	0.123237483681000	0	0	0	0	0	0	0	0.255992405671000
0	0.0910007971894000	0	0.0408261967830000	0	0	0	0	0	0	0	0	0.0860381984211000	0.0439106403592000	0.0533818698071000	0	0	0	0	0.0411839146485000	0.0675824422721000	0	0	0	0	0	0	0	0.181942933267000	0	0.0904099982316000	0	0	0	0	0.153767677360000	0.0743812532860000	0	0	0	0	0	0	0	0	0	0	0	0	0
0	0.0453067680629000	0.0631484423990000	0	0	0.123554215783000	0.130662548137000	0	0.0411044746076000	0.0377074607503000	0.0743026501279000	0	0.0432370266983000	0	0	0	0	0	0.0602255174865000	0	0	0.0854202178923000	0.0315172159368000	0	0	0	0	0	0	0	0	0.0655630988672000	0.0612541533116000	0.0932977897026000	0	0	0	0	0.0972714040515000	0	0	0	0	0.0493480796565000	0.0402918528717000	0	0	0	0.0478461049680000	0.0506499049574000
0	0	0	0	0	0	0	0	0	0	0	0	0	0	0	0	0	0	0	0	0	0	0	0	0	0	0	0	0	0	0	0	0	0	0	0	0	0	0	0	0	0	0	0	0	0	0	0	0	0
0	0.0373268938477000	0	0	0	0	0	0	0	0	0	0	0.0359106366451000	0	0.0411090802248000	0	0	0	0	0	0	0.147955380865000	0	0	0	0	0	0	0	0.255576672449000	0.178805685384000	0.619604800139000	0.0475194800535000	0	0	0	0	0	0.162024981616000	0	0	0.166169099741000	0	0	0	0	0	0	0	0.0439835414865000
0	0	0.0981751883796000	0	0	0.116051986852000	0.131154932434000	0	0.174001676658000	0.151432687261000	0.123574792781000	0	0	0	0.208980592781000	0	0	0	0	0	0	0	0.115751639979000	0	0	0	0	0	0	0	0.102524732130000	0.0859439323018000	0	0.0688145080889000	0	0	0	0	0	0	0	0.121343777731000	0	0.240452141063000	0.168383527678000	0	0	0	0.226889421400000	0.500780564202000
0	0	0.0702195034073000	0	0.158584451535000	0.0526499597423000	0.0555521322653000	0	0.102017333929000	0.0938193781744000	0.0823218045097000	0	0	0	0	0	0	0	0	0	0	0	0.0787750718126000	0	0	0	0	0	0	0	0	0	0.239994753866000	0.0401471662135000	0	0	0	0	0	0	0	0	0	0.121743120934000	0.100059956863000	0	0	0	0.118166741573000	0.124836608167000
0	0	0.0743390640715000	0.0447201257802000	0.113442396582000	0	0	0	0	0	0	0	0.0747350784945000	0	0	0.145014066691000	0	0.246081697209000	0	0.0451579989551000	0	0	0	0	0	0	0	0	0	0	0	0	0	0	0	0	0	0	0	0	0	0	0	0	0	0.471223656491000	0.471223656491000	0.176309785131000	0.159083177892000	0
0	0	0	0	0	0	0	0	0	0	0	0	0	0	0	0	0	0	0	0	0	0	0.152077144353000	0	0	0	0	0	0	0	0	0	0	0	0	0	0	0	0	0	0.291252324599000	0	0.125448576534000	0.153275897843000	0	0	0	0	0	0
0	0	0.0832148127441000	0	0	0.0751732235973000	0.0812324499288000	0	0.131955901329000	0.118556282606000	0.100771064741000	0	0	0	0	0	0	0	0	0	0	0	0.406581686309000	0	0	0	0	0	0	0	0	0	0	0.0520356328630000	0	0	0	0	0	0	0.186695158609000	0	0.0817003899774000	0.418023049937000	0.128699441726000	0	0	0	0.160291047067000	0.172815907938000
0	0	0.0832148127441000	0	0	0.0751732235973000	0.0812324499288000	0	0.131955901329000	0.118556282606000	0.100771064741000	0	0	0	0	0	0	0	0	0	0	0	0.406581686309000	0	0	0	0	0	0	0	0	0	0	0.0520356328630000	0	0	0	0	0	0	0.186695158609000	0	0.0817003899774000	0.418023049937000	0.128699441726000	0	0	0	0.160291047067000	0.172815907938000
0	0	0.125032721680000	0.196120493861000	0	0	0	0	0	0	0	0	0.125704360991000	0	0	0.245847878013000	0	0.111038823150000	0	0.198065000823000	0	0	0	0	0.195360141637000	0.195360141637000	0.115993808817000	0.105618337259000	0.131112197535000	0	0	0	0	0	0.228318889592000	0.106681436741000	0	0	0	0	0	0.124997054684000	0	0	0	0.286348749003000	0.286348749003000	0.728236112148000	0.270128622532000	0
0	0	0.0873694127849000	0.144194206349000	0	0	0	0	0	0	0	0	0.0876968329360000	0.0722983241481000	0.0334188893909000	0.353038352350000	0	0.134343106544000	0	0.145059057741000	0.0944905038888000	0	0	0	0	0	0	0	0.0395011775569000	0	0	0	0	0	0	0.0358372259734000	0.0405934888952000	0	0	0	0	0.0448004916350000	0	0	0	0.144092387277000	0.144092387277000	0.147460430218000	0.139866262188000	0
0	0	0	0	0	0	0	0	0	0	0	0	0	0	0	0	0	0	0	0	0	0	0	0	0	0	0	0	0	0	0	0	0	0	0	0	0	0	0	0	0	0	0	0	0	0	0	0	0	0
0.0672974855856000	0.186714187691000	0.186920370543000	0	0	0.0540979470922000	0.0571665987217000	0	0.273315492919000	0.250935119842000	0.219671673637000	0	0.178243120495000	0.168382189851000	0	0	0	0	0	0	0	0	0.0800275564993000	0	0	0	0	0	0	0	0	0	0	0.0409836380889000	0	0	0	0	0	0.267137640792000	0	0	0	0.124760754371000	0.372604467564000	0	0	0	0.121007615920000	0.128011545529000
0	0	0.225818331744000	0	0	0.0813301405803000	0.0884696841659000	0	0.365331216117000	0.326417569305000	0.275427840108000	0	0	0	0	0	0	0	0	0	0	0	0.0992373750110000	0	0	0	0	0	0	0	0	0	0	0.0549132050969000	0	0	0	0	0	0	0	0	0	0.178683301286000	0.135565917668000	0	0	0	0.171083604780000	0.185427333846000
0	0	0.0812256520540000	0	0	0.0711457733925000	0.0765498018185000	0	0.127023166453000	0.114559311670000	0.0978686759924000	0	0	0	0	0	0	0	0	0	0	0	0.0928962680704000	0	0	0	0	0	0	0	0	0	0	0.0500735074855000	0	0	0	0	0	0	0	0.135120211069000	0	0.159125690017000	0.124002833927000	0	0	0	0.153070393864000	0.164452189595000
0	0	0.102688869227000	0.0341362260568000	0	0	0	0	0	0	0	0	0.103141473637000	0	0	0.273597786397000	0	0.166473802491000	0.101044772455000	0.0343907731133000	0	0	0	0	0	0	0	0	0	0	0	0	0	0	0	0	0	0	0	0	0.0500660148766000	0	0.0488319283405000	0	0	0.191113509812000	0.191113509812000	0.197083912870000	0.183749637954000	0
0	0	0	0	0	0	0	0	0	0	0	0	0	0	0	0	0	0	0	0	0	0	0	0	0	0	0	0	0	0	0	0	0	0	0	0	0	0	0	0	0	0	0	0	0	0	0	0	0	0
0	0	0	0	0	0	0	0	0	0	0	0	0	0	0	0	0	0	0	0	0	0	0	0	0	0	0	0	0	0	0	0	0	0	0	0	0	0	0	0	0	0	0	0	0	0	0	0	0	0
0	0	0	0	0	0	0	0	0	0	0	0	0	0	0	0	0	0	0	0	0	0	0	0	0	0	0	0	0	0	0	0	0	0	0	0	0	0	0	0	0	0	0	0	0	0	0	0	0	0
0	0.0812471512423000	0	0	0.184646283446000	0	0	0	0	0	0	0	0.0772680869121000	0	0	0	0	0	0	0	0	0	0	0	0	0	0	0	0	0	0.0807758832753000	0	0.155584619670000	0	0	0	0	0	0	0	0	0	0	0	0	0	0	0	0	0
0.0809764600176000	0.137969108475000	0.0783829676452000	0	0	0.0657974941207000	0.0703933390830000	0	0.120205718927000	0.108984760472000	0.0937711050083000	0	0.131076479248000	0.277899343095000	0	0	0	0	0	0	0	0	0.0891966200798000	0	0	0	0	0	0	0	0	0	0	0.0473638722418000	0	0	0	0	0	0.206883109440000	0	0	0	0.148570033265000	1	0	0	0	0.143278093367000	0.153203013697000
0.0678245255394000	0.180707416929000	0.0715139061483000	0	0	0.0545440852614000	0.0576650190263000	0	0.104772465239000	0.0961444585910000	0.0841065062390000	0	0.172474085061000	0.169394591336000	0	0	0	0	0	0	0	0	0.0804077780000000	0	0	0	0	0	0	0	0	0	0	0.0412391795996000	0	0	0	0	0	0.259039595356000	0	0	0	0.125687303507000	0.374865754313000	0	0	0	0.121879062689000	0.128987197219000
0	0	0	0	0	0	0	0	0	0	0	0	0	0	0	0	0.243474829433000	0.140666754535000	0	0	0	0	0	0	0	0	0	0	0	0	0	0	0	0	0	0	0	0	0	0	0	0	0	0	0	0	0	0	0	0
0	0	0	0.198235672203000	0	0	0	0	0	0	0	0	0	0	0	0	0	0	0	0.200826762946000	0	0	0	0	0.282981276390000	0.282981276390000	0.195128012185000	0.167455272631000	0.242086995082000	0	0	0	0	0	0.357795783605000	0.170143461731000	0	0	0	0	0	0.155878818383000	0	0	0	0	0	0.390577189543000	0	0
0	0	0	0	0	0	0	0	0	0	0	0	0	0	0.176152533958000	0	0	0	0	0	0	0	0	0	0	0	0	0	0	0	0.0939363261530000	0.0739624445287000	0	0	0	0	0	0	0	0	0	0.109495280700000	0	0	0	0	0	0	0	0.203055362431000
0	0.0408674013815000	0.0572391400911000	0.0916761233830000	0	0.102791059389000	0.107663926760000	0	0.0356983816361000	0.0331080074604000	0.0662544325744000	0	0.0391758222489000	0	0	0	0	0	0.113885541141000	0.0922264123202000	0	0.0708995923807000	0.0282382865175000	0	0.106413911909000	0.106413911909000	0.0553730730132000	0.0528926395850000	0.0585987005125000	0	0	0.0566568857463000	0.0534101109064000	0.0809505069748000	0.115495376814000	0.0531579223060000	0	0	0.0788759435548000	0	0	0.0814418157047000	0	0.0417563805802000	0.0350838588695000	0	0	0.118711577632000	0.0406759270928000	0.0426847031921000
0	0	0	0	0.184459475525000	0	0	0	0	0	0	0	0	0	0	0	0	0	0	0	0	0	0	0	0	0	0	0	0	0	0	0	0	0	0	0	0	0	0	0	0	0	0	0	0	0.219542339774000	0.219542339774000	0	0	0
[truncated: 333 more columns]
