# Supplementary material for: MKRMDA: multiple kernel learning-based Kronecker regularized least squares for MiRNA–disease association prediction
Source: J Transl Med. 2017 Dec 12;15:251. doi: 10.1186/s12967-017-1340-3 (PMC5727873; doi:10.1186/s12967-017-1340-3)
Supplement: Supplementary file 3 — Additional file 3. The file of codes and data used in MKRMDA. [file 12967_2017_1340_MOESM3_ESM.zip › miRNAnumbers.xlsx]

## Sheet: miRNA编号
1	hsa-mir-125a
2	hsa-mir-196a
3	hsa-mir-499a
4	hsa-mir-198
5	hsa-mir-29a
6	hsa-mir-29b
7	hsa-let-7a
8	hsa-mir-141
9	hsa-mir-143
10	hsa-mir-145
11	hsa-mir-150
12	hsa-mir-15a
13	hsa-mir-16
14	hsa-mir-21
15	hsa-mir-1
16	hsa-mir-133a
17	hsa-mir-133b
18	hsa-mir-146a
19	hsa-mir-155
20	hsa-mir-208b
21	hsa-mir-103a
22	hsa-mir-106a
23	hsa-mir-10b
24	hsa-mir-126
25	hsa-mir-135a
26	hsa-mir-151a
27	hsa-mir-152
28	hsa-mir-17
29	hsa-mir-181b
30	hsa-mir-182
31	hsa-mir-183
32	hsa-mir-191
33	hsa-mir-192
34	hsa-mir-193b
35	hsa-mir-194
36	hsa-mir-195
37	hsa-mir-200a
38	hsa-mir-200b
39	hsa-mir-200c
40	hsa-mir-203
41	hsa-mir-204
42	hsa-mir-205
43	hsa-mir-20a
44	hsa-mir-210
45	hsa-mir-215
46	hsa-mir-221
47	hsa-mir-223
48	hsa-mir-25
49	hsa-mir-26b
50	hsa-mir-31
51	hsa-mir-34b
52	hsa-mir-429
53	hsa-mir-449a
54	hsa-mir-449b
55	hsa-mir-92a
56	hsa-mir-93
57	hsa-mir-95
58	hsa-mir-99b
59	hsa-let-7e
60	hsa-mir-101
61	hsa-mir-1180
62	hsa-mir-1184
63	hsa-mir-1246
64	hsa-mir-1247
65	hsa-mir-125b
66	hsa-mir-1273a
67	hsa-mir-1302
68	hsa-mir-146b
69	hsa-mir-148a
70	hsa-mir-148b
71	hsa-mir-18a
72	hsa-mir-18b
73	hsa-mir-196b
74	hsa-mir-1972
75	hsa-mir-19b
76	hsa-mir-219
77	hsa-mir-27a
78	hsa-mir-27b
79	hsa-mir-30a
80	hsa-mir-30b
81	hsa-mir-30c
82	hsa-mir-320c
83	hsa-mir-324
84	hsa-mir-338
85	hsa-mir-33a
86	hsa-mir-342
87	hsa-mir-345
88	hsa-mir-34a
89	hsa-mir-362
90	hsa-mir-374b
91	hsa-mir-378a
92	hsa-mir-421
93	hsa-mir-433
94	hsa-mir-452
95	hsa-mir-454
96	hsa-mir-505
97	hsa-mir-519a
98	hsa-mir-566
99	hsa-mir-582
100	hsa-mir-589
101	hsa-mir-619
102	hsa-mir-627
103	hsa-mir-635
104	hsa-mir-650
105	hsa-mir-655
106	hsa-mir-7
107	hsa-mir-744
108	hsa-mir-942
109	hsa-mir-100
110	hsa-mir-214
111	hsa-mir-484
112	hsa-mir-503
113	hsa-mir-99a
114	hsa-mir-130a
115	hsa-mir-382
116	hsa-mir-483
117	hsa-let-7b
118	hsa-let-7c
119	hsa-let-7d
120	hsa-mir-106b
121	hsa-mir-132
122	hsa-mir-137
123	hsa-mir-139
124	hsa-mir-15b
125	hsa-mir-222
126	hsa-mir-23b
127	hsa-mir-28
128	hsa-mir-301a
129	hsa-mir-301b
130	hsa-mir-335
131	hsa-mir-375
132	hsa-mir-376a
133	hsa-mir-376b
134	hsa-mir-376c
135	hsa-mir-424
136	hsa-mir-491
137	hsa-mir-675
138	hsa-mir-199a
139	hsa-mir-410
140	hsa-mir-107
141	hsa-mir-124
142	hsa-mir-128
143	hsa-mir-144
144	hsa-mir-153
145	hsa-mir-181c
146	hsa-mir-34c
147	hsa-mir-590
148	hsa-mir-9
149	hsa-mir-26a
150	hsa-mir-206
151	hsa-mir-485
152	hsa-mir-509
153	hsa-mir-765
154	hsa-mir-29c
155	hsa-mir-30d
156	hsa-mir-30e
157	hsa-mir-140
158	hsa-mir-19a
159	hsa-mir-346
160	hsa-mir-363
161	hsa-mir-498
162	hsa-let-7f
163	hsa-let-7g
164	hsa-let-7i
165	hsa-mir-138
166	hsa-mir-149
167	hsa-mir-197
168	hsa-mir-23a
169	hsa-mir-497
170	hsa-mir-548b
171	hsa-mir-10a
172	hsa-mir-127
173	hsa-mir-296
174	hsa-mir-422a
175	hsa-mir-142
176	hsa-mir-193a
177	hsa-mir-328
178	hsa-mir-486
179	hsa-mir-519b
180	hsa-mir-129
181	hsa-mir-181d
182	hsa-mir-212
183	hsa-mir-381
184	hsa-mir-431
185	hsa-mir-432
186	hsa-mir-539
187	hsa-mir-550a
188	hsa-mir-598
189	hsa-mir-652
190	hsa-mir-663a
191	hsa-mir-302a
192	hsa-mir-371a
193	hsa-mir-372
194	hsa-mir-373
195	hsa-mir-383
196	hsa-mir-520d
197	hsa-mir-105
198	hsa-mir-147b
199	hsa-mir-302c
200	hsa-mir-708
201	hsa-mir-326
202	hsa-mir-92b
203	hsa-mir-103b
204	hsa-mir-122
205	hsa-mir-1245a
206	hsa-mir-1245b
207	hsa-mir-1258
208	hsa-mir-1290
209	hsa-mir-1323
210	hsa-mir-135b
211	hsa-mir-1469
212	hsa-mir-1471
213	hsa-mir-147a
214	hsa-mir-151b
215	hsa-mir-181
216	hsa-mir-181a
217	hsa-mir-187
218	hsa-mir-1915
219	hsa-mir-199b
220	hsa-mir-200
221	hsa-mir-202
222	hsa-mir-20b
223	hsa-mir-218
224	hsa-mir-22
225	hsa-mir-224
226	hsa-mir-2355
227	hsa-mir-24
228	hsa-mir-298
229	hsa-mir-299
230	hsa-mir-302b
231	hsa-mir-302d
232	hsa-mir-3130
233	hsa-mir-3186
234	hsa-mir-320a
235	hsa-mir-320b
236	hsa-mir-320d
237	hsa-mir-320e
238	hsa-mir-339
239	hsa-mir-340
240	hsa-mir-365a
241	hsa-mir-365b
242	hsa-mir-367
243	hsa-mir-374a
244	hsa-mir-409
245	hsa-mir-411
246	hsa-mir-423
247	hsa-mir-425
248	hsa-mir-4257
249	hsa-mir-4306
250	hsa-mir-450a
251	hsa-mir-450b
252	hsa-mir-451a
253	hsa-mir-488
254	hsa-mir-493
255	hsa-mir-495
256	hsa-mir-506
257	hsa-mir-510
258	hsa-mir-513a
259	hsa-mir-515
260	hsa-mir-516a
261	hsa-mir-516b
262	hsa-mir-519c
263	hsa-mir-519d
264	hsa-mir-519e
265	hsa-mir-520a
266	hsa-mir-520b
267	hsa-mir-520c
268	hsa-mir-520h
269	hsa-mir-526a
270	hsa-mir-584
271	hsa-mir-608
272	hsa-mir-625
273	hsa-mir-629
274	hsa-mir-632
275	hsa-mir-638
276	hsa-mir-661
277	hsa-mir-718
278	hsa-mir-874
279	hsa-mir-922
280	hsa-mir-96
281	hsa-mir-184
282	hsa-mir-302e
283	hsa-mir-302f
284	hsa-mir-2861
285	hsa-mir-3196
286	hsa-mir-378b
287	hsa-mir-378c
288	hsa-mir-378d
289	hsa-mir-378e
290	hsa-mir-378f
291	hsa-mir-378g
292	hsa-mir-378h
293	hsa-mir-378i
294	hsa-mir-455
295	hsa-mir-542
296	hsa-mir-572
297	hsa-mir-1202
298	hsa-mir-1224
299	hsa-mir-1231
300	hsa-mir-1234
301	hsa-mir-1249
302	hsa-mir-1271
303	hsa-mir-1301
304	hsa-mir-1303
305	hsa-mir-130b
306	hsa-mir-134
307	hsa-mir-190a
308	hsa-mir-208a
309	hsa-mir-2110
310	hsa-mir-216a
311	hsa-mir-217
312	hsa-mir-26
313	hsa-mir-323b
314	hsa-mir-330
315	hsa-mir-361
316	hsa-mir-370
317	hsa-mir-371
318	hsa-mir-379
319	hsa-mir-489
320	hsa-mir-490
321	hsa-mir-492
322	hsa-mir-499b
323	hsa-mir-500a
324	hsa-mir-500b
325	hsa-mir-502
326	hsa-mir-508
327	hsa-mir-512
328	hsa-mir-517a
329	hsa-mir-517c
330	hsa-mir-518b
331	hsa-mir-520e
332	hsa-mir-522
333	hsa-mir-526b
334	hsa-mir-527
335	hsa-mir-532
336	hsa-mir-602
337	hsa-mir-612
338	hsa-mir-615
339	hsa-mir-636
340	hsa-mir-637
341	hsa-mir-657
342	hsa-mir-92
343	hsa-mir-98
344	hsa-mir-1254
345	hsa-mir-186
346	hsa-mir-337
347	hsa-mir-3940
348	hsa-mir-451b
349	hsa-mir-574
350	hsa-mir-1233
351	hsa-mir-124a
352	hsa-mir-1285
353	hsa-mir-514a
354	hsa-mir-571
355	hsa-mir-760
356	hsa-mir-1827
357	hsa-mir-185
358	hsa-mir-211
359	hsa-mir-504
360	hsa-mir-885
361	hsa-mir-151
362	hsa-mir-494
363	hsa-mir-941
364	hsa-mir-32
365	hsa-mir-518c
366	hsa-mir-552
367	hsa-mir-622
368	hsa-mir-630
369	hsa-mir-1179
370	hsa-mir-1273c
371	hsa-mir-1275
372	hsa-mir-1280
373	hsa-mir-216b
374	hsa-mir-297
375	hsa-mir-567
376	hsa-mir-646
377	hsa-mir-624
378	hsa-mir-659
379	hsa-mir-377
380	hsa-mir-325
381	hsa-mir-633
382	hsa-mir-520f
383	hsa-mir-520g
384	hsa-mir-720
385	hsa-mir-873
386	hsa-mir-592
387	hsa-mir-596
388	hsa-mir-1286
389	hsa-mir-1322
390	hsa-mir-548d
391	hsa-mir-593
392	hsa-mir-617
393	hsa-mir-758
394	hsa-mir-766
395	hsa-mir-451
396	hsa-mir-548c
397	hsa-mir-1260a
398	hsa-mir-1305
399	hsa-mir-3163
400	hsa-mir-323a
401	hsa-mir-329
402	hsa-mir-544a
403	hsa-mir-544b
404	hsa-mir-1207
405	hsa-mir-154
406	hsa-mir-545
407	hsa-mir-628
408	hsa-mir-136
409	hsa-mir-300
410	hsa-mir-507
411	hsa-mir-523
412	hsa-mir-525
413	hsa-mir-501
414	hsa-mir-583
415	hsa-mir-663
416	hsa-mir-1181
417	hsa-mir-448
418	hsa-mir-1287
419	hsa-mir-641
420	hsa-mir-1236
421	hsa-mir-33b
422	hsa-mir-384
423	hsa-mir-487a
424	hsa-mir-4792
425	hsa-mir-331
426	hsa-mir-575
427	hsa-mir-660
428	hsa-mir-640
429	hsa-mir-369
430	hsa-mir-564
431	hsa-mir-3151
432	hsa-mir-711
433	hsa-mir-513b
434	hsa-mir-513c
435	hsa-mir-668
436	hsa-mir-1297
437	hsa-mir-487b
438	hsa-mir-511
439	hsa-mir-3148
440	hsa-mir-569
441	hsa-mir-557
442	hsa-mir-600
443	hsa-mir-601
444	hsa-mir-611
445	hsa-mir-642a
446	hsa-mir-654
447	hsa-mir-658
448	hsa-mir-662
449	hsa-mir-769
450	hsa-mir-935
451	hsa-mir-518e
452	hsa-mir-621
453	hsa-mir-664
454	hsa-mir-767
455	hsa-mir-933
456	hsa-mir-561
457	hsa-mir-599
458	hsa-mir-614
459	hsa-mir-648
460	hsa-mir-671
461	hsa-mir-188
462	hsa-mir-663b
463	hsa-mir-190b
464	hsa-mir-1299
465	hsa-mir-603
466	hsa-mir-548a
467	hsa-mir-1256
468	hsa-mir-1296
469	hsa-mir-521
470	hsa-mir-616
471	hsa-mir-642b
472	hsa-mir-647
473	hsa-mir-1266
474	hsa-mir-1183
475	hsa-mir-1909
476	hsa-mir-1293
477	hsa-mir-1228
478	hsa-mir-449c
479	hsa-mir-518f
480	hsa-mir-524
481	hsa-mir-551a
482	hsa-mir-570
483	hsa-mir-577
484	hsa-mir-591
485	hsa-mir-595
486	hsa-mir-605
487	hsa-mir-610
488	hsa-mir-938
489	hsa-mir-189
490	hsa-mir-3179
491	hsa-mir-550b
492	hsa-mir-1227
493	hsa-mir-1229
494	hsa-mir-944
495	hsa-mir-518a
