# Supplementary material for: MKRMDA: multiple kernel learning-based Kronecker regularized least squares for MiRNA–disease association prediction
Source: J Transl Med. 2017 Dec 12;15:251. doi: 10.1186/s12967-017-1340-3 (PMC5727873; doi:10.1186/s12967-017-1340-3)
Supplement: Supplementary file 3 — Additional file 3. The file of codes and data used in MKRMDA. [file 12967_2017_1340_MOESM3_ESM.zip › mirnasimilarity.txt]

1	0.476800000000000	0	0.353500000000000	0.544400000000000	0.482700000000000	0.490000000000000	0.496600000000000	0.476600000000000	0.639200000000000	0.398500000000000	0.341500000000000	0.400100000000000	0.463000000000000	0.560800000000000	0.469400000000000	0.227500000000000	0.442100000000000	0.450400000000000	0.0420000000000000	0	0.356400000000000	0.589100000000000	0.637200000000000	0.411900000000000	0	0.0591000000000000	0.552900000000000	0.426200000000000	0.320300000000000	0.301900000000000	0.336800000000000	0.415500000000000	0.217500000000000	0.523400000000000	0.451500000000000	0.593200000000000	0.526400000000000	0.455000000000000	0.397000000000000	0.488900000000000	0.548200000000000	0.552900000000000	0.589700000000000	0.541500000000000	0.387800000000000	0.568500000000000	0.429600000000000	0.0583000000000000	0.232300000000000
0.476800000000000	1	0	0.289800000000000	0.402700000000000	0.474700000000000	0.524900000000000	0.326500000000000	0.487100000000000	0.422700000000000	0.323400000000000	0.240300000000000	0.272000000000000	0.359400000000000	0.526600000000000	0.478900000000000	0.274400000000000	0.364200000000000	0.360400000000000	0.0514000000000000	0	0.406700000000000	0.472700000000000	0.420500000000000	0.436900000000000	0	0.0624000000000000	0.397500000000000	0.370200000000000	0.329800000000000	0.347400000000000	0.444500000000000	0.610600000000000	0.221700000000000	0.380300000000000	0.258600000000000	0.374400000000000	0.473300000000000	0.579700000000000	0.452500000000000	0.546500000000000	0.575900000000000	0.302700000000000	0.576800000000000	0.430900000000000	0.262700000000000	0.331700000000000	0.420100000000000	0.0237000000000000	0.120400000000000
0	0	1	0	0	0	0	0	0	0	0	0	0	0	0	0	0	0	0	0	0	0	0	0	0	0	0	0	0	0	0	0	0	0	0	0	0	0	0	0	0	0	0	0	0	0	0	0	0	0
0.353500000000000	0.289800000000000	0	1	0.420600000000000	0.417500000000000	0.309400000000000	0.192000000000000	0.221200000000000	0.315800000000000	0.312100000000000	0.128200000000000	0.117000000000000	0.192400000000000	0.226600000000000	0.0984000000000000	0.0488000000000000	0.286300000000000	0.197600000000000	0.290600000000000	0	0.395700000000000	0.129900000000000	0.211100000000000	0.100700000000000	0	0.0654000000000000	0.227100000000000	0.118600000000000	0.148700000000000	0.362200000000000	0.300900000000000	0.308000000000000	0.220300000000000	0.198500000000000	0.456000000000000	0.293400000000000	0.274500000000000	0.361600000000000	0.475000000000000	0.196700000000000	0.348100000000000	0.238200000000000	0.429700000000000	0.0897000000000000	0.159900000000000	0.391800000000000	0.158900000000000	0.270600000000000	0.0716000000000000
0.544400000000000	0.402700000000000	0	0.420600000000000	1	0.805400000000000	0.541500000000000	0.438800000000000	0.278600000000000	0.445200000000000	0.386000000000000	0.429800000000000	0.505900000000000	0.430800000000000	0.403000000000000	0.394900000000000	0.220800000000000	0.474400000000000	0.523700000000000	0.0354000000000000	0	0.249200000000000	0.502300000000000	0.506200000000000	0.223900000000000	0	0.0479000000000000	0.616400000000000	0.282900000000000	0.235700000000000	0.220100000000000	0.395200000000000	0.332800000000000	0.172100000000000	0.338600000000000	0.487200000000000	0.437800000000000	0.408700000000000	0.441500000000000	0.237700000000000	0.358000000000000	0.454600000000000	0.557200000000000	0.381800000000000	0.446800000000000	0.374000000000000	0.433600000000000	0.462100000000000	0.340800000000000	0.0984000000000000
0.482700000000000	0.474700000000000	0	0.417500000000000	0.805400000000000	1	0.554400000000000	0.437400000000000	0.366300000000000	0.516800000000000	0.322100000000000	0.433000000000000	0.481000000000000	0.478500000000000	0.356000000000000	0.333000000000000	0.240600000000000	0.460200000000000	0.492400000000000	0.0331000000000000	0	0.457800000000000	0.490400000000000	0.546900000000000	0.297500000000000	0	0.0440000000000000	0.698200000000000	0.494700000000000	0.308600000000000	0.299600000000000	0.616900000000000	0.418300000000000	0.183000000000000	0.337300000000000	0.419500000000000	0.369100000000000	0.459800000000000	0.434700000000000	0.305200000000000	0.353200000000000	0.520500000000000	0.644600000000000	0.377600000000000	0.356600000000000	0.457400000000000	0.536800000000000	0.527200000000000	0.219300000000000	0.191500000000000
0.490000000000000	0.524900000000000	0	0.309400000000000	0.541500000000000	0.554400000000000	1	0.584700000000000	0.483900000000000	0.621800000000000	0.509000000000000	0.483700000000000	0.578200000000000	0.601000000000000	0.528700000000000	0.547300000000000	0.227600000000000	0.490800000000000	0.606400000000000	0.118700000000000	0	0.412400000000000	0.471900000000000	0.546800000000000	0.376000000000000	0	0.0313000000000000	0.668300000000000	0.452200000000000	0.312200000000000	0.317100000000000	0.531500000000000	0.466500000000000	0.301300000000000	0.463100000000000	0.388000000000000	0.528100000000000	0.622400000000000	0.568100000000000	0.398800000000000	0.370600000000000	0.503000000000000	0.608800000000000	0.500100000000000	0.486900000000000	0.552900000000000	0.509300000000000	0.580100000000000	0.145700000000000	0.221800000000000
0.496600000000000	0.326500000000000	0	0.192000000000000	0.438800000000000	0.437400000000000	0.584700000000000	1	0.536300000000000	0.660900000000000	0.398800000000000	0.383100000000000	0.457400000000000	0.450400000000000	0.350800000000000	0.363700000000000	0.225900000000000	0.352700000000000	0.498800000000000	0.0147000000000000	0	0.465300000000000	0.436500000000000	0.503000000000000	0.308100000000000	0	0.0146000000000000	0.498200000000000	0.404900000000000	0.241200000000000	0.369400000000000	0.550700000000000	0.334200000000000	0.356800000000000	0.580900000000000	0.260500000000000	0.711700000000000	0.780400000000000	0.517500000000000	0.396700000000000	0.401500000000000	0.424800000000000	0.558800000000000	0.405100000000000	0.418100000000000	0.450100000000000	0.534900000000000	0.620500000000000	0.0768000000000000	0.345600000000000
0.476600000000000	0.487100000000000	0	0.221200000000000	0.278600000000000	0.366300000000000	0.483900000000000	0.536300000000000	1	0.800500000000000	0.339400000000000	0.301300000000000	0.315600000000000	0.403800000000000	0.361900000000000	0.293200000000000	0.106300000000000	0.395700000000000	0.453200000000000	0.0118000000000000	0	0.380700000000000	0.248100000000000	0.636800000000000	0.325700000000000	0	0.0395000000000000	0.377000000000000	0.387100000000000	0.238600000000000	0.383700000000000	0.403000000000000	0.439000000000000	0.180100000000000	0.481900000000000	0.208100000000000	0.392600000000000	0.497600000000000	0.363800000000000	0.453800000000000	0.252100000000000	0.435500000000000	0.397200000000000	0.460000000000000	0.317200000000000	0.329200000000000	0.464100000000000	0.295600000000000	0.0212000000000000	0.236800000000000
0.639200000000000	0.422700000000000	0	0.315800000000000	0.445200000000000	0.516800000000000	0.621800000000000	0.660900000000000	0.800500000000000	1	0.362700000000000	0.424400000000000	0.501000000000000	0.513500000000000	0.459300000000000	0.373600000000000	0.122000000000000	0.544500000000000	0.579100000000000	0.0110000000000000	0	0.525400000000000	0.361800000000000	0.765400000000000	0.355200000000000	0	0.0388000000000000	0.588700000000000	0.446400000000000	0.366800000000000	0.413200000000000	0.562600000000000	0.453100000000000	0.247900000000000	0.657100000000000	0.305400000000000	0.603200000000000	0.669500000000000	0.451100000000000	0.537300000000000	0.302300000000000	0.479100000000000	0.613300000000000	0.480200000000000	0.426600000000000	0.479600000000000	0.645000000000000	0.528800000000000	0.0596000000000000	0.252900000000000
0.398500000000000	0.323400000000000	0	0.312100000000000	0.386000000000000	0.322100000000000	0.509000000000000	0.398800000000000	0.339400000000000	0.362700000000000	1	0.325000000000000	0.441800000000000	0.426200000000000	0.405900000000000	0.312900000000000	0.348500000000000	0.307500000000000	0.387100000000000	0.182100000000000	0	0.375000000000000	0.282800000000000	0.436600000000000	0.233400000000000	0	0.0535000000000000	0.425700000000000	0.223800000000000	0.229300000000000	0.249400000000000	0.346200000000000	0.354400000000000	0.0788000000000000	0.210000000000000	0.547000000000000	0.246700000000000	0.241400000000000	0.353800000000000	0.217300000000000	0.236300000000000	0.336200000000000	0.421900000000000	0.380200000000000	0.249900000000000	0.369600000000000	0.489400000000000	0.251700000000000	0.311300000000000	0.311900000000000
0.341500000000000	0.240300000000000	0	0.128200000000000	0.429800000000000	0.433000000000000	0.483700000000000	0.383100000000000	0.301300000000000	0.424400000000000	0.325000000000000	1	0.669300000000000	0.427600000000000	0.251200000000000	0.243800000000000	0.0686000000000000	0.498900000000000	0.497100000000000	0.0265000000000000	0	0.304600000000000	0.289200000000000	0.291400000000000	0.0986000000000000	0	0.0185000000000000	0.490600000000000	0.419600000000000	0.242400000000000	0.109700000000000	0.313000000000000	0.102600000000000	0.300500000000000	0.286300000000000	0.346300000000000	0.398600000000000	0.376000000000000	0.367600000000000	0.154800000000000	0.199500000000000	0.333500000000000	0.497200000000000	0.194800000000000	0.219000000000000	0.459300000000000	0.357100000000000	0.374000000000000	0.239500000000000	0.0933000000000000
0.400100000000000	0.272000000000000	0	0.117000000000000	0.505900000000000	0.481000000000000	0.578200000000000	0.457400000000000	0.315600000000000	0.501000000000000	0.441800000000000	0.669300000000000	1	0.476000000000000	0.325900000000000	0.351600000000000	0.142100000000000	0.445400000000000	0.648900000000000	0.0214000000000000	0	0.254400000000000	0.353200000000000	0.547500000000000	0.265300000000000	0	0.0334000000000000	0.622300000000000	0.276700000000000	0.304800000000000	0.160200000000000	0.342700000000000	0.266800000000000	0.189700000000000	0.420300000000000	0.381300000000000	0.361600000000000	0.417800000000000	0.438600000000000	0.226000000000000	0.262400000000000	0.338900000000000	0.558200000000000	0.325800000000000	0.360400000000000	0.427900000000000	0.442500000000000	0.398100000000000	0.294500000000000	0.0924000000000000
0.463000000000000	0.359400000000000	0	0.192400000000000	0.430800000000000	0.478500000000000	0.601000000000000	0.450400000000000	0.403800000000000	0.513500000000000	0.426200000000000	0.427600000000000	0.476000000000000	1	0.487400000000000	0.407800000000000	0.222900000000000	0.458600000000000	0.572800000000000	0.0537000000000000	0	0.422500000000000	0.382500000000000	0.479000000000000	0.295300000000000	0	0.0457000000000000	0.610300000000000	0.527300000000000	0.274800000000000	0.247700000000000	0.411400000000000	0.310600000000000	0.260800000000000	0.291000000000000	0.385800000000000	0.359100000000000	0.432900000000000	0.380500000000000	0.330100000000000	0.298600000000000	0.475000000000000	0.554800000000000	0.376700000000000	0.312200000000000	0.546200000000000	0.480900000000000	0.403300000000000	0.129800000000000	0.222800000000000
0.560800000000000	0.526600000000000	0	0.226600000000000	0.403000000000000	0.356000000000000	0.528700000000000	0.350800000000000	0.361900000000000	0.459300000000000	0.405900000000000	0.251200000000000	0.325900000000000	0.487400000000000	1	0.764900000000000	0.302100000000000	0.343300000000000	0.413200000000000	0.154400000000000	0	0.283600000000000	0.362000000000000	0.479900000000000	0.321900000000000	0	0.0989000000000000	0.447100000000000	0.359500000000000	0.446200000000000	0.280500000000000	0.216100000000000	0.395200000000000	0.206300000000000	0.451800000000000	0.340700000000000	0.490900000000000	0.493700000000000	0.446700000000000	0.307000000000000	0.381900000000000	0.487800000000000	0.375600000000000	0.480200000000000	0.471800000000000	0.326100000000000	0.386500000000000	0.333100000000000	0.0238000000000000	0.109200000000000
0.469400000000000	0.478900000000000	0	0.0984000000000000	0.394900000000000	0.333000000000000	0.547300000000000	0.363700000000000	0.293200000000000	0.373600000000000	0.312900000000000	0.243800000000000	0.351600000000000	0.407800000000000	0.764900000000000	1	0.247200000000000	0.291900000000000	0.412300000000000	0.199500000000000	0	0.191000000000000	0.455500000000000	0.413900000000000	0.403800000000000	0	0.101300000000000	0.410300000000000	0.400800000000000	0.405500000000000	0.137400000000000	0.187800000000000	0.400300000000000	0.267600000000000	0.507000000000000	0.337700000000000	0.457600000000000	0.466300000000000	0.490600000000000	0.241600000000000	0.477800000000000	0.488100000000000	0.303700000000000	0.500700000000000	0.613100000000000	0.330400000000000	0.281200000000000	0.437500000000000	0.0315000000000000	0.119400000000000
0.227500000000000	0.274400000000000	0	0.0488000000000000	0.220800000000000	0.240600000000000	0.227600000000000	0.225900000000000	0.106300000000000	0.122000000000000	0.348500000000000	0.0686000000000000	0.142100000000000	0.222900000000000	0.302100000000000	0.247200000000000	1	0.103000000000000	0.0910000000000000	0.0476000000000000	0	0.276200000000000	0.343300000000000	0.199700000000000	0.337000000000000	0	0.0256000000000000	0.227500000000000	0.125700000000000	0.424200000000000	0.341000000000000	0.298200000000000	0.338600000000000	0.0625000000000000	0.0535000000000000	0.358000000000000	0.0908000000000000	0.109100000000000	0.239900000000000	0.0959000000000000	0.338700000000000	0.237600000000000	0.169800000000000	0.214500000000000	0.278300000000000	0.166900000000000	0.183400000000000	0.263700000000000	0.00710000000000000	0.376200000000000
0.442100000000000	0.364200000000000	0	0.286300000000000	0.474400000000000	0.460200000000000	0.490800000000000	0.352700000000000	0.395700000000000	0.544500000000000	0.307500000000000	0.498900000000000	0.445400000000000	0.458600000000000	0.343300000000000	0.291900000000000	0.103000000000000	1	0.577400000000000	0.0935000000000000	0	0.408400000000000	0.215000000000000	0.410400000000000	0.137200000000000	0	0.0250000000000000	0.535100000000000	0.341200000000000	0.188100000000000	0.178200000000000	0.329300000000000	0.208800000000000	0.245100000000000	0.422300000000000	0.404500000000000	0.451500000000000	0.497000000000000	0.408500000000000	0.361100000000000	0.209100000000000	0.355100000000000	0.516800000000000	0.420400000000000	0.296800000000000	0.507500000000000	0.562100000000000	0.388300000000000	0.134700000000000	0.0663000000000000
0.450400000000000	0.360400000000000	0	0.197600000000000	0.523700000000000	0.492400000000000	0.606400000000000	0.498800000000000	0.453200000000000	0.579100000000000	0.387100000000000	0.497100000000000	0.648900000000000	0.572800000000000	0.413200000000000	0.412300000000000	0.0910000000000000	0.577400000000000	1	0.0900000000000000	0	0.377000000000000	0.325800000000000	0.610500000000000	0.233100000000000	0	0.0688000000000000	0.665800000000000	0.350700000000000	0.206100000000000	0.301200000000000	0.428400000000000	0.307300000000000	0.285200000000000	0.422000000000000	0.397900000000000	0.445500000000000	0.557500000000000	0.452900000000000	0.358900000000000	0.277500000000000	0.397400000000000	0.645100000000000	0.473500000000000	0.316100000000000	0.601800000000000	0.570200000000000	0.424100000000000	0.306000000000000	0.145300000000000
0.0420000000000000	0.0514000000000000	0	0.290600000000000	0.0354000000000000	0.0331000000000000	0.118700000000000	0.0147000000000000	0.0118000000000000	0.0110000000000000	0.182100000000000	0.0265000000000000	0.0214000000000000	0.0537000000000000	0.154400000000000	0.199500000000000	0.0476000000000000	0.0935000000000000	0.0900000000000000	1	0	0	0.0770000000000000	0.0191000000000000	0.0476000000000000	0	0.269200000000000	0.0165000000000000	0.0242000000000000	0.0357000000000000	0	0	0.0476000000000000	0	0.0176000000000000	0.215200000000000	0.0160000000000000	0.0118000000000000	0.237400000000000	0.0257000000000000	0.0924000000000000	0.0462000000000000	0.00680000000000000	0.300700000000000	0.0660000000000000	0.0332000000000000	0.158000000000000	0.0196000000000000	0	0
0	0	0	0	0	0	0	0	0	0	0	0	0	0	0	0	0	0	0	0	1	0	0	0	0	0	0	0	0	0	0	0	0	0	0	0	0	0	0	0	0	0	0	0	0	0	0	0	0	0
0.356400000000000	0.406700000000000	0	0.395700000000000	0.249200000000000	0.457800000000000	0.412400000000000	0.465300000000000	0.380700000000000	0.525400000000000	0.375000000000000	0.304600000000000	0.254400000000000	0.422500000000000	0.283600000000000	0.191000000000000	0.276200000000000	0.408400000000000	0.377000000000000	0	0	1	0.205000000000000	0.343200000000000	0.296800000000000	0	0.0435000000000000	0.468300000000000	0.379700000000000	0.384300000000000	0.577300000000000	0.731900000000000	0.461600000000000	0.483200000000000	0.400500000000000	0.312900000000000	0.386900000000000	0.497300000000000	0.333000000000000	0.590700000000000	0.300500000000000	0.498200000000000	0.481000000000000	0.365900000000000	0.148800000000000	0.419200000000000	0.617200000000000	0.510100000000000	0.0471000000000000	0.503500000000000
0.589100000000000	0.472700000000000	0	0.129900000000000	0.502300000000000	0.490400000000000	0.471900000000000	0.436500000000000	0.248100000000000	0.361800000000000	0.282800000000000	0.289200000000000	0.353200000000000	0.382500000000000	0.362000000000000	0.455500000000000	0.343300000000000	0.215000000000000	0.325800000000000	0.0770000000000000	0	0.205000000000000	1	0.386300000000000	0.611300000000000	0	0.0256000000000000	0.452300000000000	0.498000000000000	0.366400000000000	0.195400000000000	0.398600000000000	0.417100000000000	0.250600000000000	0.350300000000000	0.313800000000000	0.435700000000000	0.391200000000000	0.599800000000000	0.221700000000000	0.694900000000000	0.543100000000000	0.394000000000000	0.445200000000000	0.591400000000000	0.308000000000000	0.210800000000000	0.507300000000000	0.110600000000000	0.370500000000000
0.637200000000000	0.420500000000000	0	0.211100000000000	0.506200000000000	0.546900000000000	0.546800000000000	0.503000000000000	0.636800000000000	0.765400000000000	0.436600000000000	0.291400000000000	0.547500000000000	0.479000000000000	0.479900000000000	0.413900000000000	0.199700000000000	0.410400000000000	0.610500000000000	0.0191000000000000	0	0.343200000000000	0.386300000000000	1	0.389400000000000	0	0.0464000000000000	0.632900000000000	0.331800000000000	0.361400000000000	0.321400000000000	0.447700000000000	0.508400000000000	0.183100000000000	0.492700000000000	0.334800000000000	0.475700000000000	0.540500000000000	0.454300000000000	0.392300000000000	0.288100000000000	0.400300000000000	0.584700000000000	0.471500000000000	0.440100000000000	0.372500000000000	0.562300000000000	0.378500000000000	0.159800000000000	0.173200000000000
0.411900000000000	0.436900000000000	0	0.100700000000000	0.223900000000000	0.297500000000000	0.376000000000000	0.308100000000000	0.325700000000000	0.355200000000000	0.233400000000000	0.0986000000000000	0.265300000000000	0.295300000000000	0.321900000000000	0.403800000000000	0.337000000000000	0.137200000000000	0.233100000000000	0.0476000000000000	0	0.296800000000000	0.611300000000000	0.389400000000000	1	0	0.0256000000000000	0.378200000000000	0.410200000000000	0.366000000000000	0.411000000000000	0.308100000000000	0.723900000000000	0.224400000000000	0.293800000000000	0.284800000000000	0.230500000000000	0.365400000000000	0.483700000000000	0.506500000000000	0.503300000000000	0.322600000000000	0.272100000000000	0.415400000000000	0.346000000000000	0.209800000000000	0.231400000000000	0.202000000000000	0.0257000000000000	0.548600000000000
0	0	0	0	0	0	0	0	0	0	0	0	0	0	0	0	0	0	0	0	0	0	0	0	0	1	0	0	0	0	0	0	0	0	0	0	0	0	0	0	0	0	0	0	0	0	0	0	0	0
0.0591000000000000	0.0624000000000000	0	0.0654000000000000	0.0479000000000000	0.0440000000000000	0.0313000000000000	0.0146000000000000	0.0395000000000000	0.0388000000000000	0.0535000000000000	0.0185000000000000	0.0334000000000000	0.0457000000000000	0.0989000000000000	0.101300000000000	0.0256000000000000	0.0250000000000000	0.0688000000000000	0.269200000000000	0	0.0435000000000000	0.0256000000000000	0.0464000000000000	0.0256000000000000	0	1	0.0280000000000000	0.0102000000000000	0.0236000000000000	0.0680000000000000	0.0599000000000000	0.0937000000000000	0	0.0212000000000000	0.0218000000000000	0.0134000000000000	0.0117000000000000	0.0181000000000000	0.0510000000000000	0.0308000000000000	0.0867000000000000	0.0281000000000000	0.228400000000000	0.0302000000000000	0.0166000000000000	0.0571000000000000	0.0110000000000000	0.00660000000000000	0
0.552900000000000	0.397500000000000	0	0.227100000000000	0.616400000000000	0.698200000000000	0.668300000000000	0.498200000000000	0.377000000000000	0.588700000000000	0.425700000000000	0.490600000000000	0.622300000000000	0.610300000000000	0.447100000000000	0.410300000000000	0.227500000000000	0.535100000000000	0.665800000000000	0.0165000000000000	0	0.468300000000000	0.452300000000000	0.632900000000000	0.378200000000000	0	0.0280000000000000	1	0.493200000000000	0.326800000000000	0.301700000000000	0.552500000000000	0.374900000000000	0.203300000000000	0.435500000000000	0.425700000000000	0.486900000000000	0.580100000000000	0.442600000000000	0.382800000000000	0.297700000000000	0.416400000000000	0.944200000000000	0.361000000000000	0.380700000000000	0.592100000000000	0.586500000000000	0.570200000000000	0.235600000000000	0.300800000000000
0.426200000000000	0.370200000000000	0	0.118600000000000	0.282900000000000	0.494700000000000	0.452200000000000	0.404900000000000	0.387100000000000	0.446400000000000	0.223800000000000	0.419600000000000	0.276700000000000	0.527300000000000	0.359500000000000	0.400800000000000	0.125700000000000	0.341200000000000	0.350700000000000	0.0242000000000000	0	0.379700000000000	0.498000000000000	0.331800000000000	0.410200000000000	0	0.0102000000000000	0.493200000000000	1	0.284500000000000	0.233000000000000	0.501300000000000	0.226600000000000	0.259700000000000	0.358600000000000	0.221900000000000	0.431100000000000	0.509500000000000	0.430100000000000	0.248800000000000	0.284100000000000	0.502000000000000	0.500500000000000	0.255600000000000	0.314500000000000	0.482700000000000	0.336200000000000	0.510400000000000	0.0391000000000000	0.398200000000000
0.320300000000000	0.329800000000000	0	0.148700000000000	0.235700000000000	0.308600000000000	0.312200000000000	0.241200000000000	0.238600000000000	0.366800000000000	0.229300000000000	0.242400000000000	0.304800000000000	0.274800000000000	0.446200000000000	0.405500000000000	0.424200000000000	0.188100000000000	0.206100000000000	0.0357000000000000	0	0.384300000000000	0.366400000000000	0.361400000000000	0.366000000000000	0	0.0236000000000000	0.326800000000000	0.284500000000000	1	0.432800000000000	0.278700000000000	0.338300000000000	0.279100000000000	0.517900000000000	0.264100000000000	0.422900000000000	0.371200000000000	0.480000000000000	0.296300000000000	0.494500000000000	0.488500000000000	0.264000000000000	0.379500000000000	0.448400000000000	0.261300000000000	0.281100000000000	0.411200000000000	0.0370000000000000	0.147900000000000
0.301900000000000	0.347400000000000	0	0.362200000000000	0.220100000000000	0.299600000000000	0.317100000000000	0.369400000000000	0.383700000000000	0.413200000000000	0.249400000000000	0.109700000000000	0.160200000000000	0.247700000000000	0.280500000000000	0.137400000000000	0.341000000000000	0.178200000000000	0.301200000000000	0	0	0.577300000000000	0.195400000000000	0.321400000000000	0.411000000000000	0	0.0680000000000000	0.301700000000000	0.233000000000000	0.432800000000000	1	0.498600000000000	0.596700000000000	0.369500000000000	0.279700000000000	0.153100000000000	0.303100000000000	0.362700000000000	0.347600000000000	0.711700000000000	0.356100000000000	0.443700000000000	0.300600000000000	0.416000000000000	0.0952000000000000	0.196600000000000	0.373800000000000	0.208300000000000	0.0316000000000000	0.417800000000000
0.336800000000000	0.444500000000000	0	0.300900000000000	0.395200000000000	0.616900000000000	0.531500000000000	0.550700000000000	0.403000000000000	0.562600000000000	0.346200000000000	0.313000000000000	0.342700000000000	0.411400000000000	0.216100000000000	0.187800000000000	0.298200000000000	0.329300000000000	0.428400000000000	0	0	0.731900000000000	0.398600000000000	0.447700000000000	0.308100000000000	0	0.0599000000000000	0.552500000000000	0.501300000000000	0.278700000000000	0.498600000000000	1	0.509800000000000	0.253700000000000	0.360900000000000	0.261700000000000	0.367200000000000	0.492700000000000	0.327800000000000	0.460400000000000	0.213400000000000	0.509100000000000	0.575300000000000	0.285300000000000	0.232000000000000	0.465300000000000	0.580800000000000	0.731800000000000	0.0863000000000000	0.463400000000000
0.415500000000000	0.610600000000000	0	0.308000000000000	0.332800000000000	0.418300000000000	0.466500000000000	0.334200000000000	0.439000000000000	0.453100000000000	0.354400000000000	0.102600000000000	0.266800000000000	0.310600000000000	0.395200000000000	0.400300000000000	0.338600000000000	0.208800000000000	0.307300000000000	0.0476000000000000	0	0.461600000000000	0.417100000000000	0.508400000000000	0.723900000000000	0	0.0937000000000000	0.374900000000000	0.226600000000000	0.338300000000000	0.596700000000000	0.509800000000000	1	0.243200000000000	0.285600000000000	0.280300000000000	0.226700000000000	0.379500000000000	0.491500000000000	0.655000000000000	0.514700000000000	0.536700000000000	0.268800000000000	0.558300000000000	0.332800000000000	0.191300000000000	0.343800000000000	0.192700000000000	0.0202000000000000	0.272800000000000
0.217500000000000	0.221700000000000	0	0.220300000000000	0.172100000000000	0.183000000000000	0.301300000000000	0.356800000000000	0.180100000000000	0.247900000000000	0.0788000000000000	0.300500000000000	0.189700000000000	0.260800000000000	0.206300000000000	0.267600000000000	0.0625000000000000	0.245100000000000	0.285200000000000	0	0	0.483200000000000	0.250600000000000	0.183100000000000	0.224400000000000	0	0	0.203300000000000	0.259700000000000	0.279100000000000	0.369500000000000	0.253700000000000	0.243200000000000	1	0.355800000000000	0.159100000000000	0.395300000000000	0.357500000000000	0.394800000000000	0.411400000000000	0.447600000000000	0.466800000000000	0.194800000000000	0.332300000000000	0.160300000000000	0.238200000000000	0.233800000000000	0.253900000000000	0.0774000000000000	0.122300000000000
0.523400000000000	0.380300000000000	0	0.198500000000000	0.338600000000000	0.337300000000000	0.463100000000000	0.580900000000000	0.481900000000000	0.657100000000000	0.210000000000000	0.286300000000000	0.420300000000000	0.291000000000000	0.451800000000000	0.507000000000000	0.0535000000000000	0.422300000000000	0.422000000000000	0.0176000000000000	0	0.400500000000000	0.350300000000000	0.492700000000000	0.293800000000000	0	0.0212000000000000	0.435500000000000	0.358600000000000	0.517900000000000	0.279700000000000	0.360900000000000	0.285600000000000	0.355800000000000	1	0.140900000000000	0.727200000000000	0.680200000000000	0.506500000000000	0.403000000000000	0.467800000000000	0.507800000000000	0.461300000000000	0.445800000000000	0.673500000000000	0.358000000000000	0.472800000000000	0.662300000000000	0.0449000000000000	0.110500000000000
0.451500000000000	0.258600000000000	0	0.456000000000000	0.487200000000000	0.419500000000000	0.388000000000000	0.260500000000000	0.208100000000000	0.305400000000000	0.547000000000000	0.346300000000000	0.381300000000000	0.385800000000000	0.340700000000000	0.337700000000000	0.358000000000000	0.404500000000000	0.397900000000000	0.215200000000000	0	0.312900000000000	0.313800000000000	0.334800000000000	0.284800000000000	0	0.0218000000000000	0.425700000000000	0.221900000000000	0.264100000000000	0.153100000000000	0.261700000000000	0.280300000000000	0.159100000000000	0.140900000000000	1	0.247100000000000	0.249900000000000	0.443300000000000	0.263800000000000	0.330400000000000	0.261600000000000	0.359000000000000	0.481700000000000	0.233800000000000	0.424300000000000	0.527100000000000	0.250600000000000	0.358700000000000	0.205800000000000
0.593200000000000	0.374400000000000	0	0.293400000000000	0.437800000000000	0.369100000000000	0.528100000000000	0.711700000000000	0.392600000000000	0.603200000000000	0.246700000000000	0.398600000000000	0.361600000000000	0.359100000000000	0.490900000000000	0.457600000000000	0.0908000000000000	0.451500000000000	0.445500000000000	0.0160000000000000	0	0.386900000000000	0.435700000000000	0.475700000000000	0.230500000000000	0	0.0134000000000000	0.486900000000000	0.431100000000000	0.422900000000000	0.303100000000000	0.367200000000000	0.226700000000000	0.395300000000000	0.727200000000000	0.247100000000000	1	0.872700000000000	0.624000000000000	0.425700000000000	0.450200000000000	0.451000000000000	0.543100000000000	0.392300000000000	0.533200000000000	0.449000000000000	0.478500000000000	0.630900000000000	0.0865000000000000	0.153200000000000
0.526400000000000	0.473300000000000	0	0.274500000000000	0.408700000000000	0.459800000000000	0.622400000000000	0.780400000000000	0.497600000000000	0.669500000000000	0.241400000000000	0.376000000000000	0.417800000000000	0.432900000000000	0.493700000000000	0.466300000000000	0.109100000000000	0.497000000000000	0.557500000000000	0.0118000000000000	0	0.497300000000000	0.391200000000000	0.540500000000000	0.365400000000000	0	0.0117000000000000	0.580100000000000	0.509500000000000	0.371200000000000	0.362700000000000	0.492700000000000	0.379500000000000	0.357500000000000	0.680200000000000	0.249900000000000	0.872700000000000	1	0.644600000000000	0.503000000000000	0.394900000000000	0.415600000000000	0.605000000000000	0.446200000000000	0.457800000000000	0.511500000000000	0.552200000000000	0.626000000000000	0.0727000000000000	0.224600000000000
0.455000000000000	0.579700000000000	0	0.361600000000000	0.441500000000000	0.434700000000000	0.568100000000000	0.517500000000000	0.363800000000000	0.451100000000000	0.353800000000000	0.367600000000000	0.438600000000000	0.380500000000000	0.446700000000000	0.490600000000000	0.239900000000000	0.408500000000000	0.452900000000000	0.237400000000000	0	0.333000000000000	0.599800000000000	0.454300000000000	0.483700000000000	0	0.0181000000000000	0.442600000000000	0.430100000000000	0.480000000000000	0.347600000000000	0.327800000000000	0.491500000000000	0.394800000000000	0.506500000000000	0.443300000000000	0.624000000000000	0.644600000000000	1	0.466300000000000	0.685500000000000	0.579900000000000	0.348900000000000	0.748600000000000	0.435600000000000	0.302900000000000	0.392600000000000	0.418200000000000	0.0825000000000000	0.129800000000000
0.397000000000000	0.452500000000000	0	0.475000000000000	0.237700000000000	0.305200000000000	0.398800000000000	0.396700000000000	0.453800000000000	0.537300000000000	0.217300000000000	0.154800000000000	0.226000000000000	0.330100000000000	0.307000000000000	0.241600000000000	0.0959000000000000	0.361100000000000	0.358900000000000	0.0257000000000000	0	0.590700000000000	0.221700000000000	0.392300000000000	0.506500000000000	0	0.0510000000000000	0.382800000000000	0.248800000000000	0.296300000000000	0.711700000000000	0.460400000000000	0.655000000000000	0.411400000000000	0.403000000000000	0.263800000000000	0.425700000000000	0.503000000000000	0.466300000000000	1	0.419600000000000	0.472000000000000	0.349800000000000	0.512900000000000	0.133600000000000	0.262000000000000	0.449600000000000	0.238600000000000	0.0365000000000000	0.292400000000000
0.488900000000000	0.546500000000000	0	0.196700000000000	0.358000000000000	0.353200000000000	0.370600000000000	0.401500000000000	0.252100000000000	0.302300000000000	0.236300000000000	0.199500000000000	0.262400000000000	0.298600000000000	0.381900000000000	0.477800000000000	0.338700000000000	0.209100000000000	0.277500000000000	0.0924000000000000	0	0.300500000000000	0.694900000000000	0.288100000000000	0.503300000000000	0	0.0308000000000000	0.297700000000000	0.284100000000000	0.494500000000000	0.356100000000000	0.213400000000000	0.514700000000000	0.447600000000000	0.467800000000000	0.330400000000000	0.450200000000000	0.394900000000000	0.685500000000000	0.419600000000000	1	0.637000000000000	0.222200000000000	0.619400000000000	0.568300000000000	0.225100000000000	0.238800000000000	0.352900000000000	0.0406000000000000	0.109500000000000
0.548200000000000	0.575900000000000	0	0.348100000000000	0.454600000000000	0.520500000000000	0.503000000000000	0.424800000000000	0.435500000000000	0.479100000000000	0.336200000000000	0.333500000000000	0.338900000000000	0.475000000000000	0.487800000000000	0.488100000000000	0.237600000000000	0.355100000000000	0.397400000000000	0.0462000000000000	0	0.498200000000000	0.543100000000000	0.400300000000000	0.322600000000000	0	0.0867000000000000	0.416400000000000	0.502000000000000	0.488500000000000	0.443700000000000	0.509100000000000	0.536700000000000	0.466800000000000	0.507800000000000	0.261600000000000	0.451000000000000	0.415600000000000	0.579900000000000	0.472000000000000	0.637000000000000	1	0.363800000000000	0.633200000000000	0.445200000000000	0.348900000000000	0.406800000000000	0.458900000000000	0.0373000000000000	0.105800000000000
0.552900000000000	0.302700000000000	0	0.238200000000000	0.557200000000000	0.644600000000000	0.608800000000000	0.558800000000000	0.397200000000000	0.613300000000000	0.421900000000000	0.497200000000000	0.558200000000000	0.554800000000000	0.375600000000000	0.303700000000000	0.169800000000000	0.516800000000000	0.645100000000000	0.00680000000000000	0	0.481000000000000	0.394000000000000	0.584700000000000	0.272100000000000	0	0.0281000000000000	0.944200000000000	0.500500000000000	0.264000000000000	0.300600000000000	0.575300000000000	0.268800000000000	0.194800000000000	0.461300000000000	0.359000000000000	0.543100000000000	0.605000000000000	0.348900000000000	0.349800000000000	0.222200000000000	0.363800000000000	1	0.271200000000000	0.335800000000000	0.601100000000000	0.605200000000000	0.595900000000000	0.241100000000000	0.317800000000000
0.589700000000000	0.576800000000000	0	0.429700000000000	0.381800000000000	0.377600000000000	0.500100000000000	0.405100000000000	0.460000000000000	0.480200000000000	0.380200000000000	0.194800000000000	0.325800000000000	0.376700000000000	0.480200000000000	0.500700000000000	0.214500000000000	0.420400000000000	0.473500000000000	0.300700000000000	0	0.365900000000000	0.445200000000000	0.471500000000000	0.415400000000000	0	0.228400000000000	0.361000000000000	0.255600000000000	0.379500000000000	0.416000000000000	0.285300000000000	0.558300000000000	0.332300000000000	0.445800000000000	0.481700000000000	0.392300000000000	0.446200000000000	0.748600000000000	0.512900000000000	0.619400000000000	0.633200000000000	0.271200000000000	1	0.375900000000000	0.287200000000000	0.480400000000000	0.278900000000000	0.0307000000000000	0.0752000000000000
0.541500000000000	0.430900000000000	0	0.0897000000000000	0.446800000000000	0.356600000000000	0.486900000000000	0.418100000000000	0.317200000000000	0.426600000000000	0.249900000000000	0.219000000000000	0.360400000000000	0.312200000000000	0.471800000000000	0.613100000000000	0.278300000000000	0.296800000000000	0.316100000000000	0.0660000000000000	0	0.148800000000000	0.591400000000000	0.440100000000000	0.346000000000000	0	0.0302000000000000	0.380700000000000	0.314500000000000	0.448400000000000	0.0952000000000000	0.232000000000000	0.332800000000000	0.160300000000000	0.673500000000000	0.233800000000000	0.533200000000000	0.457800000000000	0.435600000000000	0.133600000000000	0.568300000000000	0.445200000000000	0.335800000000000	0.375900000000000	1	0.280900000000000	0.235900000000000	0.613100000000000	0.0413000000000000	0.116400000000000
0.387800000000000	0.262700000000000	0	0.159900000000000	0.374000000000000	0.457400000000000	0.552900000000000	0.450100000000000	0.329200000000000	0.479600000000000	0.369600000000000	0.459300000000000	0.427900000000000	0.546200000000000	0.326100000000000	0.330400000000000	0.166900000000000	0.507500000000000	0.601800000000000	0.0332000000000000	0	0.419200000000000	0.308000000000000	0.372500000000000	0.209900000000000	0	0.0166000000000000	0.592100000000000	0.482700000000000	0.261300000000000	0.196600000000000	0.465300000000000	0.191300000000000	0.238200000000000	0.358000000000000	0.424300000000000	0.449000000000000	0.511500000000000	0.302900000000000	0.262000000000000	0.225100000000000	0.348900000000000	0.601100000000000	0.287200000000000	0.280900000000000	1	0.571100000000000	0.513100000000000	0.233200000000000	0.254300000000000
0.568500000000000	0.331700000000000	0	0.391800000000000	0.433600000000000	0.536800000000000	0.509300000000000	0.534900000000000	0.464100000000000	0.645000000000000	0.489400000000000	0.357100000000000	0.442500000000000	0.480900000000000	0.386500000000000	0.281200000000000	0.183400000000000	0.562100000000000	0.570200000000000	0.158000000000000	0	0.617200000000000	0.210800000000000	0.562300000000000	0.231400000000000	0	0.0571000000000000	0.586500000000000	0.336200000000000	0.281100000000000	0.373800000000000	0.580800000000000	0.343800000000000	0.233800000000000	0.472800000000000	0.527100000000000	0.478500000000000	0.552200000000000	0.392600000000000	0.449600000000000	0.238800000000000	0.406800000000000	0.605200000000000	0.480400000000000	0.235900000000000	0.571100000000000	1	0.498100000000000	0.0733000000000000	0.261300000000000
0.429600000000000	0.420100000000000	0	0.158900000000000	0.462100000000000	0.527200000000000	0.580100000000000	0.620500000000000	0.295600000000000	0.528800000000000	0.251700000000000	0.374000000000000	0.398100000000000	0.403300000000000	0.333100000000000	0.437500000000000	0.263700000000000	0.388300000000000	0.424100000000000	0.0196000000000000	0	0.510100000000000	0.507300000000000	0.378500000000000	0.202000000000000	0	0.0110000000000000	0.570200000000000	0.510400000000000	0.411200000000000	0.208300000000000	0.731800000000000	0.192700000000000	0.253900000000000	0.662300000000000	0.250600000000000	0.630900000000000	0.626000000000000	0.418200000000000	0.238600000000000	0.352900000000000	0.458900000000000	0.595900000000000	0.278900000000000	0.613100000000000	0.513100000000000	0.498100000000000	1	0.0938000000000000	0.334500000000000
0.0583000000000000	0.0237000000000000	0	0.270600000000000	0.340800000000000	0.219300000000000	0.145700000000000	0.0768000000000000	0.0212000000000000	0.0596000000000000	0.311300000000000	0.239500000000000	0.294500000000000	0.129800000000000	0.0238000000000000	0.0315000000000000	0.00710000000000000	0.134700000000000	0.306000000000000	0	0	0.0471000000000000	0.110600000000000	0.159800000000000	0.0257000000000000	0	0.00660000000000000	0.235600000000000	0.0391000000000000	0.0370000000000000	0.0316000000000000	0.0863000000000000	0.0202000000000000	0.0774000000000000	0.0449000000000000	0.358700000000000	0.0865000000000000	0.0727000000000000	0.0825000000000000	0.0365000000000000	0.0406000000000000	0.0373000000000000	0.241100000000000	0.0307000000000000	0.0413000000000000	0.233200000000000	0.0733000000000000	0.0938000000000000	1	0.0221000000000000
0.232300000000000	0.120400000000000	0	0.0716000000000000	0.0984000000000000	0.191500000000000	0.221800000000000	0.345600000000000	0.236800000000000	0.252900000000000	0.311900000000000	0.0933000000000000	0.0924000000000000	0.222800000000000	0.109200000000000	0.119400000000000	0.376200000000000	0.0663000000000000	0.145300000000000	0	0	0.503500000000000	0.370500000000000	0.173200000000000	0.548600000000000	0	0	0.300800000000000	0.398200000000000	0.147900000000000	0.417800000000000	0.463400000000000	0.272800000000000	0.122300000000000	0.110500000000000	0.205800000000000	0.153200000000000	0.224600000000000	0.129800000000000	0.292400000000000	0.109500000000000	0.105800000000000	0.317800000000000	0.0752000000000000	0.116400000000000	0.254300000000000	0.261300000000000	0.334500000000000	0.0221000000000000	1
0.568400000000000	0.531700000000000	0	0.257500000000000	0.550500000000000	0.624500000000000	0.531700000000000	0.504400000000000	0.329500000000000	0.434900000000000	0.429600000000000	0.322500000000000	0.371400000000000	0.433900000000000	0.395000000000000	0.402500000000000	0.415000000000000	0.267200000000000	0.374300000000000	0.0514000000000000	0	0.385300000000000	0.686700000000000	0.537900000000000	0.337600000000000	0	0.0624000000000000	0.549400000000000	0.459300000000000	0.295600000000000	0.336500000000000	0.606900000000000	0.489600000000000	0.220300000000000	0.303300000000000	0.378000000000000	0.418400000000000	0.387000000000000	0.548500000000000	0.335100000000000	0.524100000000000	0.588100000000000	0.503000000000000	0.481200000000000	0.472300000000000	0.331700000000000	0.348900000000000	0.574100000000000	0.0924000000000000	0.292100000000000
0.585300000000000	0.478500000000000	0	0.210800000000000	0.552800000000000	0.467200000000000	0.594100000000000	0.649500000000000	0.303200000000000	0.480100000000000	0.273000000000000	0.295300000000000	0.482000000000000	0.415200000000000	0.512100000000000	0.626700000000000	0.264800000000000	0.311400000000000	0.484700000000000	0.0514000000000000	0	0.341600000000000	0.670300000000000	0.489300000000000	0.430600000000000	0	0.0233000000000000	0.515400000000000	0.364600000000000	0.582000000000000	0.345300000000000	0.378600000000000	0.426400000000000	0.409500000000000	0.681800000000000	0.337100000000000	0.725100000000000	0.683300000000000	0.742700000000000	0.398800000000000	0.718100000000000	0.599100000000000	0.463000000000000	0.604100000000000	0.745600000000000	0.370700000000000	0.386000000000000	0.673700000000000	0.0995000000000000	0.159100000000000
0.204300000000000	0.317300000000000	0	0.199500000000000	0.131400000000000	0.127700000000000	0.335900000000000	0.301100000000000	0.209900000000000	0.270100000000000	0.0624000000000000	0.144000000000000	0.230500000000000	0.189700000000000	0.210600000000000	0.284400000000000	0.0293000000000000	0.177100000000000	0.265600000000000	0	0	0.304900000000000	0.221800000000000	0.231100000000000	0.397400000000000	0	0	0.205000000000000	0.166300000000000	0.310700000000000	0.390300000000000	0.187900000000000	0.389900000000000	0.584900000000000	0.432600000000000	0.145800000000000	0.370900000000000	0.386300000000000	0.486700000000000	0.527500000000000	0.482500000000000	0.356600000000000	0.155100000000000	0.412800000000000	0.124300000000000	0.166200000000000	0.224200000000000	0.205300000000000	0.0424000000000000	0.0761000000000000
0.204300000000000	0.317300000000000	0	0.199500000000000	0.131400000000000	0.127700000000000	0.335900000000000	0.301100000000000	0.209900000000000	0.270100000000000	0.0624000000000000	0.144000000000000	0.230500000000000	0.189700000000000	0.210600000000000	0.284400000000000	0.0293000000000000	0.177100000000000	0.265600000000000	0	0	0.304900000000000	0.221800000000000	0.231100000000000	0.397400000000000	0	0	0.205000000000000	0.166300000000000	0.310700000000000	0.390300000000000	0.187900000000000	0.389900000000000	0.584900000000000	0.432600000000000	0.145800000000000	0.370900000000000	0.386300000000000	0.486700000000000	0.527500000000000	0.482500000000000	0.356600000000000	0.155100000000000	0.412800000000000	0.124300000000000	0.166200000000000	0.224200000000000	0.205300000000000	0.0424000000000000	0.0761000000000000
0.469700000000000	0.213600000000000	0	0.356700000000000	0.567800000000000	0.577800000000000	0.481200000000000	0.390900000000000	0.298900000000000	0.468700000000000	0.327300000000000	0.546300000000000	0.512700000000000	0.445300000000000	0.238600000000000	0.161700000000000	0.0767000000000000	0.424400000000000	0.561700000000000	0	0	0.444700000000000	0.389700000000000	0.446100000000000	0.266000000000000	0	0.0333000000000000	0.748400000000000	0.354500000000000	0.170000000000000	0.313000000000000	0.461400000000000	0.283100000000000	0.305600000000000	0.227300000000000	0.477400000000000	0.391800000000000	0.422000000000000	0.322900000000000	0.364500000000000	0.177300000000000	0.298900000000000	0.769200000000000	0.237300000000000	0.163800000000000	0.443100000000000	0.468200000000000	0.329800000000000	0.368700000000000	0.260200000000000
0.411000000000000	0.296900000000000	0	0.154500000000000	0.460200000000000	0.454700000000000	0.508000000000000	0.596700000000000	0.282400000000000	0.513100000000000	0.235800000000000	0.441600000000000	0.385100000000000	0.408800000000000	0.321000000000000	0.421300000000000	0.238900000000000	0.397200000000000	0.377100000000000	0.0196000000000000	0	0.528100000000000	0.484000000000000	0.362900000000000	0.183000000000000	0	0.0110000000000000	0.521400000000000	0.419700000000000	0.403000000000000	0.189500000000000	0.600500000000000	0.173600000000000	0.431900000000000	0.642800000000000	0.246200000000000	0.605200000000000	0.537400000000000	0.399900000000000	0.218600000000000	0.334200000000000	0.444300000000000	0.543900000000000	0.265800000000000	0.588700000000000	0.448000000000000	0.420300000000000	0.878000000000000	0.111200000000000	0.309700000000000
0.330800000000000	0.492500000000000	0	0.399300000000000	0.253800000000000	0.335900000000000	0.364200000000000	0.326000000000000	0.263600000000000	0.316600000000000	0.204000000000000	0.231100000000000	0.186300000000000	0.287000000000000	0.210500000000000	0.161400000000000	0.0800000000000000	0.336500000000000	0.331000000000000	0	0	0.702700000000000	0.199600000000000	0.268500000000000	0.213100000000000	0	0.0680000000000000	0.291200000000000	0.238900000000000	0.243100000000000	0.551800000000000	0.529200000000000	0.439800000000000	0.664300000000000	0.314900000000000	0.162300000000000	0.350400000000000	0.411500000000000	0.352900000000000	0.557900000000000	0.364500000000000	0.453700000000000	0.289300000000000	0.422100000000000	0.139600000000000	0.220500000000000	0.401100000000000	0.360900000000000	0.0635000000000000	0.137900000000000
0.625800000000000	0.199300000000000	0	0.286000000000000	0.239600000000000	0.167100000000000	0.364700000000000	0.504500000000000	0.388100000000000	0.557700000000000	0.191400000000000	0.190200000000000	0.261000000000000	0.308800000000000	0.354100000000000	0.304900000000000	0.0725000000000000	0.337200000000000	0.365200000000000	0	0	0.360400000000000	0.177700000000000	0.468000000000000	0.192500000000000	0	0.0185000000000000	0.279900000000000	0.196500000000000	0.289300000000000	0.292200000000000	0.214400000000000	0.187800000000000	0.412300000000000	0.580400000000000	0.336900000000000	0.621500000000000	0.542800000000000	0.347200000000000	0.417500000000000	0.341500000000000	0.332000000000000	0.335100000000000	0.427600000000000	0.298100000000000	0.305300000000000	0.532900000000000	0.342100000000000	0.0321000000000000	0.0925000000000000
0.585500000000000	0.438000000000000	0	0.390800000000000	0.505200000000000	0.524500000000000	0.875000000000000	0.518600000000000	0.445000000000000	0.626900000000000	0.492300000000000	0.398900000000000	0.480600000000000	0.568800000000000	0.506300000000000	0.475500000000000	0.256600000000000	0.509300000000000	0.570900000000000	0.134500000000000	0	0.477200000000000	0.417000000000000	0.585500000000000	0.339800000000000	0	0.0355000000000000	0.615700000000000	0.412300000000000	0.333500000000000	0.341400000000000	0.552200000000000	0.442000000000000	0.291300000000000	0.381600000000000	0.531300000000000	0.529900000000000	0.594500000000000	0.488100000000000	0.417800000000000	0.317300000000000	0.464500000000000	0.584800000000000	0.509900000000000	0.450200000000000	0.608800000000000	0.625300000000000	0.546900000000000	0.135200000000000	0.240200000000000
0.432600000000000	0.333800000000000	0	0.425500000000000	0.388600000000000	0.536900000000000	0.461600000000000	0.467800000000000	0.488000000000000	0.637000000000000	0.246800000000000	0.330300000000000	0.348200000000000	0.411800000000000	0.277900000000000	0.193000000000000	0.125600000000000	0.325300000000000	0.405800000000000	0	0	0.648800000000000	0.396600000000000	0.453200000000000	0.301600000000000	0	0.0643000000000000	0.508500000000000	0.499700000000000	0.357300000000000	0.529900000000000	0.756200000000000	0.507400000000000	0.314100000000000	0.402600000000000	0.250700000000000	0.467000000000000	0.503100000000000	0.387300000000000	0.588300000000000	0.277600000000000	0.657700000000000	0.525400000000000	0.348300000000000	0.219600000000000	0.406700000000000	0.518500000000000	0.502000000000000	0.0888000000000000	0.290900000000000
0	0	0	0	0	0	0	0	0	0	0	0	0	0	0	0	0	0	0	0	0	0	0	0	0	0	0	0	0	0	0	0	0	0	0	0	0	0	0	0	0	0	0	0	0	0	0	0	0	0
0	0	0	0	0	0	0	0	0	0	0	0	0	0	0	0	0	0	0	0	0	0	0	0	0	0	0	0	0	0	0	0	0	0	0	0	0	0	0	0	0	0	0	0	0	0	0	0	0	0
0	0	0	0	0	0	0	0	0	0	0	0	0	0	0	0	0	0	0	0	0	0	0	0	0	0	0	0	0	0	0	0	0	0	0	0	0	0	0	0	0	0	0	0	0	0	0	0	0	0
0	0	0	0	0	0	0	0	0	0	0	0	0	0	0	0	0	0	0	0	0	0	0	0	0	0	0	0	0	0	0	0	0	0	0	0	0	0	0	0	0	0	0	0	0	0	0	0	0	0
0.635500000000000	0.363800000000000	0	0.281100000000000	0.454800000000000	0.475400000000000	0.456800000000000	0.480100000000000	0.507100000000000	0.647500000000000	0.308000000000000	0.362500000000000	0.477300000000000	0.445000000000000	0.413200000000000	0.333700000000000	0.0673000000000000	0.504800000000000	0.538800000000000	0.0213000000000000	0	0.348700000000000	0.375400000000000	0.648500000000000	0.344800000000000	0	0.0468000000000000	0.634400000000000	0.420300000000000	0.172100000000000	0.318400000000000	0.342700000000000	0.326500000000000	0.195200000000000	0.552800000000000	0.251600000000000	0.520700000000000	0.548500000000000	0.376500000000000	0.531500000000000	0.277000000000000	0.370000000000000	0.640100000000000	0.368900000000000	0.395900000000000	0.370300000000000	0.526800000000000	0.387100000000000	0.103500000000000	0.249800000000000
0	0	0	0	0	0	0	0	0	0	0	0	0	0	0	0	0	0	0	0	0	0	0	0	0	0	0	0	0	0	0	0	0	0	0	0	0	0	0	0	0	0	0	0	0	0	0	0	0	0
0	0	0	0	0	0	0	0	0	0	0	0	0	0	0	0	0	0	0	0	0	0	0	0	0	0	0	0	0	0	0	0	0	0	0	0	0	0	0	0	0	0	0	0	0	0	0	0	0	0
0.520200000000000	0.418900000000000	0	0.236000000000000	0.423800000000000	0.542600000000000	0.461600000000000	0.389900000000000	0.375200000000000	0.484000000000000	0.215300000000000	0.526700000000000	0.361300000000000	0.508000000000000	0.305400000000000	0.316100000000000	0.0916000000000000	0.612300000000000	0.494700000000000	0.0226000000000000	0	0.497800000000000	0.392800000000000	0.350200000000000	0.180300000000000	0	0.0381000000000000	0.462600000000000	0.570600000000000	0.209400000000000	0.228800000000000	0.512000000000000	0.230200000000000	0.427100000000000	0.367500000000000	0.306900000000000	0.395000000000000	0.420900000000000	0.290900000000000	0.357200000000000	0.264500000000000	0.541400000000000	0.472300000000000	0.405400000000000	0.292600000000000	0.571000000000000	0.509200000000000	0.511300000000000	0.0692000000000000	0.187600000000000
0.417300000000000	0.442700000000000	0	0.127400000000000	0.228400000000000	0.240100000000000	0.334000000000000	0.294600000000000	0.334700000000000	0.350600000000000	0.323100000000000	0.0939000000000000	0.257200000000000	0.300700000000000	0.326900000000000	0.382800000000000	0.469700000000000	0.236200000000000	0.265400000000000	0.0408000000000000	0	0.319300000000000	0.337700000000000	0.425200000000000	0.522800000000000	0	0.307700000000000	0.300400000000000	0.143600000000000	0.305300000000000	0.238000000000000	0.323500000000000	0.555900000000000	0.189000000000000	0.251300000000000	0.499800000000000	0.190500000000000	0.268000000000000	0.432100000000000	0.356200000000000	0.430700000000000	0.342700000000000	0.192900000000000	0.548900000000000	0.283600000000000	0.258100000000000	0.350100000000000	0.273700000000000	0.0177000000000000	0.273400000000000
0.0930000000000000	0.135800000000000	0	0.126500000000000	0.105700000000000	0.133900000000000	0.152000000000000	0.234000000000000	0.120800000000000	0.136600000000000	0.180500000000000	0.161500000000000	0.0655000000000000	0.180100000000000	0.0622000000000000	0.0529000000000000	0.285700000000000	0.147700000000000	0.0961000000000000	0	0	0.437900000000000	0.106700000000000	0.0971000000000000	0.0994000000000000	0	0.400000000000000	0.161800000000000	0.101600000000000	0.0268000000000000	0.152500000000000	0.369100000000000	0.149800000000000	0.406200000000000	0.0583000000000000	0.204300000000000	0.0984000000000000	0.115900000000000	0.0799000000000000	0.144300000000000	0.0618000000000000	0.125600000000000	0.171200000000000	0.0725000000000000	0.0631000000000000	0.151800000000000	0.189700000000000	0.290000000000000	0.0454000000000000	0.333400000000000
0.557500000000000	0.299400000000000	0	0.262400000000000	0.555200000000000	0.538500000000000	0.663600000000000	0.583700000000000	0.393500000000000	0.590100000000000	0.380200000000000	0.523500000000000	0.531900000000000	0.537000000000000	0.403300000000000	0.378100000000000	0.175000000000000	0.443500000000000	0.638600000000000	0.00840000000000000	0	0.440700000000000	0.461000000000000	0.520700000000000	0.324800000000000	0	0.0291000000000000	0.865400000000000	0.488000000000000	0.242500000000000	0.359000000000000	0.551800000000000	0.322200000000000	0.281500000000000	0.415900000000000	0.403600000000000	0.569700000000000	0.595300000000000	0.394400000000000	0.411500000000000	0.267800000000000	0.408200000000000	0.890200000000000	0.305900000000000	0.384000000000000	0.584600000000000	0.537700000000000	0.574300000000000	0.228300000000000	0.378600000000000
0.348200000000000	0.241500000000000	0	0.315000000000000	0.386800000000000	0.352300000000000	0.483400000000000	0.502500000000000	0.226700000000000	0.408200000000000	0.316000000000000	0.449100000000000	0.445500000000000	0.368500000000000	0.266900000000000	0.272000000000000	0.302600000000000	0.293200000000000	0.440500000000000	0	0	0.461500000000000	0.435300000000000	0.329500000000000	0.239400000000000	0	0.00830000000000000	0.500200000000000	0.353400000000000	0.240900000000000	0.313000000000000	0.558700000000000	0.241100000000000	0.497800000000000	0.299900000000000	0.458300000000000	0.512300000000000	0.456800000000000	0.404900000000000	0.416100000000000	0.318000000000000	0.417900000000000	0.506000000000000	0.248700000000000	0.231600000000000	0.474600000000000	0.415500000000000	0.533900000000000	0.244100000000000	0.379000000000000
0.422700000000000	0.307600000000000	0	0.147400000000000	0.323800000000000	0.339200000000000	0.310300000000000	0.444400000000000	0.290500000000000	0.399000000000000	0.254600000000000	0.344800000000000	0.328700000000000	0.267900000000000	0.282300000000000	0.151800000000000	0.0732000000000000	0.189000000000000	0.294100000000000	0	0	0.199800000000000	0.341800000000000	0.429600000000000	0.137200000000000	0	0.0171000000000000	0.355500000000000	0.303900000000000	0.199500000000000	0.168800000000000	0.362100000000000	0.141100000000000	0.190600000000000	0.352700000000000	0.161800000000000	0.499600000000000	0.443400000000000	0.348300000000000	0.188900000000000	0.165300000000000	0.237700000000000	0.413900000000000	0.159200000000000	0.191700000000000	0.235900000000000	0.318100000000000	0.362000000000000	0.129000000000000	0.143300000000000
0	0	0	0	0	0	0	0	0	0	0	0	0	0	0	0	0	0	0	0	0	0	0	0	0	0	0	0	0	0	0	0	0	0	0	0	0	0	0	0	0	0	0	0	0	0	0	0	0	0
0.701500000000000	0.356600000000000	0	0.251000000000000	0.612600000000000	0.573500000000000	0.650300000000000	0.487700000000000	0.410400000000000	0.610600000000000	0.395100000000000	0.486500000000000	0.574200000000000	0.570800000000000	0.477000000000000	0.438300000000000	0.181000000000000	0.480400000000000	0.645500000000000	0.0231000000000000	0	0.354800000000000	0.528900000000000	0.615300000000000	0.355700000000000	0	0.0365000000000000	0.858100000000000	0.419600000000000	0.323200000000000	0.298500000000000	0.450000000000000	0.366600000000000	0.203700000000000	0.406700000000000	0.493300000000000	0.543100000000000	0.553000000000000	0.449300000000000	0.358200000000000	0.344600000000000	0.427100000000000	0.835500000000000	0.442700000000000	0.459200000000000	0.543800000000000	0.538000000000000	0.498300000000000	0.233500000000000	0.256100000000000
0.555000000000000	0.403700000000000	0	0.265800000000000	0.449900000000000	0.362700000000000	0.474600000000000	0.428000000000000	0.362900000000000	0.469900000000000	0.220700000000000	0.227100000000000	0.232900000000000	0.280900000000000	0.369900000000000	0.421100000000000	0.127800000000000	0.367100000000000	0.342800000000000	0.0252000000000000	0	0.265600000000000	0.372500000000000	0.374600000000000	0.125700000000000	0	0.0664000000000000	0.382400000000000	0.287300000000000	0.255600000000000	0.292300000000000	0.374400000000000	0.307700000000000	0.164600000000000	0.555100000000000	0.126000000000000	0.528800000000000	0.454400000000000	0.284100000000000	0.294900000000000	0.321600000000000	0.454700000000000	0.405500000000000	0.400100000000000	0.649300000000000	0.315900000000000	0.333900000000000	0.610700000000000	0.0422000000000000	0.118600000000000
0.343600000000000	0.358800000000000	0	0.135400000000000	0.415000000000000	0.411600000000000	0.414900000000000	0.423100000000000	0.181900000000000	0.280900000000000	0.373300000000000	0.314900000000000	0.338900000000000	0.393100000000000	0.290900000000000	0.344400000000000	0.534800000000000	0.220400000000000	0.277700000000000	0.0476000000000000	0	0.469000000000000	0.612600000000000	0.371700000000000	0.428200000000000	0	0.0256000000000000	0.404500000000000	0.279000000000000	0.339700000000000	0.205600000000000	0.512400000000000	0.426100000000000	0.496600000000000	0.208600000000000	0.436000000000000	0.311000000000000	0.299200000000000	0.457300000000000	0.213200000000000	0.462900000000000	0.410500000000000	0.342800000000000	0.313500000000000	0.402400000000000	0.284600000000000	0.281500000000000	0.489600000000000	0.126500000000000	0.359100000000000
0.303100000000000	0.263700000000000	0	0.304100000000000	0.380200000000000	0.357200000000000	0.214700000000000	0.127400000000000	0.169500000000000	0.203600000000000	0.217900000000000	0.274600000000000	0.285800000000000	0.126000000000000	0.131400000000000	0.0698000000000000	0.0258000000000000	0.202600000000000	0.270900000000000	0	0	0.224300000000000	0.188500000000000	0.227500000000000	0.0357000000000000	0	0.106100000000000	0.254500000000000	0.0867000000000000	0.0475000000000000	0.363300000000000	0.362400000000000	0.353900000000000	0.111800000000000	0.0844000000000000	0.218100000000000	0.135600000000000	0.113200000000000	0.125200000000000	0.286200000000000	0.0973000000000000	0.329800000000000	0.253700000000000	0.218400000000000	0.0950000000000000	0.173000000000000	0.306300000000000	0.165700000000000	0.0895000000000000	0.0429000000000000
0.464400000000000	0.609100000000000	0	0.574800000000000	0.396100000000000	0.381500000000000	0.406600000000000	0.156200000000000	0.363100000000000	0.381300000000000	0.384000000000000	0.140000000000000	0.228600000000000	0.283100000000000	0.434600000000000	0.346100000000000	0.217900000000000	0.369000000000000	0.287800000000000	0.254000000000000	0	0.257000000000000	0.286400000000000	0.459800000000000	0.380400000000000	0	0.0624000000000000	0.262800000000000	0.151500000000000	0.296400000000000	0.287900000000000	0.227800000000000	0.550900000000000	0.173000000000000	0.224400000000000	0.575500000000000	0.222100000000000	0.268700000000000	0.561000000000000	0.401500000000000	0.354200000000000	0.423300000000000	0.159700000000000	0.694200000000000	0.244500000000000	0.170600000000000	0.384500000000000	0.123600000000000	0.212600000000000	0.0327000000000000
0.571700000000000	0.635600000000000	0	0.402500000000000	0.597500000000000	0.511600000000000	0.512600000000000	0.367300000000000	0.320800000000000	0.417000000000000	0.312600000000000	0.259900000000000	0.282000000000000	0.354200000000000	0.569200000000000	0.539100000000000	0.232500000000000	0.318100000000000	0.306000000000000	0.0514000000000000	0	0.251000000000000	0.486600000000000	0.428700000000000	0.286400000000000	0	0.0656000000000000	0.410700000000000	0.325200000000000	0.412000000000000	0.240900000000000	0.320600000000000	0.435000000000000	0.152300000000000	0.481100000000000	0.336500000000000	0.513300000000000	0.449400000000000	0.433500000000000	0.256500000000000	0.457200000000000	0.527400000000000	0.369600000000000	0.433500000000000	0.707700000000000	0.264400000000000	0.285600000000000	0.527000000000000	0.233800000000000	0.100000000000000
0.551600000000000	0.732200000000000	0	0.255400000000000	0.483000000000000	0.622200000000000	0.574100000000000	0.476700000000000	0.451700000000000	0.601000000000000	0.332000000000000	0.307100000000000	0.332200000000000	0.455100000000000	0.507000000000000	0.447400000000000	0.273700000000000	0.416100000000000	0.393900000000000	0.0462000000000000	0	0.540700000000000	0.474500000000000	0.506500000000000	0.381600000000000	0	0.0626000000000000	0.504900000000000	0.514900000000000	0.376800000000000	0.357600000000000	0.666400000000000	0.571800000000000	0.158800000000000	0.467100000000000	0.238200000000000	0.426900000000000	0.524400000000000	0.436900000000000	0.367400000000000	0.446500000000000	0.620800000000000	0.471500000000000	0.431500000000000	0.556500000000000	0.373500000000000	0.503800000000000	0.623000000000000	0.0232000000000000	0.226000000000000
0	0	0	0	0	0	0	0	0	0	0	0	0	0	0	0	0	0	0	0	0	0	0	0	0	0	0	0	0	0	0	0	0	0	0	0	0	0	0	0	0	0	0	0	0	0	0	0	0	0
0.0176000000000000	0.0221000000000000	0	0.339000000000000	0.0162000000000000	0.0150000000000000	0.109900000000000	0.0160000000000000	0.0126000000000000	0.0118000000000000	0.166700000000000	0.00980000000000000	0	0.00990000000000000	0.00880000000000000	0.0147000000000000	0	0.0974000000000000	0.00710000000000000	0.666700000000000	0	0	0.0353000000000000	0	0	0	0	0.00650000000000000	0.0136000000000000	0	0	0	0	0	0.0196000000000000	0.200000000000000	0.0176000000000000	0.0126000000000000	0.232000000000000	0.0293000000000000	0.0441000000000000	0.0196000000000000	0.00710000000000000	0.208800000000000	0.0294000000000000	0.00840000000000000	0.125000000000000	0.0221000000000000	0	0
0.431300000000000	0.274600000000000	0	0.0927000000000000	0.380600000000000	0.292400000000000	0.408100000000000	0.429900000000000	0.256900000000000	0.375800000000000	0.106300000000000	0.222400000000000	0.225900000000000	0.224200000000000	0.306700000000000	0.435100000000000	0.182100000000000	0.341400000000000	0.274000000000000	0.0294000000000000	0	0.145800000000000	0.383100000000000	0.269400000000000	0.135600000000000	0	0.00940000000000000	0.343200000000000	0.292000000000000	0.274500000000000	0.100900000000000	0.229500000000000	0.118200000000000	0.157900000000000	0.586600000000000	0.104400000000000	0.547400000000000	0.464200000000000	0.283800000000000	0.142000000000000	0.342300000000000	0.300000000000000	0.364300000000000	0.264500000000000	0.701800000000000	0.298900000000000	0.237600000000000	0.640100000000000	0.0446000000000000	0.124900000000000
0.240800000000000	0.289500000000000	0	0.343900000000000	0.202500000000000	0.195500000000000	0.182000000000000	0.105900000000000	0.177500000000000	0.194500000000000	0.182500000000000	0.0582000000000000	0.0599000000000000	0.107500000000000	0.130600000000000	0.0633000000000000	0.0273000000000000	0.114300000000000	0.129400000000000	0	0	0.236100000000000	0.154000000000000	0.182400000000000	0.0313000000000000	0	0.136100000000000	0.127900000000000	0.0731000000000000	0.0275000000000000	0.414600000000000	0.365500000000000	0.418000000000000	0.112400000000000	0.0729000000000000	0.0244000000000000	0.105400000000000	0.0911000000000000	0.0969000000000000	0.311900000000000	0.0950000000000000	0.354300000000000	0.135300000000000	0.229600000000000	0.0861000000000000	0.0576000000000000	0.157700000000000	0.136700000000000	0.0126000000000000	0.0400000000000000
0.242600000000000	0.261700000000000	0	0.0449000000000000	0.273900000000000	0.252000000000000	0.192700000000000	0.0661000000000000	0.167700000000000	0.180600000000000	0.231900000000000	0.268000000000000	0.297100000000000	0.176100000000000	0.221700000000000	0.228600000000000	0.395100000000000	0.174300000000000	0.177800000000000	0.0783000000000000	0	0.0506000000000000	0.309500000000000	0.319700000000000	0.280800000000000	0	0.0419000000000000	0.223400000000000	0.101600000000000	0.429000000000000	0.0318000000000000	0.0645000000000000	0.275400000000000	0.0305000000000000	0.0366000000000000	0.293400000000000	0.102900000000000	0.0906000000000000	0.262600000000000	0.0567000000000000	0.315400000000000	0.195900000000000	0.154600000000000	0.214900000000000	0.253500000000000	0.119600000000000	0.127500000000000	0.0687000000000000	0.0912000000000000	0.0327000000000000
0	0	0	0	0	0	0	0	0	0	0	0	0	0	0	0	0	0	0	0	0	0	0	0	0	0	0	0	0	0	0	0	0	0	0	0	0	0	0	0	0	0	0	0	0	0	0	0	0	0
0.565800000000000	0.323400000000000	0	0.293500000000000	0.536000000000000	0.556200000000000	0.563100000000000	0.536600000000000	0.519900000000000	0.675500000000000	0.359700000000000	0.406000000000000	0.429500000000000	0.469900000000000	0.356400000000000	0.317800000000000	0.197000000000000	0.474000000000000	0.599300000000000	0.0118000000000000	0	0.469900000000000	0.433500000000000	0.617100000000000	0.250800000000000	0	0.0336000000000000	0.669600000000000	0.418200000000000	0.260600000000000	0.365100000000000	0.578200000000000	0.337300000000000	0.228600000000000	0.459300000000000	0.465900000000000	0.542100000000000	0.554000000000000	0.411900000000000	0.428100000000000	0.290000000000000	0.394600000000000	0.665400000000000	0.419600000000000	0.435500000000000	0.566500000000000	0.572500000000000	0.565500000000000	0.191400000000000	0.326500000000000
0.200000000000000	0	0	0	0.0103000000000000	0.00950000000000000	0.00670000000000000	0.00750000000000000	0.145800000000000	0.136100000000000	0.00690000000000000	0.00710000000000000	0.00610000000000000	0.0515000000000000	0.0158000000000000	0.0263000000000000	0.0364000000000000	0.101200000000000	0.0819000000000000	0	0	0	0	0.142900000000000	0	0	0	0.00490000000000000	0	0	0	0	0	0	0	0.200000000000000	0	0	0	0	0	0	0.00530000000000000	0.200000000000000	0	0.0983000000000000	0.125000000000000	0	0	0
0	0	0	0	0	0	0	0	0	0	0	0	0	0	0	0	0	0	0	0	0	0	0	0	0	0	0	0	0	0	0	0	0	0	0	0	0	0	0	0	0	0	0	0	0	0	0	0	0	0
0	0	0	0	0	0	0	0	0	0	0	0	0	0	0	0	0	0	0	0	0	0	0	0	0	0	0	0	0	0	0	0	0	0	0	0	0	0	0	0	0	0	0	0	0	0	0	0	0	0
0.0776000000000000	0.127300000000000	0	0.0732000000000000	0.0740000000000000	0.108500000000000	0.150100000000000	0.276600000000000	0.113800000000000	0.132100000000000	0.182300000000000	0.0667000000000000	0.0583000000000000	0.122900000000000	0.0514000000000000	0.0618000000000000	0.400000000000000	0.0586000000000000	0.0803000000000000	0	0	0.291500000000000	0.149300000000000	0.0866000000000000	0.139200000000000	0	0	0.157500000000000	0.117300000000000	0.0345000000000000	0.145500000000000	0.425900000000000	0.141800000000000	0.109300000000000	0.0713000000000000	0.222900000000000	0.118100000000000	0.132400000000000	0.0977000000000000	0.137000000000000	0.0928000000000000	0.0945000000000000	0.167300000000000	0.0530000000000000	0.0842000000000000	0.165200000000000	0.192100000000000	0.362500000000000	0.0123000000000000	0.466700000000000
0.0326000000000000	0.0196000000000000	0	0.290600000000000	0.0559000000000000	0.0521000000000000	0.119000000000000	0.0294000000000000	0.0298000000000000	0.0279000000000000	0.167400000000000	0.0246000000000000	0.0133000000000000	0.0252000000000000	0.00840000000000000	0.0136000000000000	0.333300000000000	0.148500000000000	0.0155000000000000	0.500000000000000	0	0	0.0294000000000000	0.0121000000000000	0	0	0	0.0267000000000000	0.0126000000000000	0	0	0	0	0	0.0176000000000000	0.198300000000000	0.0160000000000000	0.0118000000000000	0.208800000000000	0.0257000000000000	0.0353000000000000	0.0176000000000000	0.0288000000000000	0.206400000000000	0.0252000000000000	0.0282000000000000	0.128300000000000	0.0196000000000000	0	0
0.443400000000000	0.286200000000000	0	0.0904000000000000	0.209800000000000	0.200900000000000	0.196100000000000	0.252600000000000	0.222400000000000	0.240000000000000	0.198200000000000	0.0834000000000000	0.251000000000000	0.226100000000000	0.266600000000000	0.316900000000000	0.324500000000000	0.165000000000000	0.250600000000000	0.0572000000000000	0	0.146800000000000	0.382200000000000	0.335500000000000	0.386700000000000	0	0.0362000000000000	0.168200000000000	0.136900000000000	0.370100000000000	0.165000000000000	0.0914000000000000	0.382400000000000	0.207400000000000	0.195300000000000	0.417900000000000	0.181600000000000	0.240700000000000	0.474200000000000	0.197900000000000	0.536800000000000	0.361500000000000	0.0969000000000000	0.592200000000000	0.333600000000000	0.168100000000000	0.242200000000000	0.113600000000000	0.0165000000000000	0.0307000000000000
0.261000000000000	0.0736000000000000	0	0.0701000000000000	0.203900000000000	0.215700000000000	0.155800000000000	0.167800000000000	0.0658000000000000	0.126700000000000	0.0704000000000000	0.249800000000000	0.246400000000000	0.0958000000000000	0.0608000000000000	0.0809000000000000	0.0274000000000000	0.0932000000000000	0.166600000000000	0	0	0.102100000000000	0.242400000000000	0.181900000000000	0.119500000000000	0	0	0.232300000000000	0.169300000000000	0.116800000000000	0.126700000000000	0.178100000000000	0.0922000000000000	0.162800000000000	0.135400000000000	0.145500000000000	0.183500000000000	0.162000000000000	0.178400000000000	0.139100000000000	0.155700000000000	0.114400000000000	0.224000000000000	0.102100000000000	0.120300000000000	0.139500000000000	0.150100000000000	0.192000000000000	0.117200000000000	0.100100000000000
0	0	0	0	0	0	0	0	0	0	0	0	0	0	0	0	0	0	0	0	0	0	0	0	0	0	0	0	0	0	0	0	0	0	0	0	0	0	0	0	0	0	0	0	0	0	0	0	0	0
0	0	0	0	0	0	0	0	0	0	0	0	0	0	0	0	0	0	0	0	0	0	0	0	0	0	0	0	0	0	0	0	0	0	0	0	0	0	0	0	0	0	0	0	0	0	0	0	0	0
0	0	0	0	0	0	0	0	0	0	0	0	0	0	0	0	0	0	0	0	0	0	0	0	0	0	0	0	0	0	0	0	0	0	0	0	0	0	0	0	0	0	0	0	0	0	0	0	0	0
0	0	0	0	0	0	0	0	0	0	0	0	0	0	0	0	0	0	0	0	0	0	0	0	0	0	0	0	0	0	0	0	0	0	0	0	0	0	0	0	0	0	0	0	0	0	0	0	0	0
0	0	0	0	0	0	0	0	0	0	0	0	0	0	0	0	0	0	0	0	0	0	0	0	0	0	0	0	0	0	0	0	0	0	0	0	0	0	0	0	0	0	0	0	0	0	0	0	0	0
0	0	0	0	0	0	0	0	0	0	0	0	0	0	0	0	0	0	0	0	0	0	0	0	0	0	0	0	0	0	0	0	0	0	0	0	0	0	0	0	0	0	0	0	0	0	0	0	0	0
0	0	0	0	0	0	0	0	0	0	0	0	0	0	0	0	0	0	0	0	0	0	0	0	0	0	0	0	0	0	0	0	0	0	0	0	0	0	0	0	0	0	0	0	0	0	0	0	0	0
0	0	0	0	0	0	0	0	0	0	0	0	0	0	0	0	0	0	0	0	0	0	0	0	0	0	0	0	0	0	0	0	0	0	0	0	0	0	0	0	0	0	0	0	0	0	0	0	0	0
0	0	0	0	0	0	0	0	0	0	0	0	0	0	0	0	0	0	0	0	0	0	0	0	0	0	0	0	0	0	0	0	0	0	0	0	0	0	0	0	0	0	0	0	0	0	0	0	0	0
0	0	0	0	0	0	0	0	0	0	0	0	0	0	0	0	0	0	0	0	0	0	0	0	0	0	0	0	0	0	0	0	0	0	0	0	0	0	0	0	0	0	0	0	0	0	0	0	0	0
0.310000000000000	0.407500000000000	0	0.359800000000000	0.481000000000000	0.470900000000000	0.429000000000000	0.419200000000000	0.326700000000000	0.425000000000000	0.130900000000000	0.369400000000000	0.321400000000000	0.307100000000000	0.251100000000000	0.338200000000000	0.0862000000000000	0.350100000000000	0.375700000000000	0.0252000000000000	0	0.388900000000000	0.501600000000000	0.336300000000000	0.325600000000000	0	0	0.383500000000000	0.317300000000000	0.198600000000000	0.240100000000000	0.358700000000000	0.336300000000000	0.557000000000000	0.456700000000000	0.304600000000000	0.443000000000000	0.461200000000000	0.534000000000000	0.373100000000000	0.432800000000000	0.393500000000000	0.342000000000000	0.399500000000000	0.328800000000000	0.277800000000000	0.222600000000000	0.461700000000000	0.358900000000000	0.145900000000000
0	0	0	0	0	0	0	0	0	0	0	0	0	0	0	0	0	0	0	0	0	0	0	0	0	0	0	0	0	0	0	0	0	0	0	0	0	0	0	0	0	0	0	0	0	0	0	0	0	0
0	0	0	0	0	0	0	0	0	0	0	0	0	0	0	0	0	0	0	0	0	0	0	0	0	0	0	0	0	0	0	0	0	0	0	0	0	0	0	0	0	0	0	0	0	0	0	0	0	0
0.630200000000000	0.275600000000000	0	0.283900000000000	0.215900000000000	0.142000000000000	0.312400000000000	0.447100000000000	0.449500000000000	0.612400000000000	0.199600000000000	0.148300000000000	0.272000000000000	0.231000000000000	0.371600000000000	0.329100000000000	0.0753000000000000	0.369700000000000	0.333200000000000	0	0	0.316600000000000	0.132200000000000	0.518800000000000	0.301800000000000	0	0.0211000000000000	0.291500000000000	0.148300000000000	0.226200000000000	0.218900000000000	0.187100000000000	0.301000000000000	0.257000000000000	0.609500000000000	0.334800000000000	0.571700000000000	0.555400000000000	0.327500000000000	0.450700000000000	0.250900000000000	0.229400000000000	0.311700000000000	0.430700000000000	0.312800000000000	0.267600000000000	0.507800000000000	0.323900000000000	0.0241000000000000	0.0808000000000000
0.544500000000000	0.453300000000000	0	0.222000000000000	0.390600000000000	0.459100000000000	0.510400000000000	0.445800000000000	0.403400000000000	0.547200000000000	0.469000000000000	0.274900000000000	0.286200000000000	0.477400000000000	0.481400000000000	0.507000000000000	0.288100000000000	0.447500000000000	0.403500000000000	0.0282000000000000	0	0.593000000000000	0.331500000000000	0.418100000000000	0.170700000000000	0	0.0453000000000000	0.492500000000000	0.496400000000000	0.372900000000000	0.290900000000000	0.598100000000000	0.285800000000000	0.149100000000000	0.526400000000000	0.397500000000000	0.446500000000000	0.470300000000000	0.281200000000000	0.261200000000000	0.275800000000000	0.478400000000000	0.503600000000000	0.419400000000000	0.511700000000000	0.485600000000000	0.551600000000000	0.743100000000000	0.0323000000000000	0.386400000000000
0.112600000000000	0.248500000000000	0	0.367700000000000	0.0927000000000000	0.0908000000000000	0.278400000000000	0.166500000000000	0.162200000000000	0.196700000000000	0.183100000000000	0.177600000000000	0.163000000000000	0.129600000000000	0.137600000000000	0.189600000000000	0.0131000000000000	0.295500000000000	0.169400000000000	0.400000000000000	0	0.316400000000000	0.110900000000000	0.162900000000000	0.300000000000000	0	0	0.148300000000000	0.0820000000000000	0.135600000000000	0.167900000000000	0.0938000000000000	0.295700000000000	0.544400000000000	0.283000000000000	0.249200000000000	0.197600000000000	0.260700000000000	0.475700000000000	0.350800000000000	0.221700000000000	0.150400000000000	0.0956000000000000	0.420200000000000	0.0877000000000000	0.0846000000000000	0.227400000000000	0.126300000000000	0.0512000000000000	0.0311000000000000
0	0	0	0	0	0	0	0	0	0	0	0	0	0	0	0	0	0	0	0	0	0	0	0	0	0	0	0	0	0	0	0	0	0	0	0	0	0	0	0	0	0	0	0	0	0	0	0	0	0
0.374100000000000	0.110000000000000	0	0.323300000000000	0.200900000000000	0.115700000000000	0.296200000000000	0.407900000000000	0.231500000000000	0.333800000000000	0.331200000000000	0.0949000000000000	0.176800000000000	0.115300000000000	0.218600000000000	0.203300000000000	0.0225000000000000	0.241300000000000	0.160900000000000	0.400000000000000	0	0.104600000000000	0.0995000000000000	0.306600000000000	0.0643000000000000	0	0.0295000000000000	0.157000000000000	0.117200000000000	0.0713000000000000	0.0359000000000000	0.151400000000000	0.0726000000000000	0.0669000000000000	0.458700000000000	0.190400000000000	0.408700000000000	0.350300000000000	0.277900000000000	0.0909000000000000	0.0738000000000000	0.128700000000000	0.224900000000000	0.246400000000000	0.353200000000000	0.0911000000000000	0.385400000000000	0.329100000000000	0.00950000000000000	0.0344000000000000
0.548500000000000	0.439800000000000	0	0.100000000000000	0.322100000000000	0.246100000000000	0.406300000000000	0.409500000000000	0.331800000000000	0.437800000000000	0.227600000000000	0.146600000000000	0.343900000000000	0.302000000000000	0.425000000000000	0.539400000000000	0.277300000000000	0.363000000000000	0.345100000000000	0.0408000000000000	0	0.207700000000000	0.362500000000000	0.518800000000000	0.505000000000000	0	0.0260000000000000	0.296200000000000	0.202400000000000	0.339000000000000	0.160700000000000	0.180900000000000	0.507800000000000	0.295400000000000	0.451000000000000	0.374900000000000	0.440200000000000	0.452800000000000	0.446700000000000	0.313400000000000	0.456800000000000	0.402800000000000	0.194900000000000	0.544600000000000	0.507300000000000	0.279500000000000	0.358000000000000	0.316600000000000	0.0205000000000000	0.0538000000000000
0.312000000000000	0.250300000000000	0	0.0211000000000000	0.239700000000000	0.325600000000000	0.182600000000000	0.0909000000000000	0.0240000000000000	0.0691000000000000	0.198700000000000	0.121800000000000	0.211800000000000	0.146600000000000	0.213200000000000	0.264400000000000	0.342100000000000	0.0330000000000000	0.0876000000000000	0.0714000000000000	0	0.0350000000000000	0.475400000000000	0.310900000000000	0.365300000000000	0	0.0384000000000000	0.237800000000000	0.174600000000000	0.294500000000000	0.0397000000000000	0.106800000000000	0.358400000000000	0.0557000000000000	0.0527000000000000	0.248200000000000	0.103000000000000	0.0844000000000000	0.299400000000000	0.0440000000000000	0.452400000000000	0.244200000000000	0.169600000000000	0.224700000000000	0.335900000000000	0.0600000000000000	0.0667000000000000	0.114000000000000	0.0358000000000000	0.0274000000000000
0	0	0	0	0	0	0	0	0	0	0	0	0	0	0	0	0	0	0	0	0	0	0	0	0	0	0	0	0	0	0	0	0	0	0	0	0	0	0	0	0	0	0	0	0	0	0	0	0	0
0.486000000000000	0.518700000000000	0	0.244900000000000	0.545500000000000	0.563900000000000	0.877800000000000	0.537000000000000	0.447900000000000	0.594700000000000	0.434400000000000	0.400000000000000	0.535400000000000	0.522500000000000	0.515000000000000	0.532200000000000	0.307900000000000	0.473500000000000	0.570400000000000	0.0179000000000000	0	0.456500000000000	0.434600000000000	0.596800000000000	0.433400000000000	0	0.0378000000000000	0.649600000000000	0.423000000000000	0.348600000000000	0.358600000000000	0.578900000000000	0.541300000000000	0.306600000000000	0.444500000000000	0.346300000000000	0.507600000000000	0.618900000000000	0.468100000000000	0.436800000000000	0.328900000000000	0.480200000000000	0.584300000000000	0.421100000000000	0.470500000000000	0.543500000000000	0.488900000000000	0.567900000000000	0.142800000000000	0.247300000000000
0.495600000000000	0.530000000000000	0	0.253000000000000	0.472500000000000	0.548800000000000	0.849400000000000	0.475400000000000	0.505800000000000	0.604400000000000	0.433800000000000	0.400100000000000	0.496500000000000	0.530800000000000	0.481600000000000	0.496400000000000	0.273900000000000	0.432700000000000	0.578000000000000	0.0191000000000000	0	0.463900000000000	0.447700000000000	0.607000000000000	0.448100000000000	0	0.0384000000000000	0.603100000000000	0.428200000000000	0.354800000000000	0.374900000000000	0.594000000000000	0.562300000000000	0.314100000000000	0.372500000000000	0.432300000000000	0.444300000000000	0.569700000000000	0.480300000000000	0.450100000000000	0.339300000000000	0.492000000000000	0.528300000000000	0.505800000000000	0.398500000000000	0.598700000000000	0.496600000000000	0.510900000000000	0.149900000000000	0.257200000000000
0.481900000000000	0.612800000000000	0	0.267700000000000	0.536100000000000	0.609900000000000	0.904200000000000	0.545600000000000	0.494200000000000	0.593200000000000	0.443100000000000	0.453900000000000	0.505600000000000	0.536500000000000	0.523500000000000	0.552200000000000	0.278700000000000	0.430700000000000	0.568800000000000	0.0308000000000000	0	0.472500000000000	0.545000000000000	0.545000000000000	0.456400000000000	0	0.0384000000000000	0.643800000000000	0.494400000000000	0.363600000000000	0.385300000000000	0.612100000000000	0.572700000000000	0.335600000000000	0.451300000000000	0.355200000000000	0.519600000000000	0.633300000000000	0.563300000000000	0.468200000000000	0.442800000000000	0.570900000000000	0.571300000000000	0.496000000000000	0.490500000000000	0.589500000000000	0.436600000000000	0.593700000000000	0.153900000000000	0.267300000000000
0.458800000000000	0.419800000000000	0	0.251200000000000	0.695800000000000	0.682000000000000	0.562600000000000	0.500000000000000	0.304800000000000	0.503100000000000	0.307700000000000	0.465500000000000	0.547800000000000	0.474300000000000	0.457900000000000	0.539300000000000	0.328900000000000	0.513500000000000	0.459100000000000	0.0330000000000000	0	0.451700000000000	0.492200000000000	0.462500000000000	0.363300000000000	0	0.0179000000000000	0.651400000000000	0.365500000000000	0.448300000000000	0.180600000000000	0.464300000000000	0.356600000000000	0.352100000000000	0.584200000000000	0.491000000000000	0.514900000000000	0.519600000000000	0.516800000000000	0.274300000000000	0.409800000000000	0.473600000000000	0.577500000000000	0.405600000000000	0.549300000000000	0.461200000000000	0.457100000000000	0.676000000000000	0.223800000000000	0.219800000000000
0.534700000000000	0.638300000000000	0	0.259500000000000	0.394100000000000	0.587400000000000	0.554400000000000	0.465300000000000	0.549800000000000	0.625700000000000	0.376300000000000	0.332000000000000	0.327000000000000	0.530200000000000	0.425800000000000	0.433900000000000	0.364500000000000	0.508600000000000	0.461000000000000	0.0385000000000000	0	0.716600000000000	0.429900000000000	0.536400000000000	0.464500000000000	0	0.0498000000000000	0.533400000000000	0.448400000000000	0.354600000000000	0.395700000000000	0.682900000000000	0.624900000000000	0.369200000000000	0.445100000000000	0.431000000000000	0.321300000000000	0.481300000000000	0.483400000000000	0.470600000000000	0.457900000000000	0.607700000000000	0.458300000000000	0.617100000000000	0.384100000000000	0.473300000000000	0.580800000000000	0.560900000000000	0.0391000000000000	0.313900000000000
0.178900000000000	0.279700000000000	0	0.110700000000000	0.114400000000000	0.171400000000000	0.285900000000000	0.306900000000000	0.312400000000000	0.350900000000000	0.0864000000000000	0.104600000000000	0.196600000000000	0.218700000000000	0.159200000000000	0.222200000000000	0.0938000000000000	0.141900000000000	0.219700000000000	0	0	0.285100000000000	0.249300000000000	0.268700000000000	0.632800000000000	0	0	0.262300000000000	0.343100000000000	0.182200000000000	0.422100000000000	0.305400000000000	0.481000000000000	0.265600000000000	0.320600000000000	0.116900000000000	0.261000000000000	0.368500000000000	0.358900000000000	0.525700000000000	0.255800000000000	0.172900000000000	0.217900000000000	0.277900000000000	0.139500000000000	0.216200000000000	0.206900000000000	0.228300000000000	0.0290000000000000	0.399900000000000
0.156400000000000	0.297200000000000	0	0.113500000000000	0.146300000000000	0.164600000000000	0.256900000000000	0.344000000000000	0.253800000000000	0.276200000000000	0.188600000000000	0.101700000000000	0.182700000000000	0.163600000000000	0.148600000000000	0.203000000000000	0.435100000000000	0.247600000000000	0.203700000000000	0	0	0.344200000000000	0.148500000000000	0.230600000000000	0.386500000000000	0	0	0.263800000000000	0.130300000000000	0.150900000000000	0.257400000000000	0.357700000000000	0.380500000000000	0.251900000000000	0.297000000000000	0.259400000000000	0.222200000000000	0.301500000000000	0.328800000000000	0.397600000000000	0.240900000000000	0.175000000000000	0.219700000000000	0.303500000000000	0.104500000000000	0.207400000000000	0.267100000000000	0.328500000000000	0.0209000000000000	0.351600000000000
0.290400000000000	0.368600000000000	0	0.132600000000000	0.272400000000000	0.341800000000000	0.412200000000000	0.320600000000000	0.437500000000000	0.479700000000000	0.195200000000000	0.485000000000000	0.491300000000000	0.319500000000000	0.202600000000000	0.225300000000000	0.0782000000000000	0.424400000000000	0.411800000000000	0	0	0.417200000000000	0.267400000000000	0.426100000000000	0.343900000000000	0	0.00920000000000000	0.378300000000000	0.396700000000000	0.308700000000000	0.170300000000000	0.326300000000000	0.244200000000000	0.380000000000000	0.419200000000000	0.238000000000000	0.309100000000000	0.413600000000000	0.328900000000000	0.291800000000000	0.187300000000000	0.182300000000000	0.341500000000000	0.236600000000000	0.302100000000000	0.335400000000000	0.368000000000000	0.341500000000000	0.0764000000000000	0.205400000000000
0.393500000000000	0.342300000000000	0	0.177300000000000	0.345600000000000	0.405400000000000	0.549900000000000	0.429000000000000	0.346600000000000	0.491200000000000	0.391000000000000	0.413700000000000	0.448000000000000	0.467500000000000	0.349700000000000	0.362400000000000	0.181300000000000	0.507100000000000	0.532900000000000	0.0384000000000000	0	0.408300000000000	0.284300000000000	0.420300000000000	0.210700000000000	0	0.0185000000000000	0.577300000000000	0.360100000000000	0.297300000000000	0.167000000000000	0.420100000000000	0.203400000000000	0.218200000000000	0.441700000000000	0.385700000000000	0.472200000000000	0.527700000000000	0.357800000000000	0.292400000000000	0.259100000000000	0.343600000000000	0.538300000000000	0.362300000000000	0.297900000000000	0.834400000000000	0.554200000000000	0.535700000000000	0.225500000000000	0.184300000000000
0.308500000000000	0.363500000000000	0	0.103800000000000	0.363000000000000	0.428300000000000	0.381000000000000	0.191100000000000	0.177700000000000	0.299500000000000	0.307200000000000	0.429200000000000	0.488900000000000	0.368000000000000	0.383200000000000	0.472100000000000	0.227700000000000	0.337900000000000	0.321300000000000	0.0408000000000000	0	0.373200000000000	0.354400000000000	0.331200000000000	0.408000000000000	0	0.0287000000000000	0.376400000000000	0.345200000000000	0.430000000000000	0.128600000000000	0.271600000000000	0.411000000000000	0.432700000000000	0.374000000000000	0.453700000000000	0.214400000000000	0.262600000000000	0.429500000000000	0.245500000000000	0.392200000000000	0.460500000000000	0.262500000000000	0.364300000000000	0.300200000000000	0.273000000000000	0.330700000000000	0.279600000000000	0.0728000000000000	0.0386000000000000
0.416100000000000	0.456500000000000	0	0.0941000000000000	0.196600000000000	0.193500000000000	0.275100000000000	0.156400000000000	0.388500000000000	0.404100000000000	0.193900000000000	0.140300000000000	0.241300000000000	0.232000000000000	0.335700000000000	0.389900000000000	0.291800000000000	0.235500000000000	0.237600000000000	0.0476000000000000	0	0.150900000000000	0.336100000000000	0.506900000000000	0.517900000000000	0	0.0256000000000000	0.214000000000000	0.136300000000000	0.522000000000000	0.152300000000000	0.0934000000000000	0.514400000000000	0.180900000000000	0.252100000000000	0.398500000000000	0.217600000000000	0.272900000000000	0.481500000000000	0.310600000000000	0.463100000000000	0.297200000000000	0.0964000000000000	0.547600000000000	0.290400000000000	0.175300000000000	0.236200000000000	0.114000000000000	0.0144000000000000	0.0358000000000000
0.135300000000000	0.291400000000000	0	0.112900000000000	0.0989000000000000	0.0991000000000000	0.313100000000000	0.205900000000000	0.187200000000000	0.231500000000000	0.0523000000000000	0.121500000000000	0.186700000000000	0.147400000000000	0.180300000000000	0.260800000000000	0.0298000000000000	0.148000000000000	0.198500000000000	0	0	0.179100000000000	0.173200000000000	0.199100000000000	0.360500000000000	0	0	0.164100000000000	0.144600000000000	0.163100000000000	0.213700000000000	0.155700000000000	0.363200000000000	0.411900000000000	0.326700000000000	0.0792000000000000	0.239800000000000	0.297200000000000	0.358400000000000	0.382400000000000	0.289100000000000	0.247300000000000	0.110600000000000	0.297000000000000	0.119400000000000	0.125100000000000	0.133700000000000	0.174100000000000	0.0251000000000000	0.0538000000000000
0.135300000000000	0.291400000000000	0	0.112900000000000	0.0989000000000000	0.0991000000000000	0.313100000000000	0.205900000000000	0.187200000000000	0.231500000000000	0.0523000000000000	0.121500000000000	0.186700000000000	0.147400000000000	0.180300000000000	0.260800000000000	0.0298000000000000	0.148000000000000	0.198500000000000	0	0	0.179100000000000	0.173200000000000	0.199100000000000	0.360500000000000	0	0	0.164100000000000	0.144600000000000	0.163100000000000	0.213700000000000	0.155700000000000	0.363200000000000	0.411900000000000	0.326700000000000	0.0792000000000000	0.239800000000000	0.297200000000000	0.358400000000000	0.382400000000000	0.289100000000000	0.247300000000000	0.110600000000000	0.297000000000000	0.119400000000000	0.125100000000000	0.133700000000000	0.174100000000000	0.0251000000000000	0.0538000000000000
0.426500000000000	0.267100000000000	0	0.105100000000000	0.264800000000000	0.167100000000000	0.316700000000000	0.321200000000000	0.334500000000000	0.447500000000000	0.133100000000000	0.257700000000000	0.422600000000000	0.214600000000000	0.264800000000000	0.350000000000000	0.0618000000000000	0.344400000000000	0.427500000000000	0.0545000000000000	0	0.195600000000000	0.144900000000000	0.450500000000000	0.303900000000000	0	0.0336000000000000	0.296200000000000	0.131300000000000	0.180400000000000	0.175200000000000	0.169400000000000	0.304300000000000	0.221600000000000	0.469900000000000	0.288300000000000	0.353800000000000	0.383500000000000	0.308700000000000	0.328200000000000	0.222700000000000	0.201400000000000	0.251100000000000	0.422300000000000	0.322700000000000	0.251400000000000	0.404800000000000	0.319700000000000	0.102400000000000	0.0528000000000000
0.133400000000000	0.275300000000000	0	0.0988000000000000	0.0997000000000000	0.101000000000000	0.304400000000000	0.200600000000000	0.184500000000000	0.224400000000000	0.0557000000000000	0.121300000000000	0.183600000000000	0.147000000000000	0.177200000000000	0.250200000000000	0.0256000000000000	0.200200000000000	0.196000000000000	0	0	0.175000000000000	0.148500000000000	0.193700000000000	0.323100000000000	0	0	0.163000000000000	0.143600000000000	0.145000000000000	0.183200000000000	0.152900000000000	0.325300000000000	0.343300000000000	0.307200000000000	0.0726000000000000	0.231200000000000	0.287100000000000	0.334800000000000	0.350800000000000	0.240900000000000	0.224800000000000	0.111300000000000	0.280500000000000	0.118500000000000	0.155500000000000	0.133500000000000	0.169700000000000	0.0209000000000000	0.0461000000000000
0.135300000000000	0.291400000000000	0	0.112900000000000	0.0989000000000000	0.0991000000000000	0.313100000000000	0.205900000000000	0.187200000000000	0.231500000000000	0.0523000000000000	0.121500000000000	0.186700000000000	0.147400000000000	0.180300000000000	0.260800000000000	0.0298000000000000	0.148000000000000	0.198500000000000	0	0	0.179100000000000	0.173200000000000	0.199100000000000	0.360500000000000	0	0	0.164100000000000	0.144600000000000	0.163100000000000	0.213700000000000	0.155700000000000	0.363200000000000	0.411900000000000	0.326700000000000	0.0792000000000000	0.239800000000000	0.297200000000000	0.358400000000000	0.382400000000000	0.289100000000000	0.247300000000000	0.110600000000000	0.297000000000000	0.119400000000000	0.125100000000000	0.133700000000000	0.174100000000000	0.0251000000000000	0.0538000000000000
0.126300000000000	0.299700000000000	0	0.116800000000000	0.0778000000000000	0.0767000000000000	0.202400000000000	0.188800000000000	0.179100000000000	0.217000000000000	0.0469000000000000	0.0814000000000000	0.178500000000000	0.0804000000000000	0.147000000000000	0.213800000000000	0.0183000000000000	0.141000000000000	0.169500000000000	0	0	0.179700000000000	0.137700000000000	0.186200000000000	0.420000000000000	0	0	0.152400000000000	0.0878000000000000	0.174300000000000	0.235000000000000	0.120600000000000	0.414000000000000	0.316500000000000	0.336100000000000	0.0783000000000000	0.228300000000000	0.291700000000000	0.359200000000000	0.421700000000000	0.310500000000000	0.174100000000000	0.0957000000000000	0.304200000000000	0.102300000000000	0.0885000000000000	0.130900000000000	0.146800000000000	0.0251000000000000	0.0436000000000000
0.284100000000000	0.302200000000000	0	0.105900000000000	0.0763000000000000	0.0806000000000000	0.193000000000000	0.168400000000000	0.412800000000000	0.427900000000000	0.0475000000000000	0.144600000000000	0.164800000000000	0.138800000000000	0.172800000000000	0.205900000000000	0.0477000000000000	0.244500000000000	0.235800000000000	0	0	0.163500000000000	0.0983000000000000	0.413600000000000	0.306200000000000	0	0	0.152400000000000	0.113000000000000	0.357800000000000	0.174000000000000	0.103800000000000	0.302100000000000	0.211000000000000	0.275000000000000	0.244800000000000	0.235700000000000	0.290000000000000	0.343500000000000	0.345100000000000	0.207000000000000	0.142400000000000	0.100000000000000	0.420200000000000	0.0767000000000000	0.177700000000000	0.236600000000000	0.125400000000000	0.0168000000000000	0.0409000000000000
0.405500000000000	0.399800000000000	0	0.116800000000000	0.211700000000000	0.205600000000000	0.274800000000000	0.291800000000000	0.283200000000000	0.307200000000000	0.453800000000000	0.0872000000000000	0.260300000000000	0.180500000000000	0.415000000000000	0.394200000000000	0.345900000000000	0.143800000000000	0.182900000000000	0.0476000000000000	0	0.306400000000000	0.336100000000000	0.400600000000000	0.512500000000000	0	0.0356000000000000	0.224500000000000	0.117900000000000	0.408300000000000	0.231400000000000	0.103100000000000	0.508700000000000	0.180900000000000	0.441600000000000	0.232800000000000	0.330100000000000	0.358300000000000	0.443500000000000	0.295200000000000	0.463100000000000	0.318700000000000	0.169400000000000	0.400600000000000	0.337900000000000	0.0929000000000000	0.237200000000000	0.131400000000000	0.0144000000000000	0.277200000000000
0.209800000000000	0.311700000000000	0	0.160400000000000	0.159500000000000	0.174400000000000	0.345700000000000	0.324200000000000	0.272000000000000	0.319400000000000	0.122000000000000	0.200600000000000	0.216800000000000	0.184800000000000	0.258700000000000	0.337200000000000	0.0652000000000000	0.198700000000000	0.272000000000000	0	0	0.235300000000000	0.223100000000000	0.272500000000000	0.343100000000000	0	0.0140000000000000	0.281000000000000	0.255600000000000	0.193300000000000	0.241000000000000	0.258100000000000	0.371600000000000	0.516800000000000	0.401900000000000	0.101100000000000	0.342600000000000	0.379900000000000	0.378400000000000	0.384800000000000	0.297700000000000	0.399900000000000	0.247200000000000	0.320200000000000	0.178100000000000	0.218100000000000	0.200100000000000	0.254200000000000	0.0344000000000000	0.102700000000000
0	0	0	0	0	0	0	0	0	0	0	0	0	0	0	0	0	0	0	0	0	0	0	0	0	0	0	0	0	0	0	0	0	0	0	0	0	0	0	0	0	0	0	0	0	0	0	0	0	0
0.612800000000000	0.545900000000000	0	0.321400000000000	0.467600000000000	0.520800000000000	0.567500000000000	0.441700000000000	0.469800000000000	0.708900000000000	0.309000000000000	0.385100000000000	0.368500000000000	0.527000000000000	0.572000000000000	0.490000000000000	0.136700000000000	0.522800000000000	0.495100000000000	0.0242000000000000	0	0.491200000000000	0.395400000000000	0.562600000000000	0.176700000000000	0	0.0389000000000000	0.563000000000000	0.533200000000000	0.489200000000000	0.276900000000000	0.547600000000000	0.279000000000000	0.221000000000000	0.539900000000000	0.408700000000000	0.623100000000000	0.619000000000000	0.437500000000000	0.371700000000000	0.319400000000000	0.500100000000000	0.568700000000000	0.449500000000000	0.471000000000000	0.513000000000000	0.564800000000000	0.681200000000000	0.0664000000000000	0.138400000000000
0	0	0	0	0	0	0	0	0	0	0	0	0	0	0	0	0	0	0	0	0	0	0	0	0	0	0	0	0	0	0	0	0	0	0	0	0	0	0	0	0	0	0	0	0	0	0	0	0	0
0.383800000000000	0.372200000000000	0	0.0883000000000000	0.319300000000000	0.464400000000000	0.374800000000000	0.348700000000000	0.354900000000000	0.373000000000000	0.297800000000000	0.104100000000000	0.180900000000000	0.362600000000000	0.247000000000000	0.281700000000000	0.490300000000000	0.313600000000000	0.290100000000000	0.0318000000000000	0	0.410700000000000	0.300200000000000	0.412900000000000	0.403000000000000	0	0.0171000000000000	0.393300000000000	0.274900000000000	0.186800000000000	0.211300000000000	0.496900000000000	0.437200000000000	0.0959000000000000	0.102700000000000	0.487600000000000	0.149000000000000	0.302700000000000	0.242600000000000	0.218200000000000	0.273200000000000	0.225800000000000	0.346300000000000	0.361700000000000	0.267400000000000	0.380900000000000	0.440000000000000	0.370300000000000	0.0261000000000000	0.361000000000000
0.410000000000000	0.247400000000000	0	0.278000000000000	0.224900000000000	0.216300000000000	0.212900000000000	0.149800000000000	0.171400000000000	0.214300000000000	0.175200000000000	0.0934000000000000	0.104400000000000	0.204100000000000	0.148400000000000	0.0998000000000000	0.0242000000000000	0.115400000000000	0.157600000000000	0	0	0.230500000000000	0.452800000000000	0.204600000000000	0.363400000000000	0	0.0816000000000000	0.222200000000000	0.343800000000000	0.102100000000000	0.351900000000000	0.355700000000000	0.321200000000000	0.139900000000000	0.128000000000000	0.0379000000000000	0.167500000000000	0.140100000000000	0.152700000000000	0.290400000000000	0.128300000000000	0.325300000000000	0.234000000000000	0.228100000000000	0.141100000000000	0.153200000000000	0.165300000000000	0.192000000000000	0.0320000000000000	0.365900000000000
0	0	0	0	0	0	0	0	0	0	0	0	0	0	0	0	0	0	0	0	0	0	0	0	0	0	0	0	0	0	0	0	0	0	0	0	0	0	0	0	0	0	0	0	0	0	0	0	0	0
0.114700000000000	0.152700000000000	0	0.0500000000000000	0.112900000000000	0.120400000000000	0.275100000000000	0.297100000000000	0.0983000000000000	0.144600000000000	0.0630000000000000	0.142000000000000	0.113300000000000	0.145100000000000	0.119000000000000	0.178000000000000	0.0427000000000000	0.153100000000000	0.134100000000000	0	0	0.114900000000000	0.175400000000000	0.112800000000000	0.0965000000000000	0	0	0.109700000000000	0.176700000000000	0.0408000000000000	0.0618000000000000	0.200700000000000	0.112000000000000	0.318700000000000	0.143700000000000	0.0371000000000000	0.293000000000000	0.261600000000000	0.135200000000000	0.0996000000000000	0.120200000000000	0.214400000000000	0.108500000000000	0.0916000000000000	0.155900000000000	0.188600000000000	0.0984000000000000	0.219600000000000	0.0189000000000000	0.0591000000000000
0.539600000000000	0.281200000000000	0	0.101500000000000	0.347300000000000	0.261000000000000	0.416400000000000	0.442900000000000	0.240700000000000	0.370300000000000	0.106500000000000	0.226900000000000	0.233500000000000	0.250800000000000	0.316200000000000	0.449600000000000	0.0592000000000000	0.248300000000000	0.267800000000000	0.0294000000000000	0	0.158500000000000	0.605900000000000	0.263700000000000	0.358300000000000	0	0.00940000000000000	0.375600000000000	0.445200000000000	0.298700000000000	0.121500000000000	0.257200000000000	0.127200000000000	0.181400000000000	0.606800000000000	0.0816000000000000	0.570500000000000	0.480500000000000	0.308900000000000	0.158500000000000	0.365800000000000	0.313700000000000	0.399000000000000	0.248300000000000	0.726000000000000	0.308300000000000	0.226600000000000	0.665300000000000	0.0527000000000000	0.347700000000000
0.324300000000000	0.265700000000000	0	0.303300000000000	0.249100000000000	0.339400000000000	0.210200000000000	0.138800000000000	0.171200000000000	0.210400000000000	0.181100000000000	0.147200000000000	0.141900000000000	0.123800000000000	0.134200000000000	0.0744000000000000	0.0271000000000000	0.125900000000000	0.167900000000000	0	0	0.229700000000000	0.208100000000000	0.316300000000000	0.0445000000000000	0	0.102100000000000	0.253500000000000	0.183700000000000	0.0578000000000000	0.373300000000000	0.374200000000000	0.358400000000000	0.123200000000000	0.0933000000000000	0.0546000000000000	0.149300000000000	0.123900000000000	0.139000000000000	0.294500000000000	0.109300000000000	0.335500000000000	0.263500000000000	0.225100000000000	0.102400000000000	0.0823000000000000	0.182300000000000	0.179100000000000	0.0409000000000000	0.0506000000000000
0.543000000000000	0.395800000000000	0	0.290500000000000	0.460500000000000	0.566000000000000	0.456300000000000	0.617600000000000	0.438600000000000	0.596400000000000	0.417500000000000	0.375100000000000	0.346300000000000	0.377400000000000	0.326300000000000	0.255800000000000	0.236700000000000	0.328000000000000	0.374400000000000	0.0196000000000000	0	0.494900000000000	0.496100000000000	0.489300000000000	0.154300000000000	0	0.0625000000000000	0.516400000000000	0.491900000000000	0.275100000000000	0.333700000000000	0.721400000000000	0.308900000000000	0.230300000000000	0.545700000000000	0.232100000000000	0.538600000000000	0.483100000000000	0.414700000000000	0.332700000000000	0.331100000000000	0.571600000000000	0.588200000000000	0.365500000000000	0.335400000000000	0.387600000000000	0.500200000000000	0.687200000000000	0.0858000000000000	0.292500000000000
0	0	0	0	0	0	0	0	0	0	0	0	0	0	0	0	0	0	0	0	0	0	0	0	0	0	0	0	0	0	0	0	0	0	0	0	0	0	0	0	0	0	0	0	0	0	0	0	0	0
0.543200000000000	0.334000000000000	0	0.355300000000000	0.611900000000000	0.523400000000000	0.602700000000000	0.497300000000000	0.327900000000000	0.494600000000000	0.290700000000000	0.415600000000000	0.489900000000000	0.436400000000000	0.375300000000000	0.400600000000000	0.110300000000000	0.349900000000000	0.515100000000000	0.0420000000000000	0	0.280400000000000	0.544900000000000	0.421600000000000	0.256300000000000	0	0.0507000000000000	0.570900000000000	0.397300000000000	0.251400000000000	0.267600000000000	0.443800000000000	0.254700000000000	0.222100000000000	0.474100000000000	0.275200000000000	0.550300000000000	0.499000000000000	0.379200000000000	0.281500000000000	0.288700000000000	0.411000000000000	0.591000000000000	0.331700000000000	0.501000000000000	0.368800000000000	0.350100000000000	0.599200000000000	0.302600000000000	0.253200000000000
0.431300000000000	0.453500000000000	0	0.289600000000000	0.477200000000000	0.399300000000000	0.390000000000000	0.139900000000000	0.174300000000000	0.205800000000000	0.448200000000000	0.304500000000000	0.408400000000000	0.275200000000000	0.320200000000000	0.297300000000000	0.312900000000000	0.203600000000000	0.323400000000000	0.0572000000000000	0	0.232800000000000	0.462400000000000	0.360900000000000	0.360100000000000	0	0.118200000000000	0.384600000000000	0.145300000000000	0.300500000000000	0.346600000000000	0.322100000000000	0.616100000000000	0.133700000000000	0.114100000000000	0.367000000000000	0.149000000000000	0.135700000000000	0.322100000000000	0.299900000000000	0.455500000000000	0.503700000000000	0.315400000000000	0.408100000000000	0.358200000000000	0.202200000000000	0.263300000000000	0.158800000000000	0.248700000000000	0.0682000000000000
0.362500000000000	0.264400000000000	0	0.227400000000000	0.450700000000000	0.435400000000000	0.257200000000000	0.228900000000000	0.249500000000000	0.274000000000000	0.148000000000000	0.378200000000000	0.338300000000000	0.296000000000000	0.359000000000000	0.369200000000000	0.102100000000000	0.292300000000000	0.397000000000000	0.102300000000000	0	0.102000000000000	0.316700000000000	0.238800000000000	0.105500000000000	0	0.0408000000000000	0.287200000000000	0.199000000000000	0.0979000000000000	0.0653000000000000	0.156900000000000	0.119400000000000	0.112200000000000	0.198600000000000	0.463800000000000	0.220900000000000	0.206900000000000	0.258100000000000	0.0913000000000000	0.280600000000000	0.254400000000000	0.266800000000000	0.312500000000000	0.264300000000000	0.318800000000000	0.300100000000000	0.259000000000000	0.290200000000000	0.0583000000000000
0	0	0	0	0	0	0	0	0	0	0	0	0	0	0	0	0	0	0	0	0	0	0	0	0	0	0	0	0	0	0	0	0	0	0	0	0	0	0	0	0	0	0	0	0	0	0	0	0	0
0	0	0	0	0	0	0	0	0	0	0	0	0	0	0	0	0	0	0	0	0	0	0	0	0	0	0	0	0	0	0	0	0	0	0	0	0	0	0	0	0	0	0	0	0	0	0	0	0	0
0	0	0	0	0	0	0	0	0	0	0	0	0	0	0	0	0	0	0	0	0	0	0	0	0	0	0	0	0	0	0	0	0	0	0	0	0	0	0	0	0	0	0	0	0	0	0	0	0	0
0.483600000000000	0.210300000000000	0	0.334500000000000	0.571100000000000	0.495700000000000	0.422700000000000	0.333100000000000	0.360300000000000	0.425200000000000	0.360400000000000	0.444200000000000	0.359500000000000	0.325700000000000	0.293600000000000	0.225200000000000	0.0602000000000000	0.393200000000000	0.502100000000000	0	0	0.211800000000000	0.220100000000000	0.465300000000000	0.0591000000000000	0	0.0484000000000000	0.399500000000000	0.228700000000000	0.0745000000000000	0.201600000000000	0.331500000000000	0.200400000000000	0.280500000000000	0.248200000000000	0.487700000000000	0.327300000000000	0.301400000000000	0.195800000000000	0.198400000000000	0.116500000000000	0.373600000000000	0.428000000000000	0.306000000000000	0.149300000000000	0.418000000000000	0.488200000000000	0.243200000000000	0.357400000000000	0.0692000000000000
0.473600000000000	0.492300000000000	0	0.547700000000000	0.597900000000000	0.514200000000000	0.593000000000000	0.474600000000000	0.341300000000000	0.495900000000000	0.320600000000000	0.326300000000000	0.309700000000000	0.336500000000000	0.432500000000000	0.391900000000000	0.0785000000000000	0.404500000000000	0.400200000000000	0.208800000000000	0	0.292900000000000	0.429600000000000	0.422700000000000	0.136300000000000	0	0.0465000000000000	0.456900000000000	0.345800000000000	0.285600000000000	0.279200000000000	0.434900000000000	0.271000000000000	0.212200000000000	0.500000000000000	0.353900000000000	0.605400000000000	0.538700000000000	0.526900000000000	0.305900000000000	0.297000000000000	0.430000000000000	0.474700000000000	0.442500000000000	0.532700000000000	0.321700000000000	0.412300000000000	0.617500000000000	0.262000000000000	0.136600000000000
0.444800000000000	0.437400000000000	0	0.462100000000000	0.681900000000000	0.585900000000000	0.497300000000000	0.319600000000000	0.235500000000000	0.348400000000000	0.458500000000000	0.320700000000000	0.420000000000000	0.375100000000000	0.344700000000000	0.330100000000000	0.294500000000000	0.275000000000000	0.409100000000000	0.0408000000000000	0	0.310400000000000	0.581900000000000	0.445700000000000	0.347700000000000	0	0.0826000000000000	0.462000000000000	0.253400000000000	0.314100000000000	0.338600000000000	0.491100000000000	0.538900000000000	0.222300000000000	0.201300000000000	0.534400000000000	0.310500000000000	0.296300000000000	0.445500000000000	0.321300000000000	0.416800000000000	0.529100000000000	0.406400000000000	0.407500000000000	0.373600000000000	0.280300000000000	0.281100000000000	0.355300000000000	0.546800000000000	0.132600000000000
0.352300000000000	0.226200000000000	0	0.259800000000000	0.203200000000000	0.197400000000000	0.259100000000000	0.114900000000000	0.274000000000000	0.288600000000000	0.153300000000000	0.182800000000000	0.0658000000000000	0.249400000000000	0.159800000000000	0.121600000000000	0.0481000000000000	0.278400000000000	0.222600000000000	0	0	0.342400000000000	0.131100000000000	0.284300000000000	0.0253000000000000	0	0.0680000000000000	0.130500000000000	0.106200000000000	0.0257000000000000	0.267700000000000	0.283700000000000	0.269800000000000	0.456800000000000	0.0690000000000000	0.193600000000000	0.112100000000000	0.0987000000000000	0.0959000000000000	0.225100000000000	0.0789000000000000	0.328000000000000	0.137300000000000	0.343700000000000	0.0766000000000000	0.172800000000000	0.242800000000000	0.124800000000000	0.0403000000000000	0.0333000000000000
0.564100000000000	0.292900000000000	0	0.261400000000000	0.560900000000000	0.524000000000000	0.618700000000000	0.557800000000000	0.360400000000000	0.567500000000000	0.377100000000000	0.492500000000000	0.535800000000000	0.524400000000000	0.373900000000000	0.339200000000000	0.161600000000000	0.432400000000000	0.606700000000000	0.00880000000000000	0	0.420200000000000	0.464500000000000	0.505700000000000	0.281300000000000	0	0.0305000000000000	0.855200000000000	0.417400000000000	0.245100000000000	0.315700000000000	0.533600000000000	0.291600000000000	0.218400000000000	0.416700000000000	0.401300000000000	0.564600000000000	0.572400000000000	0.394700000000000	0.374000000000000	0.261700000000000	0.362100000000000	0.880100000000000	0.302600000000000	0.383500000000000	0.533800000000000	0.523900000000000	0.578600000000000	0.237400000000000	0.335900000000000
0.0160000000000000	0.0196000000000000	0	0.576300000000000	0.163400000000000	0.152500000000000	0.104400000000000	0.0147000000000000	0.0118000000000000	0.0110000000000000	0.153800000000000	0.0202000000000000	0	0.0146000000000000	0.00840000000000000	0.0136000000000000	0	0.104800000000000	0.0117000000000000	0.500000000000000	0	0.0188000000000000	0.0294000000000000	0	0	0	0	0.0118000000000000	0.0126000000000000	0	0	0	0	0.0414000000000000	0.0176000000000000	0.363600000000000	0.0160000000000000	0.0118000000000000	0.208800000000000	0.0257000000000000	0.0353000000000000	0.0176000000000000	0.0127000000000000	0.189800000000000	0.0252000000000000	0.00800000000000000	0.117600000000000	0.0196000000000000	0.400000000000000	0
0.128400000000000	0.0972000000000000	0	0.123700000000000	0.161600000000000	0.140500000000000	0.143000000000000	0.263500000000000	0.101300000000000	0.133200000000000	0.100600000000000	0.321500000000000	0.318300000000000	0.163000000000000	0.108200000000000	0.119000000000000	0.0284000000000000	0.188800000000000	0.310000000000000	0.0654000000000000	0	0.320100000000000	0.130500000000000	0.128500000000000	0.117300000000000	0	0.0401000000000000	0.177200000000000	0.113600000000000	0.166500000000000	0.176300000000000	0.111800000000000	0.112400000000000	0.554000000000000	0.205600000000000	0.152700000000000	0.198500000000000	0.253400000000000	0.314100000000000	0.206800000000000	0.225800000000000	0.191900000000000	0.168600000000000	0.270000000000000	0.104600000000000	0.134500000000000	0.186000000000000	0.134000000000000	0.149100000000000	0.0392000000000000
0.0589000000000000	0.0945000000000000	0	0.0466000000000000	0.0655000000000000	0.197000000000000	0.191900000000000	0.265700000000000	0.235300000000000	0.242700000000000	0.0602000000000000	0.0539000000000000	0.0481000000000000	0.120400000000000	0.0397000000000000	0.0513000000000000	0.119000000000000	0.0421000000000000	0.124700000000000	0	0	0.272500000000000	0.141400000000000	0.177600000000000	0.340900000000000	0	0	0.163500000000000	0.180900000000000	0.0226000000000000	0.346600000000000	0.409200000000000	0.413400000000000	0.0937000000000000	0.0545000000000000	0.0738000000000000	0.100700000000000	0.212900000000000	0.0864000000000000	0.267800000000000	0.0790000000000000	0.0742000000000000	0.175100000000000	0.0406000000000000	0.0682000000000000	0.151700000000000	0.177700000000000	0.169200000000000	0.00790000000000000	0.395700000000000
0.489200000000000	0.552300000000000	0	0.264200000000000	0.548500000000000	0.624800000000000	0.875600000000000	0.549800000000000	0.443500000000000	0.548200000000000	0.453900000000000	0.462800000000000	0.464100000000000	0.539500000000000	0.483500000000000	0.499500000000000	0.293200000000000	0.392600000000000	0.528400000000000	0.0330000000000000	0	0.459800000000000	0.564300000000000	0.496300000000000	0.374800000000000	0	0.0411000000000000	0.614400000000000	0.506300000000000	0.342700000000000	0.363200000000000	0.633000000000000	0.498300000000000	0.308700000000000	0.376300000000000	0.356500000000000	0.509100000000000	0.584600000000000	0.490300000000000	0.385800000000000	0.423000000000000	0.562400000000000	0.578100000000000	0.423300000000000	0.508500000000000	0.597700000000000	0.425400000000000	0.612400000000000	0.160800000000000	0.279500000000000
0.330900000000000	0.379900000000000	0	0.389200000000000	0.500400000000000	0.581800000000000	0.776700000000000	0.497100000000000	0.393000000000000	0.503900000000000	0.360500000000000	0.425700000000000	0.403500000000000	0.425900000000000	0.313700000000000	0.312200000000000	0.167900000000000	0.348300000000000	0.491400000000000	0	0	0.483700000000000	0.358200000000000	0.419300000000000	0.257000000000000	0	0.0325000000000000	0.534300000000000	0.435200000000000	0.235500000000000	0.375700000000000	0.649900000000000	0.386500000000000	0.321000000000000	0.309000000000000	0.349100000000000	0.451800000000000	0.540000000000000	0.319100000000000	0.388300000000000	0.192100000000000	0.399700000000000	0.549500000000000	0.253500000000000	0.311900000000000	0.560600000000000	0.422300000000000	0.554500000000000	0.310600000000000	0.286700000000000
0.498800000000000	0.375300000000000	0	0.254500000000000	0.471000000000000	0.493700000000000	0.809200000000000	0.562700000000000	0.478200000000000	0.635100000000000	0.363900000000000	0.417200000000000	0.447400000000000	0.484200000000000	0.375100000000000	0.386500000000000	0.168100000000000	0.445100000000000	0.581600000000000	0	0	0.464800000000000	0.349100000000000	0.559100000000000	0.252500000000000	0	0.0342000000000000	0.567800000000000	0.429300000000000	0.235200000000000	0.357200000000000	0.630100000000000	0.373800000000000	0.298200000000000	0.391400000000000	0.334200000000000	0.520700000000000	0.594400000000000	0.313800000000000	0.377000000000000	0.190200000000000	0.391200000000000	0.589800000000000	0.344700000000000	0.397400000000000	0.613700000000000	0.549500000000000	0.615200000000000	0.158400000000000	0.273700000000000
0	0	0	0	0	0	0	0	0	0	0	0	0	0	0	0	0	0	0	0	0	0	0	0	0	0	0	0	0	0	0	0	0	0	0	0	0	0	0	0	0	0	0	0	0	0	0	0	0	0
0.266500000000000	0.313200000000000	0	0.100100000000000	0.224900000000000	0.229400000000000	0.244600000000000	0.306200000000000	0.219100000000000	0.248900000000000	0.0737000000000000	0.184400000000000	0.108000000000000	0.155100000000000	0.152500000000000	0.226200000000000	0.0690000000000000	0.166900000000000	0.171100000000000	0.0588000000000000	0	0.126800000000000	0.479500000000000	0.113900000000000	0.0951000000000000	0	0	0.176700000000000	0.249000000000000	0.0672000000000000	0.112300000000000	0.220300000000000	0.128800000000000	0.188600000000000	0.306300000000000	0.0714000000000000	0.299900000000000	0.257800000000000	0.309100000000000	0.147000000000000	0.517100000000000	0.341700000000000	0.182700000000000	0.261400000000000	0.396700000000000	0.181000000000000	0.106200000000000	0.387700000000000	0.0321000000000000	0.107500000000000
0.226900000000000	0.267100000000000	0	0.585300000000000	0.196700000000000	0.190600000000000	0.272900000000000	0.104400000000000	0.171600000000000	0.187800000000000	0.322300000000000	0.0598000000000000	0.0572000000000000	0.111400000000000	0.128600000000000	0.0652000000000000	0.0227000000000000	0.199600000000000	0.127800000000000	0.500000000000000	0	0.214600000000000	0.143000000000000	0.170300000000000	0.0261000000000000	0	0.102100000000000	0.126500000000000	0.0742000000000000	0.0241000000000000	0.345500000000000	0.319800000000000	0.348300000000000	0.0899000000000000	0.0744000000000000	0.204000000000000	0.103800000000000	0.0909000000000000	0.287200000000000	0.298500000000000	0.0936000000000000	0.327700000000000	0.133500000000000	0.390500000000000	0.0864000000000000	0.0590000000000000	0.266000000000000	0.131300000000000	0.0101000000000000	0.0333000000000000
0.0552000000000000	0.0663000000000000	0	0.280100000000000	0.0636000000000000	0.0596000000000000	0.122600000000000	0.0136000000000000	0.0110000000000000	0.0104000000000000	0.303100000000000	0.111900000000000	0.0225000000000000	0.146200000000000	0.153100000000000	0.202400000000000	0.0695000000000000	0.168700000000000	0.0229000000000000	0.432400000000000	0	0.166700000000000	0.0947000000000000	0.0304000000000000	0.0695000000000000	0	0.0144000000000000	0.0263000000000000	0.145100000000000	0.0540000000000000	0	0	0.0695000000000000	0.333300000000000	0.0160000000000000	0.370800000000000	0.0147000000000000	0.0110000000000000	0.234100000000000	0.0228000000000000	0.110500000000000	0.0603000000000000	0.0102000000000000	0.217600000000000	0.0829000000000000	0.0119000000000000	0.118700000000000	0.0176000000000000	0.0345000000000000	0
0.398000000000000	0.301800000000000	0	0.0549000000000000	0.206400000000000	0.228300000000000	0.233100000000000	0.237200000000000	0.224600000000000	0.234200000000000	0.319400000000000	0.0664000000000000	0.143400000000000	0.262400000000000	0.239300000000000	0.287400000000000	0.597400000000000	0.147500000000000	0.161900000000000	0.0572000000000000	0	0.242900000000000	0.392400000000000	0.325800000000000	0.385100000000000	0	0.0308000000000000	0.220200000000000	0.134000000000000	0.249100000000000	0.104000000000000	0.331300000000000	0.387000000000000	0.0729000000000000	0.0583000000000000	0.539300000000000	0.0984000000000000	0.115900000000000	0.261800000000000	0.106600000000000	0.395200000000000	0.259100000000000	0.159900000000000	0.383900000000000	0.313100000000000	0.245800000000000	0.294600000000000	0.290000000000000	0.00820000000000000	0.333400000000000
0	0	0	0	0	0	0	0	0	0	0	0	0	0	0	0	0	0	0	0	0	0	0	0	0	0	0	0	0	0	0	0	0	0	0	0	0	0	0	0	0	0	0	0	0	0	0	0	0	0
0.412100000000000	0.299400000000000	0	0.275500000000000	0.228900000000000	0.252200000000000	0.274400000000000	0.325600000000000	0.226100000000000	0.344800000000000	0.192600000000000	0.258300000000000	0.237200000000000	0.247500000000000	0.229400000000000	0.222400000000000	0.0702000000000000	0.236900000000000	0.332600000000000	0.0294000000000000	0	0.288600000000000	0.371700000000000	0.299900000000000	0.131300000000000	0	0	0.351700000000000	0.258000000000000	0.178900000000000	0.211200000000000	0.217700000000000	0.148600000000000	0.269400000000000	0.342900000000000	0.213000000000000	0.442200000000000	0.389000000000000	0.383800000000000	0.361700000000000	0.456700000000000	0.350600000000000	0.359800000000000	0.316200000000000	0.294200000000000	0.318000000000000	0.234100000000000	0.341500000000000	0.284400000000000	0.0998000000000000
0.517300000000000	0.317500000000000	0	0.247900000000000	0.446300000000000	0.568700000000000	0.520900000000000	0.674200000000000	0.454500000000000	0.664200000000000	0.169100000000000	0.414600000000000	0.417200000000000	0.449100000000000	0.338500000000000	0.361700000000000	0.120000000000000	0.430100000000000	0.455100000000000	0.0160000000000000	0	0.501800000000000	0.475300000000000	0.504100000000000	0.274800000000000	0	0.0122000000000000	0.583000000000000	0.599200000000000	0.321900000000000	0.310600000000000	0.586500000000000	0.307100000000000	0.321900000000000	0.555200000000000	0.237900000000000	0.683700000000000	0.679500000000000	0.454300000000000	0.412600000000000	0.369300000000000	0.573200000000000	0.605200000000000	0.319700000000000	0.438700000000000	0.495800000000000	0.497000000000000	0.653700000000000	0.0826000000000000	0.249800000000000
0.494100000000000	0.551000000000000	0	0.265300000000000	0.418900000000000	0.337900000000000	0.537600000000000	0.377700000000000	0.246300000000000	0.351100000000000	0.336100000000000	0.256800000000000	0.281800000000000	0.309400000000000	0.522500000000000	0.563600000000000	0.248900000000000	0.322300000000000	0.254100000000000	0.296800000000000	0	0.132400000000000	0.515300000000000	0.355300000000000	0.310400000000000	0	0.0228000000000000	0.364500000000000	0.336400000000000	0.440900000000000	0.0827000000000000	0.195300000000000	0.296200000000000	0.122800000000000	0.509100000000000	0.348500000000000	0.534200000000000	0.462500000000000	0.580400000000000	0.134500000000000	0.498200000000000	0.406300000000000	0.319000000000000	0.468300000000000	0.764000000000000	0.269800000000000	0.303400000000000	0.552200000000000	0.0347000000000000	0.103200000000000
0	0	0	0	0	0	0	0	0	0	0	0	0	0	0	0	0	0	0	0	0	0	0	0	0	0	0	0	0	0	0	0	0	0	0	0	0	0	0	0	0	0	0	0	0	0	0	0	0	0
0.419900000000000	0.234000000000000	0	0.403600000000000	0.390400000000000	0.382800000000000	0.416500000000000	0.343700000000000	0.299400000000000	0.353700000000000	0.464300000000000	0.358200000000000	0.327800000000000	0.227800000000000	0.356700000000000	0.193900000000000	0.229200000000000	0.316800000000000	0.361300000000000	0.222200000000000	0	0.264600000000000	0.209400000000000	0.419500000000000	0.0632000000000000	0	0.0628000000000000	0.353100000000000	0.217700000000000	0.227600000000000	0.419100000000000	0.341400000000000	0.239700000000000	0.244900000000000	0.274100000000000	0.304300000000000	0.339400000000000	0.307400000000000	0.310200000000000	0.243700000000000	0.118500000000000	0.388100000000000	0.390700000000000	0.337300000000000	0.157400000000000	0.268200000000000	0.497100000000000	0.239300000000000	0.0877000000000000	0.133900000000000
0	0	0	0	0	0	0	0	0	0	0	0	0	0	0	0	0	0	0	0	0	0	0	0	0	0	0	0	0	0	0	0	0	0	0	0	0	0	0	0	0	0	0	0	0	0	0	0	0	0
0.0375000000000000	0	0	0	0.0624000000000000	0.0579000000000000	0.0151000000000000	0.0173000000000000	0.0336000000000000	0.0314000000000000	0.0159000000000000	0.0159000000000000	0.0136000000000000	0.0150000000000000	0	0	0.200000000000000	0.108000000000000	0.0190000000000000	0	0	0	0	0.0268000000000000	0	0	0	0.0300000000000000	0	0	0	0	0	0	0	0.0375000000000000	0	0	0	0	0	0	0.0324000000000000	0.0375000000000000	0	0.0249000000000000	0.0234000000000000	0	0	0
0.0176000000000000	0.0221000000000000	0	0.339000000000000	0.0162000000000000	0.0150000000000000	0.109900000000000	0.0160000000000000	0.0126000000000000	0.0118000000000000	0.166700000000000	0.00980000000000000	0	0.00990000000000000	0.00880000000000000	0.0147000000000000	0	0.0974000000000000	0.00710000000000000	0.666700000000000	0	0	0.0353000000000000	0	0	0	0	0.00650000000000000	0.0136000000000000	0	0	0	0	0	0.0196000000000000	0.200000000000000	0.0176000000000000	0.0126000000000000	0.232000000000000	0.0293000000000000	0.0441000000000000	0.0196000000000000	0.00710000000000000	0.208800000000000	0.0294000000000000	0.00840000000000000	0.125000000000000	0.0221000000000000	0	0
0	0	0	0	0	0	0	0	0	0	0	0	0	0	0	0	0	0	0	0	0	0	0	0	0	0	0	0	0	0	0	0	0	0	0	0	0	0	0	0	0	0	0	0	0	0	0	0	0	0
0.231300000000000	0.301800000000000	0	0.0808000000000000	0.214600000000000	0.236000000000000	0.231100000000000	0.234000000000000	0.0995000000000000	0.116600000000000	0.316500000000000	0.164300000000000	0.141600000000000	0.262300000000000	0.224900000000000	0.264800000000000	0.571400000000000	0.132900000000000	0.0953000000000000	0.0572000000000000	0	0.409600000000000	0.392400000000000	0.200800000000000	0.385100000000000	0	0.0308000000000000	0.219000000000000	0.134000000000000	0.249100000000000	0.104000000000000	0.331300000000000	0.387000000000000	0.406200000000000	0.0583000000000000	0.389900000000000	0.0984000000000000	0.115900000000000	0.261800000000000	0.106600000000000	0.395200000000000	0.259100000000000	0.158600000000000	0.217200000000000	0.313100000000000	0.158900000000000	0.183500000000000	0.290000000000000	0.0427000000000000	0.333400000000000
0.234500000000000	0.128400000000000	0	0.102100000000000	0.195300000000000	0.318200000000000	0.277300000000000	0.254100000000000	0.122100000000000	0.199700000000000	0.0740000000000000	0.353000000000000	0.196200000000000	0.218200000000000	0.148800000000000	0.201600000000000	0.0571000000000000	0.199500000000000	0.212200000000000	0	0	0.283500000000000	0.253000000000000	0.278100000000000	0.0823000000000000	0	0	0.267700000000000	0.380300000000000	0.0822000000000000	0.106500000000000	0.263100000000000	0.107000000000000	0.609900000000000	0.153300000000000	0.100700000000000	0.243900000000000	0.228000000000000	0.198800000000000	0.120500000000000	0.135900000000000	0.283600000000000	0.274000000000000	0.114700000000000	0.153300000000000	0.199600000000000	0.129600000000000	0.262400000000000	0.0758000000000000	0.0922000000000000
0.337100000000000	0.394500000000000	0	0.447800000000000	0.404800000000000	0.389200000000000	0.244100000000000	0.0827000000000000	0.170700000000000	0.186300000000000	0.281300000000000	0.202700000000000	0.131500000000000	0.256800000000000	0.292000000000000	0.232900000000000	0.244900000000000	0.192800000000000	0.136300000000000	0.0408000000000000	0	0.341700000000000	0.307800000000000	0.280500000000000	0.245800000000000	0	0.0803000000000000	0.193000000000000	0.104200000000000	0.243500000000000	0.236500000000000	0.240700000000000	0.461100000000000	0.324200000000000	0.0505000000000000	0.350200000000000	0.109300000000000	0.0978000000000000	0.246300000000000	0.227200000000000	0.297500000000000	0.399100000000000	0.134900000000000	0.312300000000000	0.251700000000000	0.0686000000000000	0.153600000000000	0.0979000000000000	0.277900000000000	0.0302000000000000
0.333300000000000	0.200000000000000	0	0.0259000000000000	0.156000000000000	0.146300000000000	0.101300000000000	0.00640000000000000	0.127600000000000	0.120100000000000	0.166200000000000	0.111800000000000	0.0949000000000000	0.194300000000000	0.192600000000000	0.234500000000000	0.311700000000000	0.170300000000000	0.0959000000000000	0.0572000000000000	0	0.166700000000000	0.285700000000000	0.250000000000000	0.285700000000000	0	0.0308000000000000	0.0753000000000000	0.0324000000000000	0.222200000000000	0	0	0.285700000000000	0.333300000000000	0	0.370800000000000	0	0	0.181800000000000	0	0.333300000000000	0.181800000000000	0.00680000000000000	0.339700000000000	0.250000000000000	0.0950000000000000	0.123800000000000	0	0.0345000000000000	0
0.0165000000000000	0.233700000000000	0	0.0773000000000000	0.0357000000000000	0.0378000000000000	0.0171000000000000	0.00680000000000000	0.0424000000000000	0.0420000000000000	0.0118000000000000	0.167800000000000	0	0.0628000000000000	0.0996000000000000	0	0.0109000000000000	0.122000000000000	0.0161000000000000	0	0	0.207300000000000	0	0.0375000000000000	0.00660000000000000	0	0	0.0143000000000000	0.0627000000000000	0.0682000000000000	0.00660000000000000	0.0185000000000000	0.00550000000000000	0.400000000000000	0	0.0383000000000000	0.0818000000000000	0.0644000000000000	0.0809000000000000	0.0252000000000000	0	0	0.0154000000000000	0	0	0.0182000000000000	0.0201000000000000	0.0146000000000000	0.0414000000000000	0.0142000000000000
0.333300000000000	0.200000000000000	0	0.0259000000000000	0.156000000000000	0.146300000000000	0.101300000000000	0.00640000000000000	0.127600000000000	0.120100000000000	0.166200000000000	0.111800000000000	0.0949000000000000	0.194300000000000	0.192600000000000	0.234500000000000	0.311700000000000	0.170300000000000	0.0959000000000000	0.0572000000000000	0	0.166700000000000	0.285700000000000	0.250000000000000	0.285700000000000	0	0.0308000000000000	0.0753000000000000	0.0324000000000000	0.222200000000000	0	0	0.285700000000000	0.333300000000000	0	0.370800000000000	0	0	0.181800000000000	0	0.333300000000000	0.181800000000000	0.00680000000000000	0.339700000000000	0.250000000000000	0.0950000000000000	0.123800000000000	0	0.0345000000000000	0
0	0	0	0.0345000000000000	0.0198000000000000	0.0183000000000000	0	0	0	0	0	0.111100000000000	0	0.0488000000000000	0	0	0	0.0854000000000000	0.0100000000000000	0	0	0.200000000000000	0	0	0	0	0	0.00370000000000000	0	0	0	0	0	0.500000000000000	0	0.0207000000000000	0	0	0	0	0	0	0.00400000000000000	0	0	0	0	0	0.0517000000000000	0
0	0	0	0	0	0	0	0	0	0	0	0	0	0	0	0	0	0	0	0	0	0	0	0	0	0	0	0	0	0	0	0	0	0	0	0	0	0	0	0	0	0	0	0	0	0	0	0	0	0
0	0	0	0.0345000000000000	0.0198000000000000	0.0183000000000000	0	0	0	0	0	0.111100000000000	0	0.0488000000000000	0	0	0	0.0854000000000000	0.0100000000000000	0	0	0.200000000000000	0	0	0	0	0	0.00370000000000000	0	0	0	0	0	0.500000000000000	0	0.0207000000000000	0	0	0	0	0	0	0.00400000000000000	0	0	0	0	0	0.0517000000000000	0
0	0	0	0.0345000000000000	0.0198000000000000	0.0183000000000000	0	0	0	0	0	0.111100000000000	0	0.0488000000000000	0	0	0	0.0854000000000000	0.0100000000000000	0	0	0.200000000000000	0	0	0	0	0	0.00370000000000000	0	0	0	0	0	0.500000000000000	0	0.0207000000000000	0	0	0	0	0	0	0.00400000000000000	0	0	0	0	0	0.0517000000000000	0
0	0	0	0	0	0	0	0	0	0	0	0	0	0	0	0	0	0	0	0	0	0	0	0	0	0	0	0	0	0	0	0	0	0	0	0	0	0	0	0	0	0	0	0	0	0	0	0	0	0
0.540200000000000	0.426000000000000	0	0.112000000000000	0.441700000000000	0.362500000000000	0.484300000000000	0.425400000000000	0.256100000000000	0.363900000000000	0.256300000000000	0.231200000000000	0.302300000000000	0.317700000000000	0.474200000000000	0.595700000000000	0.263700000000000	0.262100000000000	0.271700000000000	0.0874000000000000	0	0.151100000000000	0.558900000000000	0.364900000000000	0.323200000000000	0	0.0271000000000000	0.435100000000000	0.324800000000000	0.423300000000000	0.0995000000000000	0.236600000000000	0.313400000000000	0.163100000000000	0.564500000000000	0.232200000000000	0.533000000000000	0.461700000000000	0.432900000000000	0.148200000000000	0.545400000000000	0.449500000000000	0.396900000000000	0.383900000000000	0.812700000000000	0.289800000000000	0.238200000000000	0.594800000000000	0.0420000000000000	0.118300000000000
0	0	0	0	0	0	0	0	0	0	0	0	0	0	0	0	0	0	0	0	0	0	0	0	0	0	0	0	0	0	0	0	0	0	0	0	0	0	0	0	0	0	0	0	0	0	0	0	0	0
0.403100000000000	0.338800000000000	0	0.123700000000000	0.415100000000000	0.413600000000000	0.414300000000000	0.366100000000000	0.286900000000000	0.417700000000000	0.284000000000000	0.300200000000000	0.357900000000000	0.360500000000000	0.349700000000000	0.368000000000000	0.279700000000000	0.201700000000000	0.290700000000000	0.0318000000000000	0	0.226900000000000	0.518300000000000	0.498000000000000	0.349700000000000	0	0.0242000000000000	0.439500000000000	0.344400000000000	0.522000000000000	0.150800000000000	0.382600000000000	0.319600000000000	0.188500000000000	0.305200000000000	0.269800000000000	0.406000000000000	0.376200000000000	0.447200000000000	0.181700000000000	0.363100000000000	0.395400000000000	0.394900000000000	0.287600000000000	0.423900000000000	0.267500000000000	0.253400000000000	0.410200000000000	0.0932000000000000	0.165400000000000
0.415100000000000	0.289600000000000	0	0.114100000000000	0.473600000000000	0.527400000000000	0.414800000000000	0.375000000000000	0.188900000000000	0.392900000000000	0.288600000000000	0.334500000000000	0.465600000000000	0.380300000000000	0.328500000000000	0.365600000000000	0.258800000000000	0.241300000000000	0.314600000000000	0.0286000000000000	0	0.300400000000000	0.523500000000000	0.473700000000000	0.324400000000000	0	0.0286000000000000	0.517500000000000	0.382900000000000	0.459600000000000	0.146300000000000	0.483800000000000	0.298400000000000	0.195700000000000	0.389100000000000	0.270900000000000	0.384100000000000	0.359900000000000	0.421400000000000	0.167700000000000	0.351300000000000	0.472300000000000	0.453900000000000	0.284900000000000	0.416100000000000	0.323900000000000	0.362900000000000	0.502800000000000	0.107100000000000	0.155700000000000
0.429500000000000	0.274600000000000	0	0.107700000000000	0.338900000000000	0.256200000000000	0.408800000000000	0.448100000000000	0.255500000000000	0.374400000000000	0.123300000000000	0.225700000000000	0.228700000000000	0.219400000000000	0.322000000000000	0.442500000000000	0.0571000000000000	0.251500000000000	0.261500000000000	0.0294000000000000	0	0.158400000000000	0.383100000000000	0.268000000000000	0.135600000000000	0	0.0164000000000000	0.379100000000000	0.302200000000000	0.290900000000000	0.100900000000000	0.245800000000000	0.118200000000000	0.157900000000000	0.615900000000000	0.0755000000000000	0.574300000000000	0.484800000000000	0.288400000000000	0.142000000000000	0.342300000000000	0.313600000000000	0.405600000000000	0.240500000000000	0.714100000000000	0.284000000000000	0.236400000000000	0.654900000000000	0.0446000000000000	0.124900000000000
0.241200000000000	0.222200000000000	0	0.0295000000000000	0.166100000000000	0.162000000000000	0.111100000000000	0.0591000000000000	0.0495000000000000	0.0579000000000000	0.214300000000000	0.0269000000000000	0.120800000000000	0.113600000000000	0.217800000000000	0.245300000000000	0.333300000000000	0.0219000000000000	0.0323000000000000	0.0714000000000000	0	0.0297000000000000	0.333300000000000	0.184200000000000	0.333300000000000	0	0.0472000000000000	0.152700000000000	0.0646000000000000	0.290900000000000	0	0.0409000000000000	0.333300000000000	0	0.0926000000000000	0.203900000000000	0.0594000000000000	0.0473000000000000	0.211200000000000	0	0.400000000000000	0.241800000000000	0.0979000000000000	0.199000000000000	0.333000000000000	0.0233000000000000	0.0615000000000000	0.0487000000000000	0	0
0	0	0	0	0	0	0	0	0	0	0	0	0	0	0	0	0	0	0	0	0	0	0	0	0	0	0	0	0	0	0	0	0	0	0	0	0	0	0	0	0	0	0	0	0	0	0	0	0	0
0	0	0	0	0	0	0	0	0	0	0	0	0	0	0	0	0	0	0	0	0	0	0	0	0	0	0	0	0	0	0	0	0	0	0	0	0	0	0	0	0	0	0	0	0	0	0	0	0	0
0.528300000000000	0.439200000000000	0	0.106000000000000	0.449300000000000	0.366900000000000	0.560900000000000	0.420900000000000	0.246800000000000	0.360300000000000	0.239700000000000	0.250400000000000	0.306700000000000	0.362400000000000	0.484400000000000	0.624800000000000	0.270400000000000	0.264100000000000	0.287800000000000	0.0874000000000000	0	0.146200000000000	0.586800000000000	0.361100000000000	0.327800000000000	0	0.0228000000000000	0.384800000000000	0.349400000000000	0.415000000000000	0.106300000000000	0.246200000000000	0.320200000000000	0.230500000000000	0.551700000000000	0.236700000000000	0.528200000000000	0.458000000000000	0.448800000000000	0.153900000000000	0.564500000000000	0.481100000000000	0.340600000000000	0.391700000000000	0.818300000000000	0.306800000000000	0.225800000000000	0.603700000000000	0.0448000000000000	0.125000000000000
0	0	0	0	0	0	0	0	0	0	0	0	0	0	0	0	0	0	0	0	0	0	0	0	0	0	0	0	0	0	0	0	0	0	0	0	0	0	0	0	0	0	0	0	0	0	0	0	0	0
0	0	0	0	0	0	0	0	0	0	0	0	0	0	0	0	0	0	0	0	0	0	0	0	0	0	0	0	0	0	0	0	0	0	0	0	0	0	0	0	0	0	0	0	0	0	0	0	0	0
0.419400000000000	0.209300000000000	0	0.421900000000000	0.547900000000000	0.491100000000000	0.522000000000000	0.539800000000000	0.348900000000000	0.574200000000000	0.256500000000000	0.414000000000000	0.502900000000000	0.409800000000000	0.269300000000000	0.264400000000000	0.154900000000000	0.340000000000000	0.475700000000000	0	0	0.409000000000000	0.355400000000000	0.447100000000000	0.326000000000000	0	0.0128000000000000	0.548400000000000	0.334100000000000	0.209800000000000	0.374600000000000	0.459600000000000	0.298900000000000	0.299300000000000	0.382300000000000	0.441500000000000	0.538200000000000	0.540200000000000	0.350300000000000	0.460400000000000	0.250300000000000	0.285500000000000	0.563100000000000	0.222600000000000	0.330000000000000	0.395500000000000	0.452000000000000	0.476600000000000	0.392000000000000	0.304700000000000
0	0	0	0	0	0	0	0	0	0	0	0	0	0	0	0	0	0	0	0	0	0	0	0	0	0	0	0	0	0	0	0	0	0	0	0	0	0	0	0	0	0	0	0	0	0	0	0	0	0
0.220500000000000	0.336900000000000	0	0.281300000000000	0.0769000000000000	0.0974000000000000	0.150300000000000	0.157000000000000	0.196200000000000	0.282000000000000	0.0550000000000000	0.183200000000000	0.0927000000000000	0.141200000000000	0.233000000000000	0.0771000000000000	0.0607000000000000	0.186400000000000	0.124000000000000	0	0	0.274100000000000	0.0923000000000000	0.178000000000000	0.117400000000000	0	0	0.161600000000000	0.173000000000000	0.299500000000000	0.175400000000000	0.133300000000000	0.114400000000000	0.188600000000000	0.156700000000000	0.199800000000000	0.350600000000000	0.317100000000000	0.294100000000000	0.339900000000000	0.184600000000000	0.141900000000000	0.159500000000000	0.154200000000000	0.0578000000000000	0.183900000000000	0.199600000000000	0.133400000000000	0.0162000000000000	0.0864000000000000
0	0	0	0	0	0	0	0	0	0	0	0	0	0	0	0	0	0	0	0	0	0	0	0	0	0	0	0	0	0	0	0	0	0	0	0	0	0	0	0	0	0	0	0	0	0	0	0	0	0
0	0	0	0	0	0	0	0	0	0	0	0	0	0	0	0	0	0	0	0	0	0	0	0	0	0	0	0	0	0	0	0	0	0	0	0	0	0	0	0	0	0	0	0	0	0	0	0	0	0
0	0	0	0	0	0	0	0	0	0	0	0	0	0	0	0	0	0	0	0	0	0	0	0	0	0	0	0	0	0	0	0	0	0	0	0	0	0	0	0	0	0	0	0	0	0	0	0	0	0
0	0	0	0	0	0	0	0	0	0	0	0	0	0	0	0	0	0	0	0	0	0	0	0	0	0	0	0	0	0	0	0	0	0	0	0	0	0	0	0	0	0	0	0	0	0	0	0	0	0
0	0	0	0	0	0	0	0	0	0	0	0	0	0	0	0	0	0	0	0	0	0	0	0	0	0	0	0	0	0	0	0	0	0	0	0	0	0	0	0	0	0	0	0	0	0	0	0	0	0
0.492300000000000	0.276700000000000	0	0.107000000000000	0.338300000000000	0.408600000000000	0.462000000000000	0.508700000000000	0.371200000000000	0.550900000000000	0.127900000000000	0.297900000000000	0.292800000000000	0.341400000000000	0.307500000000000	0.419900000000000	0.0999000000000000	0.300000000000000	0.310600000000000	0.0221000000000000	0	0.366500000000000	0.534700000000000	0.331900000000000	0.477100000000000	0	0.0124000000000000	0.493100000000000	0.599500000000000	0.403000000000000	0.289800000000000	0.500700000000000	0.260600000000000	0.181200000000000	0.656500000000000	0.105700000000000	0.529100000000000	0.525400000000000	0.302200000000000	0.292600000000000	0.318600000000000	0.408300000000000	0.522800000000000	0.237000000000000	0.627700000000000	0.416800000000000	0.368600000000000	0.734500000000000	0.0455000000000000	0.485000000000000
0	0	0	0	0	0	0	0	0	0	0	0	0	0	0	0	0	0	0	0	0	0	0	0	0	0	0	0	0	0	0	0	0	0	0	0	0	0	0	0	0	0	0	0	0	0	0	0	0	0
0	0	0	0	0	0	0	0	0	0	0	0	0	0	0	0	0	0	0	0	0	0	0	0	0	0	0	0	0	0	0	0	0	0	0	0	0	0	0	0	0	0	0	0	0	0	0	0	0	0
0	0	0	0	0	0	0	0	0	0	0	0	0	0	0	0	0	0	0	0	0	0	0	0	0	0	0	0	0	0	0	0	0	0	0	0	0	0	0	0	0	0	0	0	0	0	0	0	0	0
0	0	0	0	0	0	0	0	0	0	0	0	0	0	0	0	0	0	0	0	0	0	0	0	0	0	0	0	0	0	0	0	0	0	0	0	0	0	0	0	0	0	0	0	0	0	0	0	0	0
0	0	0	0	0	0	0	0	0	0	0	0	0	0	0	0	0	0	0	0	0	0	0	0	0	0	0	0	0	0	0	0	0	0	0	0	0	0	0	0	0	0	0	0	0	0	0	0	0	0
0.489400000000000	0.321000000000000	0	0.0936000000000000	0.414200000000000	0.492500000000000	0.405300000000000	0.340600000000000	0.154600000000000	0.250600000000000	0.237200000000000	0.515600000000000	0.450600000000000	0.359700000000000	0.345200000000000	0.375200000000000	0.207300000000000	0.310300000000000	0.337500000000000	0.0260000000000000	0	0.162600000000000	0.493900000000000	0.425400000000000	0.348400000000000	0	0.0170000000000000	0.445000000000000	0.625900000000000	0.295500000000000	0.126700000000000	0.282100000000000	0.265700000000000	0.290800000000000	0.193200000000000	0.340500000000000	0.453400000000000	0.410900000000000	0.467400000000000	0.149600000000000	0.318800000000000	0.389600000000000	0.389400000000000	0.250900000000000	0.328900000000000	0.389800000000000	0.274800000000000	0.298800000000000	0.0867000000000000	0.188200000000000
0.115400000000000	0.0243000000000000	0	0.0207000000000000	0.243500000000000	0.222200000000000	0.0860000000000000	0.0808000000000000	0.0187000000000000	0.0598000000000000	0.0659000000000000	0.257000000000000	0.274300000000000	0.0449000000000000	0.0212000000000000	0.0305000000000000	0.00740000000000000	0.110500000000000	0.183300000000000	0	0	0.0265000000000000	0.144700000000000	0.0921000000000000	0.0239000000000000	0	0.0109000000000000	0.171700000000000	0.0420000000000000	0.0380000000000000	0.0327000000000000	0.103000000000000	0.0190000000000000	0.0516000000000000	0.0436000000000000	0.225800000000000	0.0936000000000000	0.0726000000000000	0.0910000000000000	0.0337000000000000	0.0477000000000000	0.0364000000000000	0.164800000000000	0.0276000000000000	0.0458000000000000	0.145000000000000	0.184300000000000	0.108000000000000	0.105600000000000	0.0209000000000000
0	0	0	0	0	0	0	0	0	0	0	0	0	0	0	0	0	0	0	0	0	0	0	0	0	0	0	0	0	0	0	0	0	0	0	0	0	0	0	0	0	0	0	0	0	0	0	0	0	0
0.692200000000000	0.390300000000000	0	0.224900000000000	0.397200000000000	0.401100000000000	0.321200000000000	0.200500000000000	0.463400000000000	0.430100000000000	0.302300000000000	0.297100000000000	0.326600000000000	0.370300000000000	0.338100000000000	0.289600000000000	0.229200000000000	0.268400000000000	0.322000000000000	0.0318000000000000	0	0.230700000000000	0.512700000000000	0.571600000000000	0.412300000000000	0	0.0664000000000000	0.398400000000000	0.436300000000000	0.425800000000000	0.255000000000000	0.307200000000000	0.414800000000000	0.126900000000000	0.168100000000000	0.378500000000000	0.223600000000000	0.215100000000000	0.354300000000000	0.250500000000000	0.316900000000000	0.528600000000000	0.341600000000000	0.485500000000000	0.308900000000000	0.253700000000000	0.344800000000000	0.205200000000000	0.0575000000000000	0.227100000000000
0	0	0	0	0	0	0	0	0	0	0	0	0	0	0	0	0	0	0	0	0	0	0	0	0	0	0	0	0	0	0	0	0	0	0	0	0	0	0	0	0	0	0	0	0	0	0	0	0	0
0	0	0	0	0	0	0	0	0	0	0	0	0	0	0	0	0	0	0	0	0	0	0	0	0	0	0	0	0	0	0	0	0	0	0	0	0	0	0	0	0	0	0	0	0	0	0	0	0	0
0.397500000000000	0.313000000000000	0	0.439300000000000	0.533200000000000	0.494900000000000	0.514500000000000	0.509800000000000	0.278300000000000	0.439800000000000	0.287600000000000	0.445900000000000	0.418700000000000	0.408800000000000	0.269900000000000	0.275900000000000	0.250700000000000	0.333900000000000	0.436000000000000	0.0196000000000000	0	0.420400000000000	0.490700000000000	0.305000000000000	0.197900000000000	0	0.00650000000000000	0.519400000000000	0.348600000000000	0.206400000000000	0.259100000000000	0.485700000000000	0.200300000000000	0.349100000000000	0.358900000000000	0.533700000000000	0.518900000000000	0.467600000000000	0.455400000000000	0.367500000000000	0.402900000000000	0.403100000000000	0.526000000000000	0.315900000000000	0.316700000000000	0.452300000000000	0.384500000000000	0.563300000000000	0.396400000000000	0.313200000000000
0.646800000000000	0.570400000000000	0	0.265800000000000	0.535500000000000	0.443500000000000	0.552500000000000	0.414100000000000	0.323100000000000	0.432200000000000	0.347800000000000	0.220100000000000	0.304600000000000	0.356500000000000	0.533300000000000	0.606500000000000	0.280500000000000	0.301800000000000	0.321000000000000	0.0660000000000000	0	0.265600000000000	0.594800000000000	0.446100000000000	0.347900000000000	0	0.0843000000000000	0.429300000000000	0.315900000000000	0.437400000000000	0.292300000000000	0.374400000000000	0.529900000000000	0.164600000000000	0.555100000000000	0.235200000000000	0.528800000000000	0.454400000000000	0.437900000000000	0.294900000000000	0.571600000000000	0.608500000000000	0.386700000000000	0.495400000000000	0.849300000000000	0.281900000000000	0.309600000000000	0.610700000000000	0.0422000000000000	0.118600000000000
0.446700000000000	0.277000000000000	0	0.0404000000000000	0.466500000000000	0.366800000000000	0.356500000000000	0.270200000000000	0.190200000000000	0.248600000000000	0.341800000000000	0.402500000000000	0.431200000000000	0.284900000000000	0.271900000000000	0.336600000000000	0.268300000000000	0.376800000000000	0.420900000000000	0.0408000000000000	0	0.0987000000000000	0.388100000000000	0.366700000000000	0.295300000000000	0	0.0290000000000000	0.348700000000000	0.167400000000000	0.234900000000000	0.0568000000000000	0.183300000000000	0.298600000000000	0.165800000000000	0.122000000000000	0.608600000000000	0.268100000000000	0.246600000000000	0.293500000000000	0.0852000000000000	0.329700000000000	0.298200000000000	0.279600000000000	0.365800000000000	0.318800000000000	0.418700000000000	0.338100000000000	0.204600000000000	0.282200000000000	0.0458000000000000
0.440500000000000	0.340200000000000	0	0.456200000000000	0.240700000000000	0.334800000000000	0.267700000000000	0.319000000000000	0.347600000000000	0.446000000000000	0.186300000000000	0.233700000000000	0.240000000000000	0.217400000000000	0.253100000000000	0.122500000000000	0.0627000000000000	0.237600000000000	0.288800000000000	0	0	0.434500000000000	0.194300000000000	0.442600000000000	0.145100000000000	0	0.0661000000000000	0.338200000000000	0.260400000000000	0.377100000000000	0.436900000000000	0.365000000000000	0.351500000000000	0.274100000000000	0.241200000000000	0.223100000000000	0.379400000000000	0.404500000000000	0.399500000000000	0.527600000000000	0.265400000000000	0.409500000000000	0.346600000000000	0.411400000000000	0.120200000000000	0.187900000000000	0.341600000000000	0.220700000000000	0.0389000000000000	0.0922000000000000
0	0	0	0	0	0	0	0	0	0	0	0	0	0	0	0	0	0	0	0	0	0	0	0	0	0	0	0	0	0	0	0	0	0	0	0	0	0	0	0	0	0	0	0	0	0	0	0	0	0
0.371000000000000	0.441000000000000	0	0.335500000000000	0.542100000000000	0.636500000000000	0.511600000000000	0.345400000000000	0.290200000000000	0.330900000000000	0.494400000000000	0.325000000000000	0.426100000000000	0.442800000000000	0.346700000000000	0.333600000000000	0.411600000000000	0.320500000000000	0.444700000000000	0.0306000000000000	0	0.474300000000000	0.326800000000000	0.396400000000000	0.351000000000000	0	0.0530000000000000	0.543700000000000	0.350100000000000	0.197500000000000	0.322600000000000	0.565300000000000	0.505200000000000	0.131300000000000	0.118800000000000	0.629400000000000	0.186400000000000	0.313300000000000	0.275000000000000	0.314300000000000	0.264400000000000	0.355300000000000	0.489300000000000	0.303100000000000	0.263900000000000	0.389500000000000	0.492000000000000	0.367700000000000	0.256700000000000	0.302200000000000
0	0	0	0	0	0	0	0	0	0	0	0	0	0	0	0	0	0	0	0	0	0	0	0	0	0	0	0	0	0	0	0	0	0	0	0	0	0	0	0	0	0	0	0	0	0	0	0	0	0
0.446200000000000	0.238700000000000	0	0.0287000000000000	0.247600000000000	0.327200000000000	0.295400000000000	0.129500000000000	0.164700000000000	0.205600000000000	0.185000000000000	0.163100000000000	0.214500000000000	0.260500000000000	0.255000000000000	0.318700000000000	0.292700000000000	0.147400000000000	0.196500000000000	0.0476000000000000	0	0.0522000000000000	0.404400000000000	0.416900000000000	0.283100000000000	0	0.0256000000000000	0.252000000000000	0.224000000000000	0.246000000000000	0.0469000000000000	0.133500000000000	0.285700000000000	0.164700000000000	0.0767000000000000	0.372300000000000	0.134600000000000	0.115500000000000	0.281400000000000	0.0490000000000000	0.362600000000000	0.297200000000000	0.189700000000000	0.368400000000000	0.300700000000000	0.193500000000000	0.183000000000000	0.144800000000000	0.0291000000000000	0.0374000000000000
0.527400000000000	0.432900000000000	0	0.107700000000000	0.454200000000000	0.379700000000000	0.518000000000000	0.508100000000000	0.246100000000000	0.367800000000000	0.246900000000000	0.270200000000000	0.324800000000000	0.339000000000000	0.482800000000000	0.614600000000000	0.252000000000000	0.314600000000000	0.304800000000000	0.0777000000000000	0	0.167500000000000	0.572200000000000	0.369900000000000	0.337600000000000	0	0.0202000000000000	0.398200000000000	0.356900000000000	0.409800000000000	0.115400000000000	0.269300000000000	0.315900000000000	0.237000000000000	0.547200000000000	0.235200000000000	0.612300000000000	0.532900000000000	0.451100000000000	0.169800000000000	0.528200000000000	0.468800000000000	0.354400000000000	0.383300000000000	0.785000000000000	0.359200000000000	0.239700000000000	0.599600000000000	0.0576000000000000	0.137200000000000
0.442500000000000	0.321600000000000	0	0.121900000000000	0.363000000000000	0.276000000000000	0.432400000000000	0.461100000000000	0.265600000000000	0.384800000000000	0.117500000000000	0.242800000000000	0.237300000000000	0.232000000000000	0.329800000000000	0.469900000000000	0.0797000000000000	0.275400000000000	0.276500000000000	0.0689000000000000	0	0.161700000000000	0.448700000000000	0.269600000000000	0.154000000000000	0	0.00940000000000000	0.334500000000000	0.324800000000000	0.291600000000000	0.124400000000000	0.267600000000000	0.141700000000000	0.209700000000000	0.629300000000000	0.0954000000000000	0.588000000000000	0.495400000000000	0.333700000000000	0.177900000000000	0.415500000000000	0.344200000000000	0.355000000000000	0.281100000000000	0.758700000000000	0.299400000000000	0.232800000000000	0.688100000000000	0.0540000000000000	0.147900000000000
0	0	0	0	0	0	0	0	0	0	0	0	0	0	0	0	0	0	0	0	0	0	0	0	0	0	0	0	0	0	0	0	0	0	0	0	0	0	0	0	0	0	0	0	0	0	0	0	0	0
0	0	0	0	0	0	0	0	0	0	0	0	0	0	0	0	0	0	0	0	0	0	0	0	0	0	0	0	0	0	0	0	0	0	0	0	0	0	0	0	0	0	0	0	0	0	0	0	0	0
0	0	0	0	0	0	0	0	0	0	0	0	0	0	0	0	0	0	0	0	0	0	0	0	0	0	0	0	0	0	0	0	0	0	0	0	0	0	0	0	0	0	0	0	0	0	0	0	0	0
0	0	0	0	0	0	0	0	0	0	0	0	0	0	0	0	0	0	0	0	0	0	0	0	0	0	0	0	0	0	0	0	0	0	0	0	0	0	0	0	0	0	0	0	0	0	0	0	0	0
0	0	0	0	0	0	0	0	0	0	0	0	0	0	0	0	0	0	0	0	0	0	0	0	0	0	0	0	0	0	0	0	0	0	0	0	0	0	0	0	0	0	0	0	0	0	0	0	0	0
0	0	0	0	0	0	0	0	0	0	0	0	0	0	0	0	0	0	0	0	0	0	0	0	0	0	0	0	0	0	0	0	0	0	0	0	0	0	0	0	0	0	0	0	0	0	0	0	0	0
0.593300000000000	0.374600000000000	0	0.0887000000000000	0.529000000000000	0.462400000000000	0.486600000000000	0.407700000000000	0.210800000000000	0.346800000000000	0.362400000000000	0.351400000000000	0.519800000000000	0.364300000000000	0.435600000000000	0.546000000000000	0.231200000000000	0.270000000000000	0.416800000000000	0.0514000000000000	0	0.148100000000000	0.540300000000000	0.538500000000000	0.301000000000000	0	0.0239000000000000	0.535800000000000	0.327500000000000	0.402100000000000	0.115000000000000	0.244100000000000	0.285800000000000	0.156700000000000	0.501500000000000	0.288500000000000	0.509200000000000	0.445700000000000	0.428100000000000	0.145700000000000	0.485400000000000	0.404100000000000	0.470500000000000	0.348200000000000	0.720900000000000	0.392700000000000	0.323500000000000	0.565700000000000	0.287100000000000	0.111400000000000
0.252400000000000	0.335300000000000	0	0.0628000000000000	0.211600000000000	0.234600000000000	0.242600000000000	0.253500000000000	0.106200000000000	0.123900000000000	0.340800000000000	0.0677000000000000	0.148000000000000	0.220900000000000	0.235600000000000	0.285200000000000	0.666700000000000	0.0562000000000000	0.0894000000000000	0.0714000000000000	0	0.265000000000000	0.457800000000000	0.214200000000000	0.449300000000000	0	0.0384000000000000	0.223300000000000	0.143600000000000	0.280200000000000	0.121300000000000	0.372700000000000	0.451500000000000	0.0875000000000000	0.0642000000000000	0.406500000000000	0.107400000000000	0.123600000000000	0.287900000000000	0.119900000000000	0.474200000000000	0.285100000000000	0.160900000000000	0.237000000000000	0.357900000000000	0.166100000000000	0.194300000000000	0.322200000000000	0.00990000000000000	0.388900000000000
0	0	0	0	0	0	0	0	0	0	0	0	0	0	0	0	0	0	0	0	0	0	0	0	0	0	0	0	0	0	0	0	0	0	0	0	0	0	0	0	0	0	0	0	0	0	0	0	0	0
0	0	0	0	0	0	0	0	0	0	0	0	0	0	0	0	0	0	0	0	0	0	0	0	0	0	0	0	0	0	0	0	0	0	0	0	0	0	0	0	0	0	0	0	0	0	0	0	0	0
0.556300000000000	0.456500000000000	0	0.0927000000000000	0.455000000000000	0.362400000000000	0.494700000000000	0.423100000000000	0.234900000000000	0.354900000000000	0.249500000000000	0.220500000000000	0.305300000000000	0.312100000000000	0.477200000000000	0.632900000000000	0.307100000000000	0.245400000000000	0.267300000000000	0.0770000000000000	0	0.145800000000000	0.633100000000000	0.365000000000000	0.385600000000000	0	0.0303000000000000	0.382800000000000	0.322400000000000	0.474500000000000	0.100900000000000	0.229500000000000	0.368200000000000	0.157900000000000	0.586600000000000	0.248100000000000	0.547400000000000	0.464200000000000	0.450400000000000	0.142000000000000	0.628000000000000	0.466600000000000	0.335400000000000	0.393200000000000	0.924000000000000	0.284800000000000	0.229900000000000	0.640100000000000	0.0446000000000000	0.124900000000000
0	0	0	0	0	0	0	0	0	0	0	0	0	0	0	0	0	0	0	0	0	0	0	0	0	0	0	0	0	0	0	0	0	0	0	0	0	0	0	0	0	0	0	0	0	0	0	0	0	0
0.0639000000000000	0.0687000000000000	0	0.0330000000000000	0.0740000000000000	0.0760000000000000	0.194600000000000	0.114500000000000	0.0511000000000000	0.0827000000000000	0.0268000000000000	0.0872000000000000	0.0583000000000000	0.107500000000000	0.0710000000000000	0.107400000000000	0.0267000000000000	0.0476000000000000	0.0811000000000000	0	0	0.0512000000000000	0.149300000000000	0.0633000000000000	0.0307000000000000	0	0	0.0654000000000000	0.113500000000000	0.0269000000000000	0.0416000000000000	0.127200000000000	0.0449000000000000	0.246300000000000	0.0713000000000000	0.0238000000000000	0.115100000000000	0.0977000000000000	0.0941000000000000	0.0451000000000000	0.0928000000000000	0.155400000000000	0.0679000000000000	0.0530000000000000	0.0842000000000000	0.0883000000000000	0.0419000000000000	0.133000000000000	0.0123000000000000	0.0391000000000000
0.0242000000000000	0.0192000000000000	0	0.00780000000000000	0.0158000000000000	0.0152000000000000	0.00960000000000000	0.0159000000000000	0.0131000000000000	0.0142000000000000	0.0208000000000000	0.0124000000000000	0.0166000000000000	0.0261000000000000	0.0835000000000000	0.109800000000000	0.0308000000000000	0.00530000000000000	0.0512000000000000	0.359000000000000	0	0.00710000000000000	0.0308000000000000	0.0194000000000000	0.0308000000000000	0	0.666700000000000	0.00930000000000000	0.0110000000000000	0.0270000000000000	0	0.0101000000000000	0.0308000000000000	0	0.0236000000000000	0.0190000000000000	0.0148000000000000	0.0125000000000000	0.0201000000000000	0	0.0384000000000000	0.0249000000000000	0.00870000000000000	0.210400000000000	0.0352000000000000	0.0133000000000000	0.0314000000000000	0.0124000000000000	0	0
0.197900000000000	0.241800000000000	0	0.290600000000000	0.157900000000000	0.147400000000000	0.204400000000000	0.0147000000000000	0.0118000000000000	0.0110000000000000	0.326400000000000	0.0150000000000000	0.0934000000000000	0.110700000000000	0.195100000000000	0.241800000000000	0.333300000000000	0.0935000000000000	0.0199000000000000	0.571500000000000	0	0	0.362700000000000	0.133300000000000	0.333300000000000	0	0.0384000000000000	0.0777000000000000	0.0473000000000000	0.250000000000000	0	0	0.333300000000000	0	0.0176000000000000	0.385700000000000	0.0160000000000000	0.0118000000000000	0.408800000000000	0.0257000000000000	0.435300000000000	0.217600000000000	0.00680000000000000	0.378600000000000	0.310900000000000	0.0164000000000000	0.131100000000000	0.0196000000000000	0	0
0	0	0	0	0	0	0	0	0	0	0	0	0	0	0	0	0	0	0	0	0	0	0	0	0	0	0	0	0	0	0	0	0	0	0	0	0	0	0	0	0	0	0	0	0	0	0	0	0	0
0	0	0	0	0	0	0	0	0	0	0	0	0	0	0	0	0	0	0	0	0	0	0	0	0	0	0	0	0	0	0	0	0	0	0	0	0	0	0	0	0	0	0	0	0	0	0	0	0	0
0	0	0	0	0	0	0	0	0	0	0	0	0	0	0	0	0	0	0	0	0	0	0	0	0	0	0	0	0	0	0	0	0	0	0	0	0	0	0	0	0	0	0	0	0	0	0	0	0	0
0	0	0	0	0	0	0	0	0	0	0	0	0	0	0	0	0	0	0	0	0	0	0	0	0	0	0	0	0	0	0	0	0	0	0	0	0	0	0	0	0	0	0	0	0	0	0	0	0	0
0	0	0	0	0	0	0	0	0	0	0	0	0	0	0	0	0	0	0	0	0	0	0	0	0	0	0	0	0	0	0	0	0	0	0	0	0	0	0	0	0	0	0	0	0	0	0	0	0	0
0	0	0	0	0	0	0	0	0	0	0	0	0	0	0	0	0	0	0	0	0	0	0	0	0	0	0	0	0	0	0	0	0	0	0	0	0	0	0	0	0	0	0	0	0	0	0	0	0	0
0.436000000000000	0.302100000000000	0	0.104300000000000	0.352000000000000	0.260000000000000	0.423000000000000	0.455600000000000	0.249600000000000	0.375800000000000	0.107000000000000	0.228800000000000	0.231600000000000	0.220700000000000	0.320700000000000	0.466200000000000	0.0652000000000000	0.254800000000000	0.266600000000000	0.0353000000000000	0	0.158000000000000	0.437800000000000	0.262800000000000	0.154900000000000	0	0.0113000000000000	0.327100000000000	0.311500000000000	0.305000000000000	0.115300000000000	0.255000000000000	0.135100000000000	0.184200000000000	0.640000000000000	0.0818000000000000	0.593000000000000	0.493200000000000	0.309600000000000	0.157800000000000	0.399300000000000	0.327200000000000	0.347800000000000	0.255300000000000	0.789500000000000	0.289200000000000	0.230000000000000	0.704100000000000	0.0521000000000000	0.142800000000000
0	0	0	0	0	0	0	0	0	0	0	0	0	0	0	0	0	0	0	0	0	0	0	0	0	0	0	0	0	0	0	0	0	0	0	0	0	0	0	0	0	0	0	0	0	0	0	0	0	0
0.239900000000000	0.0611000000000000	0	0.0283000000000000	0.0782000000000000	0.0798000000000000	0.187000000000000	0.108400000000000	0.181000000000000	0.202600000000000	0.0280000000000000	0.0849000000000000	0.0576000000000000	0.152600000000000	0.0826000000000000	0.123400000000000	0.0525000000000000	0.142800000000000	0.156700000000000	0	0	0.0465000000000000	0.124400000000000	0.192400000000000	0.0256000000000000	0	0	0.0678000000000000	0.105400000000000	0.0235000000000000	0.0346000000000000	0.111300000000000	0.0374000000000000	0.197100000000000	0.0642000000000000	0.203500000000000	0.104600000000000	0.0912000000000000	0.0847000000000000	0.0394000000000000	0.0742000000000000	0.139900000000000	0.0704000000000000	0.230000000000000	0.0722000000000000	0.178200000000000	0.157100000000000	0.118200000000000	0.00990000000000000	0.0326000000000000
0	0	0	0	0	0	0	0	0	0	0	0	0	0	0	0	0	0	0	0	0	0	0	0	0	0	0	0	0	0	0	0	0	0	0	0	0	0	0	0	0	0	0	0	0	0	0	0	0	0
0.266500000000000	0.313200000000000	0	0.100100000000000	0.224900000000000	0.229400000000000	0.244600000000000	0.306200000000000	0.219100000000000	0.248900000000000	0.0737000000000000	0.184400000000000	0.108000000000000	0.155100000000000	0.152500000000000	0.226200000000000	0.0690000000000000	0.166900000000000	0.171100000000000	0.0588000000000000	0	0.126800000000000	0.479500000000000	0.113900000000000	0.0951000000000000	0	0	0.176700000000000	0.249000000000000	0.0672000000000000	0.112300000000000	0.220300000000000	0.128800000000000	0.188600000000000	0.306300000000000	0.0714000000000000	0.299900000000000	0.257800000000000	0.309100000000000	0.147000000000000	0.517100000000000	0.341700000000000	0.182700000000000	0.261400000000000	0.396700000000000	0.181000000000000	0.106200000000000	0.387700000000000	0.0321000000000000	0.107500000000000
0	0	0	0	0	0	0	0	0	0	0	0	0	0	0	0	0	0	0	0	0	0	0	0	0	0	0	0	0	0	0	0	0	0	0	0	0	0	0	0	0	0	0	0	0	0	0	0	0	0
0.200000000000000	0.250000000000000	0	0	0.153800000000000	0.142900000000000	0.105300000000000	0	0	0	0.186900000000000	0.00610000000000000	0.0978000000000000	0.103400000000000	0.196000000000000	0.247200000000000	0.400000000000000	0	0.0136000000000000	0.0953000000000000	0	0	0.400000000000000	0.142900000000000	0.400000000000000	0	0.0513000000000000	0.0741000000000000	0.0374000000000000	0.285700000000000	0	0	0.400000000000000	0	0	0.224300000000000	0	0	0.222200000000000	0	0.500000000000000	0.222200000000000	0	0.207700000000000	0.333300000000000	0.00880000000000000	0.0143000000000000	0	0	0
0.250300000000000	0.288200000000000	0	0.363800000000000	0.217500000000000	0.222200000000000	0.327900000000000	0.288100000000000	0.210400000000000	0.238900000000000	0.215100000000000	0.179300000000000	0.103100000000000	0.153900000000000	0.149500000000000	0.215600000000000	0.0575000000000000	0.236700000000000	0.168000000000000	0.522100000000000	0	0.115300000000000	0.414300000000000	0.106300000000000	0.0792000000000000	0	0	0.173500000000000	0.237500000000000	0.0588000000000000	0.0936000000000000	0.192800000000000	0.107300000000000	0.150900000000000	0.284500000000000	0.238700000000000	0.280700000000000	0.246500000000000	0.469400000000000	0.141500000000000	0.431300000000000	0.316400000000000	0.179100000000000	0.411400000000000	0.352700000000000	0.176800000000000	0.212400000000000	0.354400000000000	0.0256000000000000	0.0896000000000000
0.250300000000000	0.288200000000000	0	0.363800000000000	0.217500000000000	0.222200000000000	0.327900000000000	0.288100000000000	0.210400000000000	0.238900000000000	0.215100000000000	0.179300000000000	0.103100000000000	0.153900000000000	0.149500000000000	0.215600000000000	0.0575000000000000	0.236700000000000	0.168000000000000	0.522100000000000	0	0.115300000000000	0.414300000000000	0.106300000000000	0.0792000000000000	0	0	0.173500000000000	0.237500000000000	0.0588000000000000	0.0936000000000000	0.192800000000000	0.107300000000000	0.150900000000000	0.284500000000000	0.238700000000000	0.280700000000000	0.246500000000000	0.469400000000000	0.141500000000000	0.431300000000000	0.316400000000000	0.179100000000000	0.411400000000000	0.352700000000000	0.176800000000000	0.212400000000000	0.354400000000000	0.0256000000000000	0.0896000000000000
0	0	0	0	0	0	0	0	0	0	0	0	0	0	0	0	0	0	0	0	0	0	0	0	0	0	0	0	0	0	0	0	0	0	0	0	0	0	0	0	0	0	0	0	0	0	0	0	0	0
0	0	0	0	0	0	0	0	0	0	0	0	0	0	0	0	0	0	0	0	0	0	0	0	0	0	0	0	0	0	0	0	0	0	0	0	0	0	0	0	0	0	0	0	0	0	0	0	0	0
0	0	0	0	0	0	0	0	0	0	0	0	0	0	0	0	0	0	0	0	0	0	0	0	0	0	0	0	0	0	0	0	0	0	0	0	0	0	0	0	0	0	0	0	0	0	0	0	0	0
0.200000000000000	0.250000000000000	0	0	0.153800000000000	0.142900000000000	0.105300000000000	0	0	0	0.186900000000000	0.00610000000000000	0.0978000000000000	0.103400000000000	0.196000000000000	0.247200000000000	0.400000000000000	0	0.0136000000000000	0.0953000000000000	0	0	0.400000000000000	0.142900000000000	0.400000000000000	0	0.0513000000000000	0.0741000000000000	0.0374000000000000	0.285700000000000	0	0	0.400000000000000	0	0	0.224300000000000	0	0	0.222200000000000	0	0.500000000000000	0.222200000000000	0	0.207700000000000	0.333300000000000	0.00880000000000000	0.0143000000000000	0	0	0
0.389200000000000	0.385800000000000	0	0.118000000000000	0.436000000000000	0.426900000000000	0.418100000000000	0.348200000000000	0.164200000000000	0.286300000000000	0.298300000000000	0.222600000000000	0.357100000000000	0.313700000000000	0.307200000000000	0.381500000000000	0.426200000000000	0.143200000000000	0.276500000000000	0.0714000000000000	0	0.212500000000000	0.770300000000000	0.396400000000000	0.504300000000000	0	0.0384000000000000	0.364000000000000	0.286900000000000	0.409900000000000	0.207600000000000	0.420500000000000	0.514700000000000	0.254100000000000	0.233100000000000	0.340000000000000	0.339200000000000	0.314500000000000	0.517600000000000	0.216600000000000	0.613600000000000	0.472100000000000	0.294400000000000	0.354800000000000	0.492800000000000	0.230400000000000	0.211100000000000	0.405400000000000	0.130800000000000	0.178100000000000
0.268300000000000	0.281300000000000	0	0.0478000000000000	0.227200000000000	0.319800000000000	0.192800000000000	0.124100000000000	0.0813000000000000	0.204700000000000	0.209200000000000	0.152900000000000	0.241200000000000	0.197400000000000	0.241100000000000	0.297600000000000	0.354800000000000	0.120100000000000	0.0907000000000000	0.0714000000000000	0	0.213200000000000	0.452400000000000	0.217300000000000	0.358200000000000	0	0.0473000000000000	0.203200000000000	0.236400000000000	0.507100000000000	0.0335000000000000	0.315700000000000	0.369500000000000	0.0840000000000000	0.280200000000000	0.224900000000000	0.113900000000000	0.106300000000000	0.294200000000000	0.0382000000000000	0.471700000000000	0.474800000000000	0.143800000000000	0.248100000000000	0.406800000000000	0.139300000000000	0.176300000000000	0.316400000000000	0.00950000000000000	0.0316000000000000
0.200000000000000	0.250000000000000	0	0	0.153800000000000	0.142900000000000	0.105300000000000	0	0	0	0.186900000000000	0.00610000000000000	0.0978000000000000	0.103400000000000	0.196000000000000	0.247200000000000	0.400000000000000	0	0.0136000000000000	0.0953000000000000	0	0	0.400000000000000	0.142900000000000	0.400000000000000	0	0.0513000000000000	0.0741000000000000	0.0374000000000000	0.285700000000000	0	0	0.400000000000000	0	0	0.224300000000000	0	0	0.222200000000000	0	0.500000000000000	0.222200000000000	0	0.207700000000000	0.333300000000000	0.00880000000000000	0.0143000000000000	0	0	0
0.200000000000000	0.250000000000000	0	0	0.153800000000000	0.142900000000000	0.105300000000000	0	0	0	0.186900000000000	0.00610000000000000	0.0978000000000000	0.103400000000000	0.196000000000000	0.247200000000000	0.400000000000000	0	0.0136000000000000	0.0953000000000000	0	0	0.400000000000000	0.142900000000000	0.400000000000000	0	0.0513000000000000	0.0741000000000000	0.0374000000000000	0.285700000000000	0	0	0.400000000000000	0	0	0.224300000000000	0	0	0.222200000000000	0	0.500000000000000	0.222200000000000	0	0.207700000000000	0.333300000000000	0.00880000000000000	0.0143000000000000	0	0	0
0	0	0	0	0	0	0	0	0	0	0	0	0	0	0	0	0	0	0	0	0	0	0	0	0	0	0	0	0	0	0	0	0	0	0	0	0	0	0	0	0	0	0	0	0	0	0	0	0	0
0.0176000000000000	0.0221000000000000	0	0.339000000000000	0.0162000000000000	0.0150000000000000	0.109900000000000	0.0160000000000000	0.0126000000000000	0.0118000000000000	0.166700000000000	0.00980000000000000	0	0.00990000000000000	0.00880000000000000	0.0147000000000000	0	0.0974000000000000	0.00710000000000000	0.666700000000000	0	0	0.0353000000000000	0	0	0	0	0.00650000000000000	0.0136000000000000	0	0	0	0	0	0.0196000000000000	0.200000000000000	0.0176000000000000	0.0126000000000000	0.232000000000000	0.0293000000000000	0.0441000000000000	0.0196000000000000	0.00710000000000000	0.208800000000000	0.0294000000000000	0.00840000000000000	0.125000000000000	0.0221000000000000	0	0
0	0	0	0	0	0	0	0	0	0	0	0	0	0	0	0	0	0	0	0	0	0	0	0	0	0	0	0	0	0	0	0	0	0	0	0	0	0	0	0	0	0	0	0	0	0	0	0	0	0
0.0176000000000000	0.0221000000000000	0	0.339000000000000	0.0162000000000000	0.0150000000000000	0.109900000000000	0.0160000000000000	0.0126000000000000	0.0118000000000000	0.166700000000000	0.00980000000000000	0	0.00990000000000000	0.00880000000000000	0.0147000000000000	0	0.0974000000000000	0.00710000000000000	0.666700000000000	0	0	0.0353000000000000	0	0	0	0	0.00650000000000000	0.0136000000000000	0	0	0	0	0	0.0196000000000000	0.200000000000000	0.0176000000000000	0.0126000000000000	0.232000000000000	0.0293000000000000	0.0441000000000000	0.0196000000000000	0.00710000000000000	0.208800000000000	0.0294000000000000	0.00840000000000000	0.125000000000000	0.0221000000000000	0	0
0	0	0	0	0	0	0	0	0	0	0	0	0	0	0	0	0	0	0	0	0	0	0	0	0	0	0	0	0	0	0	0	0	0	0	0	0	0	0	0	0	0	0	0	0	0	0	0	0	0
0.0176000000000000	0.0221000000000000	0	0.339000000000000	0.0162000000000000	0.0150000000000000	0.109900000000000	0.0160000000000000	0.0126000000000000	0.0118000000000000	0.166700000000000	0.00980000000000000	0	0.00990000000000000	0.00880000000000000	0.0147000000000000	0	0.0974000000000000	0.00710000000000000	0.666700000000000	0	0	0.0353000000000000	0	0	0	0	0.00650000000000000	0.0136000000000000	0	0	0	0	0	0.0196000000000000	0.200000000000000	0.0176000000000000	0.0126000000000000	0.232000000000000	0.0293000000000000	0.0441000000000000	0.0196000000000000	0.00710000000000000	0.208800000000000	0.0294000000000000	0.00840000000000000	0.125000000000000	0.0221000000000000	0	0
0	0	0	0	0	0	0	0	0	0	0	0	0	0	0	0	0	0	0	0	0	0	0	0	0	0	0	0	0	0	0	0	0	0	0	0	0	0	0	0	0	0	0	0	0	0	0	0	0	0
0	0	0	0	0	0	0	0	0	0	0	0	0	0	0	0	0	0	0	0	0	0	0	0	0	0	0	0	0	0	0	0	0	0	0	0	0	0	0	0	0	0	0	0	0	0	0	0	0	0
0	0	0	0	0	0	0	0	0	0	0	0	0	0	0	0	0	0	0	0	0	0	0	0	0	0	0	0	0	0	0	0	0	0	0	0	0	0	0	0	0	0	0	0	0	0	0	0	0	0
0	0	0	0	0	0	0	0	0	0	0	0	0	0	0	0	0	0	0	0	0	0	0	0	0	0	0	0	0	0	0	0	0	0	0	0	0	0	0	0	0	0	0	0	0	0	0	0	0	0
0.0816000000000000	0.0312000000000000	0	0.0300000000000000	0.150900000000000	0.110600000000000	0.172900000000000	0.0880000000000000	0.0411000000000000	0.0757000000000000	0.151200000000000	0.209000000000000	0.263800000000000	0.0992000000000000	0.128500000000000	0.0500000000000000	0.312300000000000	0.0953000000000000	0.202100000000000	0	0	0.100800000000000	0.115100000000000	0.0902000000000000	0.0409000000000000	0	0.00840000000000000	0.202700000000000	0.0547000000000000	0.271100000000000	0.330900000000000	0.0909000000000000	0.0319000000000000	0.0570000000000000	0.0599000000000000	0.124300000000000	0.0959000000000000	0.0848000000000000	0.0911000000000000	0.0537000000000000	0.0545000000000000	0.0497000000000000	0.201500000000000	0.0541000000000000	0.0522000000000000	0.120700000000000	0.104600000000000	0.100400000000000	0.162600000000000	0.133700000000000
0.0833000000000000	0.0689000000000000	0	0.254700000000000	0.144600000000000	0.127100000000000	0.260200000000000	0.113900000000000	0.0543000000000000	0.0849000000000000	0.351000000000000	0.229300000000000	0.214600000000000	0.124100000000000	0.135600000000000	0.154500000000000	0.114800000000000	0.164100000000000	0.216900000000000	0.387900000000000	0	0.203400000000000	0.139500000000000	0.0955000000000000	0.0401000000000000	0	0.0289000000000000	0.149700000000000	0.115900000000000	0.112700000000000	0.127100000000000	0.107400000000000	0.0430000000000000	0.159700000000000	0.0790000000000000	0.240900000000000	0.118200000000000	0.103900000000000	0.263100000000000	0.0663000000000000	0.0924000000000000	0.139500000000000	0.145100000000000	0.216300000000000	0.0892000000000000	0.146500000000000	0.214700000000000	0.127000000000000	0.0947000000000000	0.287300000000000
0	0	0	0	0	0	0	0	0	0	0	0	0	0	0	0	0	0	0	0	0	0	0	0	0	0	0	0	0	0	0	0	0	0	0	0	0	0	0	0	0	0	0	0	0	0	0	0	0	0
0	0	0	0	0	0	0	0	0	0	0	0	0	0	0	0	0	0	0	0	0	0	0	0	0	0	0	0	0	0	0	0	0	0	0	0	0	0	0	0	0	0	0	0	0	0	0	0	0	0
0	0	0	0	0	0	0	0	0	0	0	0	0	0	0	0	0	0	0	0	0	0	0	0	0	0	0	0	0	0	0	0	0	0	0	0	0	0	0	0	0	0	0	0	0	0	0	0	0	0
0	0	0	0	0	0	0	0	0	0	0	0	0	0	0	0	0	0	0	0	0	0	0	0	0	0	0	0	0	0	0	0	0	0	0	0	0	0	0	0	0	0	0	0	0	0	0	0	0	0
0	0	0	0	0	0	0	0	0	0	0	0	0	0	0	0	0	0	0	0	0	0	0	0	0	0	0	0	0	0	0	0	0	0	0	0	0	0	0	0	0	0	0	0	0	0	0	0	0	0
0	0	0	0	0	0	0	0	0	0	0	0	0	0	0	0	0	0	0	0	0	0	0	0	0	0	0	0	0	0	0	0	0	0	0	0	0	0	0	0	0	0	0	0	0	0	0	0	0	0
0	0	0	0	0	0	0	0	0	0	0	0	0	0	0	0	0	0	0	0	0	0	0	0	0	0	0	0	0	0	0	0	0	0	0	0	0	0	0	0	0	0	0	0	0	0	0	0	0	0
0	0	0	0	0	0	0	0	0	0	0	0	0	0	0	0	0	0	0	0	0	0	0	0	0	0	0	0	0	0	0	0	0	0	0	0	0	0	0	0	0	0	0	0	0	0	0	0	0	0
0	0	0	0	0	0	0	0	0	0	0	0	0	0	0	0	0	0	0	0	0	0	0	0	0	0	0	0	0	0	0	0	0	0	0	0	0	0	0	0	0	0	0	0	0	0	0	0	0	0
0	0	0	0	0	0	0	0	0	0	0	0	0	0	0	0	0	0	0	0	0	0	0	0	0	0	0	0	0	0	0	0	0	0	0	0	0	0	0	0	0	0	0	0	0	0	0	0	0	0
0	0	0	0	0	0	0	0	0	0	0	0	0	0	0	0	0	0	0	0	0	0	0	0	0	0	0	0	0	0	0	0	0	0	0	0	0	0	0	0	0	0	0	0	0	0	0	0	0	0
0	0	0	0	0	0	0	0	0	0	0	0	0	0	0	0	0	0	0	0	0	0	0	0	0	0	0	0	0	0	0	0	0	0	0	0	0	0	0	0	0	0	0	0	0	0	0	0	0	0
0.147600000000000	0.160300000000000	0	0.101700000000000	0.149200000000000	0.163300000000000	0.278200000000000	0.258900000000000	0.139000000000000	0.192300000000000	0.0786000000000000	0.194500000000000	0.131800000000000	0.166900000000000	0.158700000000000	0.231300000000000	0.0822000000000000	0.123900000000000	0.187200000000000	0	0	0.150400000000000	0.263000000000000	0.141600000000000	0.111500000000000	0	0	0.153300000000000	0.261900000000000	0.0801000000000000	0.134200000000000	0.274500000000000	0.153400000000000	0.521200000000000	0.175300000000000	0.0746000000000000	0.241300000000000	0.223600000000000	0.185000000000000	0.146300000000000	0.192600000000000	0.357700000000000	0.156000000000000	0.131000000000000	0.188300000000000	0.208500000000000	0.118900000000000	0.267600000000000	0.0391000000000000	0.127500000000000
0.0600000000000000	0.0334000000000000	0	0.0286000000000000	0.125100000000000	0.0998000000000000	0.0940000000000000	0.0634000000000000	0.0236000000000000	0.0482000000000000	0.0924000000000000	0.200100000000000	0.219000000000000	0.0664000000000000	0.0548000000000000	0.0642000000000000	0.0265000000000000	0.0600000000000000	0.184800000000000	0.109100000000000	0	0.0337000000000000	0.106000000000000	0.0785000000000000	0.0496000000000000	0	0.0577000000000000	0.133600000000000	0.0436000000000000	0.0493000000000000	0.0403000000000000	0.0694000000000000	0.0415000000000000	0.0534000000000000	0.0489000000000000	0.101900000000000	0.0706000000000000	0.0607000000000000	0.0733000000000000	0.0452000000000000	0.0655000000000000	0.0450000000000000	0.127200000000000	0.0472000000000000	0.0560000000000000	0.0970000000000000	0.100800000000000	0.0765000000000000	0.159500000000000	0.0323000000000000
0	0	0	0	0	0	0	0	0	0	0	0	0	0	0	0	0	0	0	0	0	0	0	0	0	0	0	0	0	0	0	0	0	0	0	0	0	0	0	0	0	0	0	0	0	0	0	0	0	0
0	0	0	0	0	0	0	0	0	0	0	0	0	0	0	0	0	0	0	0	0	0	0	0	0	0	0	0	0	0	0	0	0	0	0	0	0	0	0	0	0	0	0	0	0	0	0	0	0	0
0	0	0	0	0	0	0	0	0	0	0	0	0	0	0	0	0	0	0	0	0	0	0	0	0	0	0	0	0	0	0	0	0	0	0	0	0	0	0	0	0	0	0	0	0	0	0	0	0	0
0	0	0	0	0	0	0	0	0	0	0	0	0	0	0	0	0	0	0	0	0	0	0	0	0	0	0	0	0	0	0	0	0	0	0	0	0	0	0	0	0	0	0	0	0	0	0	0	0	0
0	0	0	0	0	0	0	0	0	0	0	0	0	0	0	0	0	0	0	0	0	0	0	0	0	0	0	0	0	0	0	0	0	0	0	0	0	0	0	0	0	0	0	0	0	0	0	0	0	0
0	0	0	0	0	0	0	0	0	0	0	0	0	0	0	0	0	0	0	0	0	0	0	0	0	0	0	0	0	0	0	0	0	0	0	0	0	0	0	0	0	0	0	0	0	0	0	0	0	0
0	0	0	0	0	0	0	0	0	0	0	0	0	0	0	0	0	0	0	0	0	0	0	0	0	0	0	0	0	0	0	0	0	0	0	0	0	0	0	0	0	0	0	0	0	0	0	0	0	0
0	0	0	0	0	0	0	0	0	0	0	0	0	0	0	0	0	0	0	0	0	0	0	0	0	0	0	0	0	0	0	0	0	0	0	0	0	0	0	0	0	0	0	0	0	0	0	0	0	0
0	0	0	0	0	0	0	0	0	0	0	0	0	0	0	0	0	0	0	0	0	0	0	0	0	0	0	0	0	0	0	0	0	0	0	0	0	0	0	0	0	0	0	0	0	0	0	0	0	0
0.297000000000000	0.337000000000000	0	0.330500000000000	0.270800000000000	0.275500000000000	0.442200000000000	0.225900000000000	0.127100000000000	0.174900000000000	0.370400000000000	0.182200000000000	0.207300000000000	0.264100000000000	0.326500000000000	0.416400000000000	0.344400000000000	0.200800000000000	0.187200000000000	0.457200000000000	0	0.125400000000000	0.486100000000000	0.248900000000000	0.365400000000000	0	0.0308000000000000	0.214700000000000	0.265300000000000	0.284500000000000	0.0958000000000000	0.213500000000000	0.395300000000000	0.347400000000000	0.151500000000000	0.415800000000000	0.208500000000000	0.201200000000000	0.515000000000000	0.136600000000000	0.476400000000000	0.482500000000000	0.147700000000000	0.448900000000000	0.402300000000000	0.202300000000000	0.229500000000000	0.222900000000000	0.0260000000000000	0.0911000000000000
0.0248000000000000	0.0378000000000000	0	0.306200000000000	0.0340000000000000	0.0317000000000000	0.106100000000000	0.0163000000000000	0.0287000000000000	0.0177000000000000	0.156400000000000	0.0205000000000000	0.00150000000000000	0.0184000000000000	0.0297000000000000	0.0454000000000000	0.0447000000000000	0.128100000000000	0.0466000000000000	0.500000000000000	0	0.0185000000000000	0.0294000000000000	0.00640000000000000	0	0	0	0.0138000000000000	0.0126000000000000	0	0	0	0	0.0384000000000000	0.0176000000000000	0.196100000000000	0.0160000000000000	0.0118000000000000	0.208800000000000	0.0257000000000000	0.0353000000000000	0.0176000000000000	0.0149000000000000	0.198600000000000	0.0252000000000000	0.0133000000000000	0.124600000000000	0.0196000000000000	0.0218000000000000	0.00390000000000000
0	0	0	0	0	0	0	0	0	0	0	0	0	0	0	0	0	0	0	0	0	0	0	0	0	0	0	0	0	0	0	0	0	0	0	0	0	0	0	0	0	0	0	0	0	0	0	0	0	0
0	0	0	0	0	0	0	0	0	0	0	0	0	0	0	0	0	0	0	0	0	0	0	0	0	0	0	0	0	0	0	0	0	0	0	0	0	0	0	0	0	0	0	0	0	0	0	0	0	0
0	0	0	0	0	0	0	0	0	0	0	0	0	0	0	0	0	0	0	0	0	0	0	0	0	0	0	0	0	0	0	0	0	0	0	0	0	0	0	0	0	0	0	0	0	0	0	0	0	0
0.240800000000000	0.289500000000000	0	0.343900000000000	0.202500000000000	0.195500000000000	0.182000000000000	0.105900000000000	0.177500000000000	0.194500000000000	0.182500000000000	0.0582000000000000	0.0599000000000000	0.107500000000000	0.130600000000000	0.0633000000000000	0.0273000000000000	0.114300000000000	0.129400000000000	0	0	0.236100000000000	0.154000000000000	0.182400000000000	0.0313000000000000	0	0.136100000000000	0.127900000000000	0.0731000000000000	0.0275000000000000	0.414600000000000	0.365500000000000	0.418000000000000	0.112400000000000	0.0729000000000000	0.0244000000000000	0.105400000000000	0.0911000000000000	0.0969000000000000	0.311900000000000	0.0950000000000000	0.354300000000000	0.135300000000000	0.229600000000000	0.0861000000000000	0.0576000000000000	0.157700000000000	0.136700000000000	0.0126000000000000	0.0400000000000000
0.121900000000000	0.327400000000000	0	0.100400000000000	0.0956000000000000	0.209200000000000	0.254700000000000	0.203700000000000	0.120100000000000	0.164500000000000	0.0789000000000000	0.101300000000000	0.101100000000000	0.131100000000000	0.0819000000000000	0.103500000000000	0.109100000000000	0.157400000000000	0.154800000000000	0	0	0.295200000000000	0.145500000000000	0.111500000000000	0.130300000000000	0	0	0.171700000000000	0.227300000000000	0.0462000000000000	0.108600000000000	0.417000000000000	0.143900000000000	0.118600000000000	0.135500000000000	0.0861000000000000	0.180900000000000	0.281700000000000	0.118300000000000	0.150600000000000	0.102600000000000	0.111400000000000	0.175800000000000	0.0803000000000000	0.147700000000000	0.181400000000000	0.209200000000000	0.392300000000000	0.0167000000000000	0.155700000000000
0	0	0	0	0	0	0	0	0	0	0	0	0	0	0	0	0	0	0	0	0	0	0	0	0	0	0	0	0	0	0	0	0	0	0	0	0	0	0	0	0	0	0	0	0	0	0	0	0	0
0	0	0	0	0	0	0	0	0	0	0	0	0	0	0	0	0	0	0	0	0	0	0	0	0	0	0	0	0	0	0	0	0	0	0	0	0	0	0	0	0	0	0	0	0	0	0	0	0	0
0.200000000000000	0.250000000000000	0	0	0.153800000000000	0.142900000000000	0.105300000000000	0	0	0	0.186900000000000	0.00610000000000000	0.0978000000000000	0.103400000000000	0.196000000000000	0.247200000000000	0.400000000000000	0	0.0136000000000000	0.0953000000000000	0	0	0.400000000000000	0.142900000000000	0.400000000000000	0	0.0513000000000000	0.0741000000000000	0.0374000000000000	0.285700000000000	0	0	0.400000000000000	0	0	0.224300000000000	0	0	0.222200000000000	0	0.500000000000000	0.222200000000000	0	0.207700000000000	0.333300000000000	0.00880000000000000	0.0143000000000000	0	0	0
0	0	0	0	0	0	0	0	0	0	0	0	0	0	0	0	0	0	0	0	0	0	0	0	0	0	0	0	0	0	0	0	0	0	0	0	0	0	0	0	0	0	0	0	0	0	0	0	0	0
0.143300000000000	0.0316000000000000	0	0.0246000000000000	0.104300000000000	0.206000000000000	0.0869000000000000	0.0991000000000000	0.0257000000000000	0.0737000000000000	0.0283000000000000	0.125500000000000	0.126600000000000	0.0468000000000000	0.0279000000000000	0.0392000000000000	0.0105000000000000	0.0344000000000000	0.0797000000000000	0	0	0.0384000000000000	0.170500000000000	0.190200000000000	0.0383000000000000	0	0	0.172500000000000	0.150600000000000	0.0508000000000000	0.0476000000000000	0.122000000000000	0.0301000000000000	0.0696000000000000	0.0585000000000000	0.0487000000000000	0.113300000000000	0.0904000000000000	0.110500000000000	0.0502000000000000	0.0655000000000000	0.0491000000000000	0.176400000000000	0.0395000000000000	0.0585000000000000	0.0540000000000000	0.0566000000000000	0.128200000000000	0.0448000000000000	0.0329000000000000
0.0654000000000000	0	0	0.0345000000000000	0.0250000000000000	0.0308000000000000	0.0117000000000000	0.0645000000000000	0.0530000000000000	0.0618000000000000	0.0452000000000000	0.0223000000000000	0.0287000000000000	0.0129000000000000	0.0327000000000000	0.0185000000000000	0	0.0228000000000000	0.0199000000000000	0	0	0.0327000000000000	0	0.0545000000000000	0	0	0.0233000000000000	0.0842000000000000	0.0322000000000000	0.0467000000000000	0	0.0467000000000000	0	0	0.102900000000000	0	0.0654000000000000	0.0507000000000000	0.0124000000000000	0	0	0.0465000000000000	0.101800000000000	0.0147000000000000	0.0552000000000000	0.0156000000000000	0.0511000000000000	0.0548000000000000	0	0
0.200000000000000	0	0	0	0.0103000000000000	0.00950000000000000	0.00670000000000000	0.00750000000000000	0.145800000000000	0.136100000000000	0.00690000000000000	0.00710000000000000	0.00610000000000000	0.0515000000000000	0.0158000000000000	0.0263000000000000	0.0364000000000000	0.101200000000000	0.0819000000000000	0	0	0	0	0.142900000000000	0	0	0	0.00490000000000000	0	0	0	0	0	0	0	0.200000000000000	0	0	0	0	0	0	0.00530000000000000	0.200000000000000	0	0.0983000000000000	0.125000000000000	0	0	0
0	0	0	0	0	0	0	0	0	0	0	0	0	0	0	0	0	0	0	0	0	0	0	0	0	0	0	0	0	0	0	0	0	0	0	0	0	0	0	0	0	0	0	0	0	0	0	0	0	0
0	0	0	0	0	0	0	0	0	0	0	0	0	0	0	0	0	0	0	0	0	0	0	0	0	0	0	0	0	0	0	0	0	0	0	0	0	0	0	0	0	0	0	0	0	0	0	0	0	0
0	0	0	0	0	0	0	0	0	0	0	0	0	0	0	0	0	0	0	0	0	0	0	0	0	0	0	0	0	0	0	0	0	0	0	0	0	0	0	0	0	0	0	0	0	0	0	0	0	0
0	0	0	0	0	0	0	0	0	0	0	0	0	0	0	0	0	0	0	0	0	0	0	0	0	0	0	0	0	0	0	0	0	0	0	0	0	0	0	0	0	0	0	0	0	0	0	0	0	0
0	0	0	0	0	0	0	0	0	0	0	0	0	0	0	0	0	0	0	0	0	0	0	0	0	0	0	0	0	0	0	0	0	0	0	0	0	0	0	0	0	0	0	0	0	0	0	0	0	0
0	0	0	0	0	0	0	0	0	0	0	0	0	0	0	0	0	0	0	0	0	0	0	0	0	0	0	0	0	0	0	0	0	0	0	0	0	0	0	0	0	0	0	0	0	0	0	0	0	0
0	0	0	0	0	0	0	0	0	0	0	0	0	0	0	0	0	0	0	0	0	0	0	0	0	0	0	0	0	0	0	0	0	0	0	0	0	0	0	0	0	0	0	0	0	0	0	0	0	0
0	0	0	0	0	0	0	0	0	0	0	0	0	0	0	0	0	0	0	0	0	0	0	0	0	0	0	0	0	0	0	0	0	0	0	0	0	0	0	0	0	0	0	0	0	0	0	0	0	0
0.200000000000000	0.250000000000000	0	0	0.153800000000000	0.142900000000000	0.105300000000000	0	0	0	0.186900000000000	0.00610000000000000	0.0978000000000000	0.103400000000000	0.196000000000000	0.247200000000000	0.400000000000000	0	0.0136000000000000	0.0953000000000000	0	0	0.400000000000000	0.142900000000000	0.400000000000000	0	0.0513000000000000	0.0741000000000000	0.0374000000000000	0.285700000000000	0	0	0.400000000000000	0	0	0.224300000000000	0	0	0.222200000000000	0	0.500000000000000	0.222200000000000	0	0.207700000000000	0.333300000000000	0.00880000000000000	0.0143000000000000	0	0	0
0	0	0	0	0	0	0	0	0	0	0	0	0	0	0	0	0	0	0	0	0	0	0	0	0	0	0	0	0	0	0	0	0	0	0	0	0	0	0	0	0	0	0	0	0	0	0	0	0	0
0	0	0	0	0	0	0	0	0	0	0	0	0	0	0	0	0	0	0	0	0	0	0	0	0	0	0	0	0	0	0	0	0	0	0	0	0	0	0	0	0	0	0	0	0	0	0	0	0	0
0.0176000000000000	0.0221000000000000	0	0.339000000000000	0.0162000000000000	0.0150000000000000	0.109900000000000	0.0160000000000000	0.0126000000000000	0.0118000000000000	0.166700000000000	0.00980000000000000	0	0.00990000000000000	0.00880000000000000	0.0147000000000000	0	0.0974000000000000	0.00710000000000000	0.666700000000000	0	0	0.0353000000000000	0	0	0	0	0.00650000000000000	0.0136000000000000	0	0	0	0	0	0.0196000000000000	0.200000000000000	0.0176000000000000	0.0126000000000000	0.232000000000000	0.0293000000000000	0.0441000000000000	0.0196000000000000	0.00710000000000000	0.208800000000000	0.0294000000000000	0.00840000000000000	0.125000000000000	0.0221000000000000	0	0
0.200000000000000	0.250000000000000	0	0	0.153800000000000	0.142900000000000	0.105300000000000	0	0	0	0.186900000000000	0.00610000000000000	0.0978000000000000	0.103400000000000	0.196000000000000	0.247200000000000	0.400000000000000	0	0.0136000000000000	0.0953000000000000	0	0	0.400000000000000	0.142900000000000	0.400000000000000	0	0.0513000000000000	0.0741000000000000	0.0374000000000000	0.285700000000000	0	0	0.400000000000000	0	0	0.224300000000000	0	0	0.222200000000000	0	0.500000000000000	0.222200000000000	0	0.207700000000000	0.333300000000000	0.00880000000000000	0.0143000000000000	0	0	0
0	0	0	0	0	0	0	0	0	0	0	0	0	0	0	0	0	0	0	0	0	0	0	0	0	0	0	0	0	0	0	0	0	0	0	0	0	0	0	0	0	0	0	0	0	0	0	0	0	0
0.200000000000000	0.250000000000000	0	0	0.153800000000000	0.142900000000000	0.105300000000000	0	0	0	0.186900000000000	0.00610000000000000	0.0978000000000000	0.103400000000000	0.196000000000000	0.247200000000000	0.400000000000000	0	0.0136000000000000	0.0953000000000000	0	0	0.400000000000000	0.142900000000000	0.400000000000000	0	0.0513000000000000	0.0741000000000000	0.0374000000000000	0.285700000000000	0	0	0.400000000000000	0	0	0.224300000000000	0	0	0.222200000000000	0	0.500000000000000	0.222200000000000	0	0.207700000000000	0.333300000000000	0.00880000000000000	0.0143000000000000	0	0	0
0	0	0	0	0	0	0	0	0	0	0	0	0	0	0	0	0	0	0	0	0	0	0	0	0	0	0	0	0	0	0	0	0	0	0	0	0	0	0	0	0	0	0	0	0	0	0	0	0	0
0.0923000000000000	0.0366000000000000	0	0.0328000000000000	0.0856000000000000	0.0779000000000000	0.169700000000000	0.0943000000000000	0.0323000000000000	0.0711000000000000	0.0346000000000000	0.0825000000000000	0.0912000000000000	0.0612000000000000	0.118700000000000	0.188300000000000	0.0132000000000000	0.0346000000000000	0.0750000000000000	0	0	0.0479000000000000	0.173300000000000	0.0703000000000000	0.107200000000000	0	0	0.149600000000000	0.109200000000000	0.307000000000000	0.0585000000000000	0.106300000000000	0.0419000000000000	0.0787000000000000	0.261500000000000	0.0425000000000000	0.263400000000000	0.202000000000000	0.101700000000000	0.0642000000000000	0.0755000000000000	0.0563000000000000	0.154400000000000	0.0485000000000000	0.354900000000000	0.146900000000000	0.0471000000000000	0.312300000000000	0.0549000000000000	0.0987000000000000
0.0176000000000000	0.0221000000000000	0	0.339000000000000	0.0162000000000000	0.0150000000000000	0.109900000000000	0.0160000000000000	0.0126000000000000	0.0118000000000000	0.166700000000000	0.00980000000000000	0	0.00990000000000000	0.00880000000000000	0.0147000000000000	0	0.0974000000000000	0.00710000000000000	0.666700000000000	0	0	0.0353000000000000	0	0	0	0	0.00650000000000000	0.0136000000000000	0	0	0	0	0	0.0196000000000000	0.200000000000000	0.0176000000000000	0.0126000000000000	0.232000000000000	0.0293000000000000	0.0441000000000000	0.0196000000000000	0.00710000000000000	0.208800000000000	0.0294000000000000	0.00840000000000000	0.125000000000000	0.0221000000000000	0	0
0.0176000000000000	0.0221000000000000	0	0.339000000000000	0.0162000000000000	0.0150000000000000	0.109900000000000	0.0160000000000000	0.0126000000000000	0.0118000000000000	0.166700000000000	0.00980000000000000	0	0.00990000000000000	0.00880000000000000	0.0147000000000000	0	0.0974000000000000	0.00710000000000000	0.666700000000000	0	0	0.0353000000000000	0	0	0	0	0.00650000000000000	0.0136000000000000	0	0	0	0	0	0.0196000000000000	0.200000000000000	0.0176000000000000	0.0126000000000000	0.232000000000000	0.0293000000000000	0.0441000000000000	0.0196000000000000	0.00710000000000000	0.208800000000000	0.0294000000000000	0.00840000000000000	0.125000000000000	0.0221000000000000	0	0
0.0176000000000000	0.0221000000000000	0	0.339000000000000	0.0162000000000000	0.0150000000000000	0.109900000000000	0.0160000000000000	0.0126000000000000	0.0118000000000000	0.166700000000000	0.00980000000000000	0	0.00990000000000000	0.00880000000000000	0.0147000000000000	0	0.0974000000000000	0.00710000000000000	0.666700000000000	0	0	0.0353000000000000	0	0	0	0	0.00650000000000000	0.0136000000000000	0	0	0	0	0	0.0196000000000000	0.200000000000000	0.0176000000000000	0.0126000000000000	0.232000000000000	0.0293000000000000	0.0441000000000000	0.0196000000000000	0.00710000000000000	0.208800000000000	0.0294000000000000	0.00840000000000000	0.125000000000000	0.0221000000000000	0	0
0	0	0	0	0	0	0	0	0	0	0	0	0	0	0	0	0	0	0	0	0	0	0	0	0	0	0	0	0	0	0	0	0	0	0	0	0	0	0	0	0	0	0	0	0	0	0	0	0	0
0.0176000000000000	0.0221000000000000	0	0.339000000000000	0.0162000000000000	0.0150000000000000	0.109900000000000	0.0160000000000000	0.0126000000000000	0.0118000000000000	0.166700000000000	0.00980000000000000	0	0.00990000000000000	0.00880000000000000	0.0147000000000000	0	0.0974000000000000	0.00710000000000000	0.666700000000000	0	0	0.0353000000000000	0	0	0	0	0.00650000000000000	0.0136000000000000	0	0	0	0	0	0.0196000000000000	0.200000000000000	0.0176000000000000	0.0126000000000000	0.232000000000000	0.0293000000000000	0.0441000000000000	0.0196000000000000	0.00710000000000000	0.208800000000000	0.0294000000000000	0.00840000000000000	0.125000000000000	0.0221000000000000	0	0
0.0176000000000000	0.0221000000000000	0	0.339000000000000	0.0162000000000000	0.0150000000000000	0.109900000000000	0.0160000000000000	0.0126000000000000	0.0118000000000000	0.166700000000000	0.00980000000000000	0	0.00990000000000000	0.00880000000000000	0.0147000000000000	0	0.0974000000000000	0.00710000000000000	0.666700000000000	0	0	0.0353000000000000	0	0	0	0	0.00650000000000000	0.0136000000000000	0	0	0	0	0	0.0196000000000000	0.200000000000000	0.0176000000000000	0.0126000000000000	0.232000000000000	0.0293000000000000	0.0441000000000000	0.0196000000000000	0.00710000000000000	0.208800000000000	0.0294000000000000	0.00840000000000000	0.125000000000000	0.0221000000000000	0	0
0	0	0	0	0	0	0	0	0	0	0	0	0	0	0	0	0	0	0	0	0	0	0	0	0	0	0	0	0	0	0	0	0	0	0	0	0	0	0	0	0	0	0	0	0	0	0	0	0	0
0.362500000000000	0.332600000000000	0	0.110300000000000	0.478200000000000	0.413900000000000	0.539400000000000	0.339900000000000	0.152900000000000	0.286700000000000	0.361700000000000	0.300900000000000	0.421100000000000	0.324800000000000	0.292200000000000	0.344800000000000	0.325800000000000	0.202800000000000	0.332700000000000	0.0476000000000000	0	0.193100000000000	0.650300000000000	0.385900000000000	0.392500000000000	0	0.0303000000000000	0.404100000000000	0.272600000000000	0.349100000000000	0.177300000000000	0.394400000000000	0.398800000000000	0.206700000000000	0.211900000000000	0.388700000000000	0.342100000000000	0.319700000000000	0.491000000000000	0.190500000000000	0.463000000000000	0.408100000000000	0.342400000000000	0.313500000000000	0.406800000000000	0.365200000000000	0.217200000000000	0.384400000000000	0.283800000000000	0.147900000000000
0	0	0	0	0	0	0	0	0	0	0	0	0	0	0	0	0	0	0	0	0	0	0	0	0	0	0	0	0	0	0	0	0	0	0	0	0	0	0	0	0	0	0	0	0	0	0	0	0	0
0.292700000000000	0.513200000000000	0	0.0860000000000000	0.231700000000000	0.328600000000000	0.342000000000000	0.186700000000000	0.112100000000000	0.154200000000000	0.245400000000000	0.100100000000000	0.188500000000000	0.229000000000000	0.264700000000000	0.323700000000000	0.424200000000000	0.151100000000000	0.160800000000000	0.0714000000000000	0	0.268400000000000	0.454500000000000	0.237400000000000	0.441900000000000	0	0.0384000000000000	0.237000000000000	0.245800000000000	0.290400000000000	0.0905000000000000	0.364900000000000	0.453300000000000	0.0949000000000000	0.121900000000000	0.282200000000000	0.164500000000000	0.262900000000000	0.306500000000000	0.131800000000000	0.482100000000000	0.300200000000000	0.169000000000000	0.261800000000000	0.412300000000000	0.181500000000000	0.210300000000000	0.348700000000000	0.0133000000000000	0.129700000000000
0.0922000000000000	0.0611000000000000	0	0.0283000000000000	0.126600000000000	0.125000000000000	0.192300000000000	0.116200000000000	0.0753000000000000	0.103500000000000	0.0352000000000000	0.0905000000000000	0.0624000000000000	0.116700000000000	0.0676000000000000	0.0992000000000000	0.188900000000000	0.149400000000000	0.0962000000000000	0	0	0.0465000000000000	0.124400000000000	0.0841000000000000	0.0256000000000000	0	0	0.0920000000000000	0.105400000000000	0.0235000000000000	0.0346000000000000	0.111300000000000	0.0374000000000000	0.197100000000000	0.0642000000000000	0.0558000000000000	0.104600000000000	0.0912000000000000	0.0847000000000000	0.0394000000000000	0.0742000000000000	0.139900000000000	0.0964000000000000	0.0823000000000000	0.0722000000000000	0.108100000000000	0.0615000000000000	0.118200000000000	0.00990000000000000	0.0326000000000000
0	0	0	0	0	0	0	0	0	0	0	0	0	0	0	0	0	0	0	0	0	0	0	0	0	0	0	0	0	0	0	0	0	0	0	0	0	0	0	0	0	0	0	0	0	0	0	0	0	0
0	0	0	0	0	0	0	0	0	0	0	0	0	0	0	0	0	0	0	0	0	0	0	0	0	0	0	0	0	0	0	0	0	0	0	0	0	0	0	0	0	0	0	0	0	0	0	0	0	0
0	0	0	0	0	0	0	0	0	0	0	0	0	0	0	0	0	0	0	0	0	0	0	0	0	0	0	0	0	0	0	0	0	0	0	0	0	0	0	0	0	0	0	0	0	0	0	0	0	0
0	0	0	0	0	0	0	0	0	0	0	0	0	0	0	0	0	0	0	0	0	0	0	0	0	0	0	0	0	0	0	0	0	0	0	0	0	0	0	0	0	0	0	0	0	0	0	0	0	0
0	0	0	0	0	0	0	0	0	0	0	0	0	0	0	0	0	0	0	0	0	0	0	0	0	0	0	0	0	0	0	0	0	0	0	0	0	0	0	0	0	0	0	0	0	0	0	0	0	0
0	0	0	0	0	0	0	0	0	0	0	0	0	0	0	0	0	0	0	0	0	0	0	0	0	0	0	0	0	0	0	0	0	0	0	0	0	0	0	0	0	0	0	0	0	0	0	0	0	0
0	0	0	0	0	0	0	0	0	0	0	0	0	0	0	0	0	0	0	0	0	0	0	0	0	0	0	0	0	0	0	0	0	0	0	0	0	0	0	0	0	0	0	0	0	0	0	0	0	0
0	0	0	0	0	0	0	0	0	0	0	0	0	0	0	0	0	0	0	0	0	0	0	0	0	0	0	0	0	0	0	0	0	0	0	0	0	0	0	0	0	0	0	0	0	0	0	0	0	0
0	0	0	0	0	0	0	0	0	0	0	0	0	0	0	0	0	0	0	0	0	0	0	0	0	0	0	0	0	0	0	0	0	0	0	0	0	0	0	0	0	0	0	0	0	0	0	0	0	0
0	0	0	0	0	0	0	0	0	0	0	0	0	0	0	0	0	0	0	0	0	0	0	0	0	0	0	0	0	0	0	0	0	0	0	0	0	0	0	0	0	0	0	0	0	0	0	0	0	0
0.0176000000000000	0.0221000000000000	0	0.339000000000000	0.0162000000000000	0.0150000000000000	0.109900000000000	0.0160000000000000	0.0126000000000000	0.0118000000000000	0.166700000000000	0.00980000000000000	0	0.00990000000000000	0.00880000000000000	0.0147000000000000	0	0.0974000000000000	0.00710000000000000	0.666700000000000	0	0	0.0353000000000000	0	0	0	0	0.00650000000000000	0.0136000000000000	0	0	0	0	0	0.0196000000000000	0.200000000000000	0.0176000000000000	0.0126000000000000	0.232000000000000	0.0293000000000000	0.0441000000000000	0.0196000000000000	0.00710000000000000	0.208800000000000	0.0294000000000000	0.00840000000000000	0.125000000000000	0.0221000000000000	0	0
0.270000000000000	0.289400000000000	0	0.0757000000000000	0.214800000000000	0.199700000000000	0.186500000000000	0.123900000000000	0.0521000000000000	0.0898000000000000	0.206700000000000	0.0721000000000000	0.187900000000000	0.164200000000000	0.236400000000000	0.286400000000000	0.341300000000000	0.0469000000000000	0.104500000000000	0.0714000000000000	0	0.111700000000000	0.467900000000000	0.206100000000000	0.438300000000000	0	0.0384000000000000	0.158100000000000	0.100600000000000	0.373300000000000	0.149600000000000	0.0921000000000000	0.421000000000000	0.186400000000000	0.133600000000000	0.264700000000000	0.149800000000000	0.130600000000000	0.371100000000000	0.174200000000000	0.583800000000000	0.308000000000000	0.0811000000000000	0.318400000000000	0.331200000000000	0.0690000000000000	0.0976000000000000	0.0992000000000000	0.0320000000000000	0.0491000000000000
0	0	0	0	0	0	0	0	0	0	0	0	0	0	0	0	0	0	0	0	0	0	0	0	0	0	0	0	0	0	0	0	0	0	0	0	0	0	0	0	0	0	0	0	0	0	0	0	0	0
0	0	0	0	0	0	0	0	0	0	0	0	0	0	0	0	0	0	0	0	0	0	0	0	0	0	0	0	0	0	0	0	0	0	0	0	0	0	0	0	0	0	0	0	0	0	0	0	0	0
0.586900000000000	0.328200000000000	0	0.180800000000000	0.340700000000000	0.259600000000000	0.428700000000000	0.516300000000000	0.383900000000000	0.512900000000000	0.105600000000000	0.222000000000000	0.267400000000000	0.295700000000000	0.362900000000000	0.485000000000000	0.0739000000000000	0.368200000000000	0.409800000000000	0.0252000000000000	0	0.299000000000000	0.382600000000000	0.396600000000000	0.222400000000000	0	0.00810000000000000	0.354000000000000	0.286600000000000	0.420800000000000	0.298900000000000	0.243000000000000	0.206900000000000	0.373500000000000	0.714600000000000	0.282500000000000	0.673000000000000	0.580200000000000	0.464800000000000	0.370600000000000	0.534900000000000	0.421800000000000	0.362500000000000	0.548900000000000	0.643300000000000	0.387600000000000	0.421500000000000	0.618300000000000	0.0502000000000000	0.126700000000000
0.222800000000000	0.234100000000000	0	0.272200000000000	0.247000000000000	0.217300000000000	0.274800000000000	0.0635000000000000	0.0287000000000000	0.0500000000000000	0.376200000000000	0.189300000000000	0.284500000000000	0.155200000000000	0.208900000000000	0.254100000000000	0.296900000000000	0.142400000000000	0.181200000000000	0.494000000000000	0	0.0281000000000000	0.371900000000000	0.190300000000000	0.313300000000000	0	0.0503000000000000	0.195900000000000	0.0766000000000000	0.254500000000000	0.0288000000000000	0.0539000000000000	0.307500000000000	0.0356000000000000	0.0516000000000000	0.431400000000000	0.0695000000000000	0.0611000000000000	0.422300000000000	0.0580000000000000	0.389300000000000	0.225300000000000	0.122500000000000	0.371500000000000	0.301200000000000	0.0981000000000000	0.207100000000000	0.0740000000000000	0.106400000000000	0.0231000000000000
0	0	0	0	0	0	0	0	0	0	0	0	0	0	0	0	0	0	0	0	0	0	0	0	0	0	0	0	0	0	0	0	0	0	0	0	0	0	0	0	0	0	0	0	0	0	0	0	0	0
0.374800000000000	0.598400000000000	0	0.311300000000000	0.356300000000000	0.592800000000000	0.460400000000000	0.303900000000000	0.351400000000000	0.448400000000000	0.342800000000000	0.199400000000000	0.264400000000000	0.362300000000000	0.353700000000000	0.284100000000000	0.300000000000000	0.285600000000000	0.290000000000000	0.0357000000000000	0	0.572500000000000	0.358600000000000	0.409800000000000	0.420800000000000	0	0.0747000000000000	0.409200000000000	0.415600000000000	0.361800000000000	0.398100000000000	0.715500000000000	0.648400000000000	0.118000000000000	0.263300000000000	0.237300000000000	0.204800000000000	0.359500000000000	0.308400000000000	0.374400000000000	0.322600000000000	0.552300000000000	0.365700000000000	0.347800000000000	0.323400000000000	0.315900000000000	0.452600000000000	0.437800000000000	0.0146000000000000	0.240100000000000
0.0176000000000000	0.0221000000000000	0	0.339000000000000	0.0162000000000000	0.0150000000000000	0.109900000000000	0.0160000000000000	0.0126000000000000	0.0118000000000000	0.166700000000000	0.00980000000000000	0	0.00990000000000000	0.00880000000000000	0.0147000000000000	0	0.0974000000000000	0.00710000000000000	0.666700000000000	0	0	0.0353000000000000	0	0	0	0	0.00650000000000000	0.0136000000000000	0	0	0	0	0	0.0196000000000000	0.200000000000000	0.0176000000000000	0.0126000000000000	0.232000000000000	0.0293000000000000	0.0441000000000000	0.0196000000000000	0.00710000000000000	0.208800000000000	0.0294000000000000	0.00840000000000000	0.125000000000000	0.0221000000000000	0	0
0	0	0	0	0	0	0	0	0	0	0	0	0	0	0	0	0	0	0	0	0	0	0	0	0	0	0	0	0	0	0	0	0	0	0	0	0	0	0	0	0	0	0	0	0	0	0	0	0	0
0.0176000000000000	0.0221000000000000	0	0.339000000000000	0.0162000000000000	0.0150000000000000	0.109900000000000	0.0160000000000000	0.0126000000000000	0.0118000000000000	0.166700000000000	0.00980000000000000	0	0.00990000000000000	0.00880000000000000	0.0147000000000000	0	0.0974000000000000	0.00710000000000000	0.666700000000000	0	0	0.0353000000000000	0	0	0	0	0.00650000000000000	0.0136000000000000	0	0	0	0	0	0.0196000000000000	0.200000000000000	0.0176000000000000	0.0126000000000000	0.232000000000000	0.0293000000000000	0.0441000000000000	0.0196000000000000	0.00710000000000000	0.208800000000000	0.0294000000000000	0.00840000000000000	0.125000000000000	0.0221000000000000	0	0
0	0	0	0	0	0	0	0	0	0	0	0	0	0	0	0	0	0	0	0	0	0	0	0	0	0	0	0	0	0	0	0	0	0	0	0	0	0	0	0	0	0	0	0	0	0	0	0	0	0
0	0	0	0	0	0	0	0	0	0	0	0	0	0	0	0	0	0	0	0	0	0	0	0	0	0	0	0	0	0	0	0	0	0	0	0	0	0	0	0	0	0	0	0	0	0	0	0	0	0
0	0	0	0	0	0	0	0	0	0	0	0	0	0	0	0	0	0	0	0	0	0	0	0	0	0	0	0	0	0	0	0	0	0	0	0	0	0	0	0	0	0	0	0	0	0	0	0	0	0
0	0	0	0	0	0	0	0	0	0	0	0	0	0	0	0	0	0	0	0	0	0	0	0	0	0	0	0	0	0	0	0	0	0	0	0	0	0	0	0	0	0	0	0	0	0	0	0	0	0
0	0	0	0	0	0	0	0	0	0	0	0	0	0	0	0	0	0	0	0	0	0	0	0	0	0	0	0	0	0	0	0	0	0	0	0	0	0	0	0	0	0	0	0	0	0	0	0	0	0
0.240800000000000	0.289500000000000	0	0.343900000000000	0.202500000000000	0.195500000000000	0.182000000000000	0.105900000000000	0.177500000000000	0.194500000000000	0.182500000000000	0.0582000000000000	0.0599000000000000	0.107500000000000	0.130600000000000	0.0633000000000000	0.0273000000000000	0.114300000000000	0.129400000000000	0	0	0.236100000000000	0.154000000000000	0.182400000000000	0.0313000000000000	0	0.136100000000000	0.127900000000000	0.0731000000000000	0.0275000000000000	0.414600000000000	0.365500000000000	0.418000000000000	0.112400000000000	0.0729000000000000	0.0244000000000000	0.105400000000000	0.0911000000000000	0.0969000000000000	0.311900000000000	0.0950000000000000	0.354300000000000	0.135300000000000	0.229600000000000	0.0861000000000000	0.0576000000000000	0.157700000000000	0.136700000000000	0.0126000000000000	0.0400000000000000
0.200000000000000	0.250000000000000	0	0	0.153800000000000	0.142900000000000	0.105300000000000	0	0	0	0.186900000000000	0.00610000000000000	0.0978000000000000	0.103400000000000	0.196000000000000	0.247200000000000	0.400000000000000	0	0.0136000000000000	0.0953000000000000	0	0	0.400000000000000	0.142900000000000	0.400000000000000	0	0.0513000000000000	0.0741000000000000	0.0374000000000000	0.285700000000000	0	0	0.400000000000000	0	0	0.224300000000000	0	0	0.222200000000000	0	0.500000000000000	0.222200000000000	0	0.207700000000000	0.333300000000000	0.00880000000000000	0.0143000000000000	0	0	0
0	0	0	0	0	0	0	0	0	0	0	0	0	0	0	0	0	0	0	0	0	0	0	0	0	0	0	0	0	0	0	0	0	0	0	0	0	0	0	0	0	0	0	0	0	0	0	0	0	0
0	0	0	0	0	0	0	0	0	0	0	0	0	0	0	0	0	0	0	0	0	0	0	0	0	0	0	0	0	0	0	0	0	0	0	0	0	0	0	0	0	0	0	0	0	0	0	0	0	0
0	0	0	0	0	0	0	0	0	0	0	0	0	0	0	0	0	0	0	0	0	0	0	0	0	0	0	0	0	0	0	0	0	0	0	0	0	0	0	0	0	0	0	0	0	0	0	0	0	0
0.0146000000000000	0	0	0.0381000000000000	0.115800000000000	0.107600000000000	0.0252000000000000	0.0274000000000000	0.0268000000000000	0.0250000000000000	0.0251000000000000	0.0312000000000000	0.0228000000000000	0.0232000000000000	0	0	0.0978000000000000	0.0708000000000000	0.00960000000000000	0	0	0.0167000000000000	0	0.0105000000000000	0	0	0	0.0515000000000000	0	0	0	0	0	0.0416000000000000	0	0.0302000000000000	0	0	0	0	0	0	0.0557000000000000	0.0146000000000000	0	0.0288000000000000	0.00920000000000000	0	0.0571000000000000	0
0.216300000000000	0.238200000000000	0	0.0162000000000000	0.166000000000000	0.154500000000000	0.122100000000000	0.0687000000000000	0.0428000000000000	0.0388000000000000	0.192500000000000	0.0480000000000000	0.134800000000000	0.117500000000000	0.206100000000000	0.251000000000000	0.333300000000000	0.0450000000000000	0.0651000000000000	0.0714000000000000	0	0.0237000000000000	0.333300000000000	0.165600000000000	0.342900000000000	0	0.0470000000000000	0.0908000000000000	0.0722000000000000	0.275400000000000	0	0.0326000000000000	0.342900000000000	0	0.0586000000000000	0.203900000000000	0.0399000000000000	0.0583000000000000	0.251200000000000	0.00720000000000000	0.400000000000000	0.246700000000000	0.0241000000000000	0.235400000000000	0.334800000000000	0.0381000000000000	0.0451000000000000	0.0474000000000000	0	0
0.200000000000000	0.250000000000000	0	0	0.153800000000000	0.142900000000000	0.105300000000000	0	0	0	0.186900000000000	0.00610000000000000	0.0978000000000000	0.103400000000000	0.196000000000000	0.247200000000000	0.400000000000000	0	0.0136000000000000	0.0953000000000000	0	0	0.400000000000000	0.142900000000000	0.400000000000000	0	0.0513000000000000	0.0741000000000000	0.0374000000000000	0.285700000000000	0	0	0.400000000000000	0	0	0.224300000000000	0	0	0.222200000000000	0	0.500000000000000	0.222200000000000	0	0.207700000000000	0.333300000000000	0.00880000000000000	0.0143000000000000	0	0	0
0	0	0	0	0	0	0	0	0	0	0	0	0	0	0	0	0	0	0	0	0	0	0	0	0	0	0	0	0	0	0	0	0	0	0	0	0	0	0	0	0	0	0	0	0	0	0	0	0	0
0.200000000000000	0.250000000000000	0	0	0.153800000000000	0.142900000000000	0.105300000000000	0	0	0	0.186900000000000	0.00610000000000000	0.0978000000000000	0.103400000000000	0.196000000000000	0.247200000000000	0.400000000000000	0	0.0136000000000000	0.0953000000000000	0	0	0.400000000000000	0.142900000000000	0.400000000000000	0	0.0513000000000000	0.0741000000000000	0.0374000000000000	0.285700000000000	0	0	0.400000000000000	0	0	0.224300000000000	0	0	0.222200000000000	0	0.500000000000000	0.222200000000000	0	0.207700000000000	0.333300000000000	0.00880000000000000	0.0143000000000000	0	0	0
0.200000000000000	0.250000000000000	0	0	0.153800000000000	0.142900000000000	0.105300000000000	0	0	0	0.186900000000000	0.00610000000000000	0.0978000000000000	0.103400000000000	0.196000000000000	0.247200000000000	0.400000000000000	0	0.0136000000000000	0.0953000000000000	0	0	0.400000000000000	0.142900000000000	0.400000000000000	0	0.0513000000000000	0.0741000000000000	0.0374000000000000	0.285700000000000	0	0	0.400000000000000	0	0	0.224300000000000	0	0	0.222200000000000	0	0.500000000000000	0.222200000000000	0	0.207700000000000	0.333300000000000	0.00880000000000000	0.0143000000000000	0	0	0
0	0	0	0	0	0	0	0	0	0	0	0	0	0	0	0	0	0	0	0	0	0	0	0	0	0	0	0	0	0	0	0	0	0	0	0	0	0	0	0	0	0	0	0	0	0	0	0	0	0
0	0	0	0	0	0	0	0	0	0	0	0	0	0	0	0	0	0	0	0	0	0	0	0	0	0	0	0	0	0	0	0	0	0	0	0	0	0	0	0	0	0	0	0	0	0	0	0	0	0
0	0	0	0	0	0	0	0	0	0	0	0	0	0	0	0	0	0	0	0	0	0	0	0	0	0	0	0	0	0	0	0	0	0	0	0	0	0	0	0	0	0	0	0	0	0	0	0	0	0
0.0176000000000000	0.0221000000000000	0	0.339000000000000	0.0162000000000000	0.0150000000000000	0.109900000000000	0.0160000000000000	0.0126000000000000	0.0118000000000000	0.166700000000000	0.00980000000000000	0	0.00990000000000000	0.00880000000000000	0.0147000000000000	0	0.0974000000000000	0.00710000000000000	0.666700000000000	0	0	0.0353000000000000	0	0	0	0	0.00650000000000000	0.0136000000000000	0	0	0	0	0	0.0196000000000000	0.200000000000000	0.0176000000000000	0.0126000000000000	0.232000000000000	0.0293000000000000	0.0441000000000000	0.0196000000000000	0.00710000000000000	0.208800000000000	0.0294000000000000	0.00840000000000000	0.125000000000000	0.0221000000000000	0	0
0	0	0	0	0	0	0	0	0	0	0	0	0	0	0	0	0	0	0	0	0	0	0	0	0	0	0	0	0	0	0	0	0	0	0	0	0	0	0	0	0	0	0	0	0	0	0	0	0	0
0	0	0	0	0	0	0	0	0	0	0	0	0	0	0	0	0	0	0	0	0	0	0	0	0	0	0	0	0	0	0	0	0	0	0	0	0	0	0	0	0	0	0	0	0	0	0	0	0	0
0	0	0	0	0	0	0	0	0	0	0	0	0	0	0	0	0	0	0	0	0	0	0	0	0	0	0	0	0	0	0	0	0	0	0	0	0	0	0	0	0	0	0	0	0	0	0	0	0	0
0	0	0	0	0	0	0	0	0	0	0	0	0	0	0	0	0	0	0	0	0	0	0	0	0	0	0	0	0	0	0	0	0	0	0	0	0	0	0	0	0	0	0	0	0	0	0	0	0	0
0	0	0	0	0	0	0	0	0	0	0	0	0	0	0	0	0	0	0	0	0	0	0	0	0	0	0	0	0	0	0	0	0	0	0	0	0	0	0	0	0	0	0	0	0	0	0	0	0	0
0	0	0	0	0	0	0	0	0	0	0	0	0	0	0	0	0	0	0	0	0	0	0	0	0	0	0	0	0	0	0	0	0	0	0	0	0	0	0	0	0	0	0	0	0	0	0	0	0	0
0	0	0	0	0	0	0	0	0	0	0	0	0	0	0	0	0	0	0	0	0	0	0	0	0	0	0	0	0	0	0	0	0	0	0	0	0	0	0	0	0	0	0	0	0	0	0	0	0	0
0.328900000000000	0.287200000000000	0	0.129000000000000	0.408800000000000	0.435400000000000	0.406900000000000	0.466100000000000	0.288200000000000	0.387700000000000	0.413800000000000	0.315200000000000	0.393900000000000	0.397800000000000	0.221500000000000	0.259100000000000	0.237200000000000	0.226000000000000	0.432000000000000	0.0196000000000000	0	0.395700000000000	0.489300000000000	0.434800000000000	0.230800000000000	0	0.00360000000000000	0.465500000000000	0.420900000000000	0.200500000000000	0.286700000000000	0.455100000000000	0.199300000000000	0.207600000000000	0.300100000000000	0.214000000000000	0.401900000000000	0.403000000000000	0.395100000000000	0.243800000000000	0.314000000000000	0.322600000000000	0.452300000000000	0.249100000000000	0.301700000000000	0.436200000000000	0.317100000000000	0.516600000000000	0.301000000000000	0.476200000000000
0	0	0	0	0	0	0	0	0	0	0	0	0	0	0	0	0	0	0	0	0	0	0	0	0	0	0	0	0	0	0	0	0	0	0	0	0	0	0	0	0	0	0	0	0	0	0	0	0	0
0	0	0	0	0	0	0	0	0	0	0	0	0	0	0	0	0	0	0	0	0	0	0	0	0	0	0	0	0	0	0	0	0	0	0	0	0	0	0	0	0	0	0	0	0	0	0	0	0	0
0	0	0	0	0	0	0	0	0	0	0	0	0	0	0	0	0	0	0	0	0	0	0	0	0	0	0	0	0	0	0	0	0	0	0	0	0	0	0	0	0	0	0	0	0	0	0	0	0	0
0	0	0	0	0	0	0	0	0	0	0	0	0	0	0	0	0	0	0	0	0	0	0	0	0	0	0	0	0	0	0	0	0	0	0	0	0	0	0	0	0	0	0	0	0	0	0	0	0	0
0	0	0	0	0	0	0	0	0	0	0	0	0	0	0	0	0	0	0	0	0	0	0	0	0	0	0	0	0	0	0	0	0	0	0	0	0	0	0	0	0	0	0	0	0	0	0	0	0	0
0	0	0	0	0	0	0	0	0	0	0	0	0	0	0	0	0	0	0	0	0	0	0	0	0	0	0	0	0	0	0	0	0	0	0	0	0	0	0	0	0	0	0	0	0	0	0	0	0	0
0	0	0	0	0	0	0	0	0	0	0	0	0	0	0	0	0	0	0	0	0	0	0	0	0	0	0	0	0	0	0	0	0	0	0	0	0	0	0	0	0	0	0	0	0	0	0	0	0	0
0	0	0	0	0	0	0	0	0	0	0	0	0	0	0	0	0	0	0	0	0	0	0	0	0	0	0	0	0	0	0	0	0	0	0	0	0	0	0	0	0	0	0	0	0	0	0	0	0	0
0	0	0	0	0	0	0	0	0	0	0	0	0	0	0	0	0	0	0	0	0	0	0	0	0	0	0	0	0	0	0	0	0	0	0	0	0	0	0	0	0	0	0	0	0	0	0	0	0	0
0.316700000000000	0.0626000000000000	0	0.0323000000000000	0.130800000000000	0.222600000000000	0.214300000000000	0.139500000000000	0.175000000000000	0.217700000000000	0.0379000000000000	0.168500000000000	0.136900000000000	0.167900000000000	0.0883000000000000	0.129500000000000	0.0488000000000000	0.153100000000000	0.193200000000000	0	0	0.0566000000000000	0.176400000000000	0.318000000000000	0.0379000000000000	0	0	0.191700000000000	0.206600000000000	0.0511000000000000	0.0536000000000000	0.148300000000000	0.0408000000000000	0.192100000000000	0.0837000000000000	0.216300000000000	0.145800000000000	0.122800000000000	0.125200000000000	0.0545000000000000	0.0897000000000000	0.142400000000000	0.196800000000000	0.226000000000000	0.0882000000000000	0.196700000000000	0.180500000000000	0.159200000000000	0.0340000000000000	0.0428000000000000
0	0	0	0	0	0	0	0	0	0	0	0	0	0	0	0	0	0	0	0	0	0	0	0	0	0	0	0	0	0	0	0	0	0	0	0	0	0	0	0	0	0	0	0	0	0	0	0	0	0
0	0	0	0	0	0	0	0	0	0	0	0	0	0	0	0	0	0	0	0	0	0	0	0	0	0	0	0	0	0	0	0	0	0	0	0	0	0	0	0	0	0	0	0	0	0	0	0	0	0
0.200000000000000	0.250000000000000	0	0	0.153800000000000	0.142900000000000	0.105300000000000	0	0	0	0.186900000000000	0.00610000000000000	0.0978000000000000	0.103400000000000	0.196000000000000	0.247200000000000	0.400000000000000	0	0.0136000000000000	0.0953000000000000	0	0	0.400000000000000	0.142900000000000	0.400000000000000	0	0.0513000000000000	0.0741000000000000	0.0374000000000000	0.285700000000000	0	0	0.400000000000000	0	0	0.224300000000000	0	0	0.222200000000000	0	0.500000000000000	0.222200000000000	0	0.207700000000000	0.333300000000000	0.00880000000000000	0.0143000000000000	0	0	0
0.200000000000000	0.250000000000000	0	0	0.153800000000000	0.142900000000000	0.105300000000000	0	0	0	0.186900000000000	0.00610000000000000	0.0978000000000000	0.103400000000000	0.196000000000000	0.247200000000000	0.400000000000000	0	0.0136000000000000	0.0953000000000000	0	0	0.400000000000000	0.142900000000000	0.400000000000000	0	0.0513000000000000	0.0741000000000000	0.0374000000000000	0.285700000000000	0	0	0.400000000000000	0	0	0.224300000000000	0	0	0.222200000000000	0	0.500000000000000	0.222200000000000	0	0.207700000000000	0.333300000000000	0.00880000000000000	0.0143000000000000	0	0	0
0.200000000000000	0.250000000000000	0	0	0.153800000000000	0.142900000000000	0.105300000000000	0	0	0	0.186900000000000	0.00610000000000000	0.0978000000000000	0.103400000000000	0.196000000000000	0.247200000000000	0.400000000000000	0	0.0136000000000000	0.0953000000000000	0	0	0.400000000000000	0.142900000000000	0.400000000000000	0	0.0513000000000000	0.0741000000000000	0.0374000000000000	0.285700000000000	0	0	0.400000000000000	0	0	0.224300000000000	0	0	0.222200000000000	0	0.500000000000000	0.222200000000000	0	0.207700000000000	0.333300000000000	0.00880000000000000	0.0143000000000000	0	0	0
0.200000000000000	0.250000000000000	0	0	0.153800000000000	0.142900000000000	0.105300000000000	0	0	0	0.186900000000000	0.00610000000000000	0.0978000000000000	0.103400000000000	0.196000000000000	0.247200000000000	0.400000000000000	0	0.0136000000000000	0.0953000000000000	0	0	0.400000000000000	0.142900000000000	0.400000000000000	0	0.0513000000000000	0.0741000000000000	0.0374000000000000	0.285700000000000	0	0	0.400000000000000	0	0	0.224300000000000	0	0	0.222200000000000	0	0.500000000000000	0.222200000000000	0	0.207700000000000	0.333300000000000	0.00880000000000000	0.0143000000000000	0	0	0
0.200000000000000	0.250000000000000	0	0	0.153800000000000	0.142900000000000	0.105300000000000	0	0	0	0.186900000000000	0.00610000000000000	0.0978000000000000	0.103400000000000	0.196000000000000	0.247200000000000	0.400000000000000	0	0.0136000000000000	0.0953000000000000	0	0	0.400000000000000	0.142900000000000	0.400000000000000	0	0.0513000000000000	0.0741000000000000	0.0374000000000000	0.285700000000000	0	0	0.400000000000000	0	0	0.224300000000000	0	0	0.222200000000000	0	0.500000000000000	0.222200000000000	0	0.207700000000000	0.333300000000000	0.00880000000000000	0.0143000000000000	0	0	0
0.200000000000000	0	0	0	0.0103000000000000	0.00950000000000000	0.00670000000000000	0.00750000000000000	0.145800000000000	0.136100000000000	0.00690000000000000	0.00710000000000000	0.00610000000000000	0.0515000000000000	0.0158000000000000	0.0263000000000000	0.0364000000000000	0.101200000000000	0.0819000000000000	0	0	0	0	0.142900000000000	0	0	0	0.00490000000000000	0	0	0	0	0	0	0	0.200000000000000	0	0	0	0	0	0	0.00530000000000000	0.200000000000000	0	0.0983000000000000	0.125000000000000	0	0	0
0.0176000000000000	0.0221000000000000	0	0.339000000000000	0.0162000000000000	0.0150000000000000	0.109900000000000	0.0160000000000000	0.0126000000000000	0.0118000000000000	0.166700000000000	0.00980000000000000	0	0.00990000000000000	0.00880000000000000	0.0147000000000000	0	0.0974000000000000	0.00710000000000000	0.666700000000000	0	0	0.0353000000000000	0	0	0	0	0.00650000000000000	0.0136000000000000	0	0	0	0	0	0.0196000000000000	0.200000000000000	0.0176000000000000	0.0126000000000000	0.232000000000000	0.0293000000000000	0.0441000000000000	0.0196000000000000	0.00710000000000000	0.208800000000000	0.0294000000000000	0.00840000000000000	0.125000000000000	0.0221000000000000	0	0
0.224900000000000	0.0677000000000000	0	0.332700000000000	0.202000000000000	0.212400000000000	0.236200000000000	0.148700000000000	0.0631000000000000	0.117000000000000	0.203200000000000	0.329300000000000	0.225000000000000	0.144200000000000	0.0593000000000000	0.0757000000000000	0.0196000000000000	0.251300000000000	0.166700000000000	0.400000000000000	0	0.251700000000000	0.185800000000000	0.159100000000000	0.0854000000000000	0	0	0.222800000000000	0.152600000000000	0.0908000000000000	0.0905000000000000	0.138500000000000	0.0659000000000000	0.441900000000000	0.118800000000000	0.305100000000000	0.160200000000000	0.147300000000000	0.327800000000000	0.131000000000000	0.118500000000000	0.101600000000000	0.214300000000000	0.251800000000000	0.101300000000000	0.131200000000000	0.244600000000000	0.162400000000000	0.112600000000000	0.0715000000000000
0	0	0	0	0	0	0	0	0	0	0	0	0	0	0	0	0	0	0	0	0	0	0	0	0	0	0	0	0	0	0	0	0	0	0	0	0	0	0	0	0	0	0	0	0	0	0	0	0	0
0.0182000000000000	0.262900000000000	0	0.0558000000000000	0.0187000000000000	0.0221000000000000	0.0180000000000000	0.00740000000000000	0.0454000000000000	0.0448000000000000	0.0128000000000000	0.0660000000000000	0	0.0156000000000000	0.104500000000000	0	0.0130000000000000	0.0417000000000000	0.00670000000000000	0	0	0.0280000000000000	0	0.0401000000000000	0.00790000000000000	0	0	0.0111000000000000	0.0675000000000000	0.0779000000000000	0.00790000000000000	0.0212000000000000	0.00660000000000000	0	0	0.0214000000000000	0.0900000000000000	0.0690000000000000	0.0898000000000000	0.0288000000000000	0	0	0.0120000000000000	0	0	0.0190000000000000	0.0213000000000000	0.0164000000000000	0	0.0170000000000000
0	0	0	0	0	0	0	0	0	0	0	0	0	0	0	0	0	0	0	0	0	0	0	0	0	0	0	0	0	0	0	0	0	0	0	0	0	0	0	0	0	0	0	0	0	0	0	0	0	0
0	0	0	0	0	0	0	0	0	0	0	0	0	0	0	0	0	0	0	0	0	0	0	0	0	0	0	0	0	0	0	0	0	0	0	0	0	0	0	0	0	0	0	0	0	0	0	0	0	0
0	0	0	0	0	0	0	0	0	0	0	0	0	0	0	0	0	0	0	0	0	0	0	0	0	0	0	0	0	0	0	0	0	0	0	0	0	0	0	0	0	0	0	0	0	0	0	0	0	0
0.240800000000000	0.289500000000000	0	0.343900000000000	0.202500000000000	0.195500000000000	0.182000000000000	0.105900000000000	0.177500000000000	0.194500000000000	0.182500000000000	0.0582000000000000	0.0599000000000000	0.107500000000000	0.130600000000000	0.0633000000000000	0.0273000000000000	0.114300000000000	0.129400000000000	0	0	0.236100000000000	0.154000000000000	0.182400000000000	0.0313000000000000	0	0.136100000000000	0.127900000000000	0.0731000000000000	0.0275000000000000	0.414600000000000	0.365500000000000	0.418000000000000	0.112400000000000	0.0729000000000000	0.0244000000000000	0.105400000000000	0.0911000000000000	0.0969000000000000	0.311900000000000	0.0950000000000000	0.354300000000000	0.135300000000000	0.229600000000000	0.0861000000000000	0.0576000000000000	0.157700000000000	0.136700000000000	0.0126000000000000	0.0400000000000000
0	0	0	0	0	0	0	0	0	0	0	0	0	0	0	0	0	0	0	0	0	0	0	0	0	0	0	0	0	0	0	0	0	0	0	0	0	0	0	0	0	0	0	0	0	0	0	0	0	0
0	0	0	0	0	0	0	0	0	0	0	0	0	0	0	0	0	0	0	0	0	0	0	0	0	0	0	0	0	0	0	0	0	0	0	0	0	0	0	0	0	0	0	0	0	0	0	0	0	0
0	0	0	0	0	0	0	0	0	0	0	0	0	0	0	0	0	0	0	0	0	0	0	0	0	0	0	0	0	0	0	0	0	0	0	0	0	0	0	0	0	0	0	0	0	0	0	0	0	0
0.200000000000000	0.250000000000000	0	0	0.153800000000000	0.142900000000000	0.105300000000000	0	0	0	0.186900000000000	0.00610000000000000	0.0978000000000000	0.103400000000000	0.196000000000000	0.247200000000000	0.400000000000000	0	0.0136000000000000	0.0953000000000000	0	0	0.400000000000000	0.142900000000000	0.400000000000000	0	0.0513000000000000	0.0741000000000000	0.0374000000000000	0.285700000000000	0	0	0.400000000000000	0	0	0.224300000000000	0	0	0.222200000000000	0	0.500000000000000	0.222200000000000	0	0.207700000000000	0.333300000000000	0.00880000000000000	0.0143000000000000	0	0	0
0.245300000000000	0.0753000000000000	0	0.350600000000000	0.198100000000000	0.209500000000000	0.248000000000000	0.161100000000000	0.0673000000000000	0.124300000000000	0.218800000000000	0.241300000000000	0.235200000000000	0.100000000000000	0.0621000000000000	0.0815000000000000	0.0228000000000000	0.179400000000000	0.163600000000000	0.500000000000000	0	0.0928000000000000	0.216700000000000	0.169700000000000	0.0996000000000000	0	0	0.227200000000000	0.163500000000000	0.102200000000000	0.105500000000000	0.155800000000000	0.0769000000000000	0.130300000000000	0.130700000000000	0.314100000000000	0.174800000000000	0.157100000000000	0.360600000000000	0.147400000000000	0.142200000000000	0.111800000000000	0.218700000000000	0.274700000000000	0.115700000000000	0.137200000000000	0.259000000000000	0.180500000000000	0.0938000000000000	0.0834000000000000
0.261000000000000	0.0736000000000000	0	0.0701000000000000	0.203900000000000	0.215700000000000	0.155800000000000	0.167800000000000	0.0658000000000000	0.126700000000000	0.0704000000000000	0.249800000000000	0.246400000000000	0.0958000000000000	0.0608000000000000	0.0809000000000000	0.0274000000000000	0.0932000000000000	0.166600000000000	0	0	0.102100000000000	0.242400000000000	0.181900000000000	0.119500000000000	0	0	0.232300000000000	0.169300000000000	0.116800000000000	0.126700000000000	0.178100000000000	0.0922000000000000	0.162800000000000	0.135400000000000	0.145500000000000	0.183500000000000	0.162000000000000	0.178400000000000	0.139100000000000	0.155700000000000	0.114400000000000	0.224000000000000	0.102100000000000	0.120300000000000	0.139500000000000	0.150100000000000	0.192000000000000	0.117200000000000	0.100100000000000
0	0	0	0	0	0	0	0	0	0	0	0	0	0	0	0	0	0	0	0	0	0	0	0	0	0	0	0	0	0	0	0	0	0	0	0	0	0	0	0	0	0	0	0	0	0	0	0	0	0
0	0	0	0	0	0	0	0	0	0	0	0	0	0	0	0	0	0	0	0	0	0	0	0	0	0	0	0	0	0	0	0	0	0	0	0	0	0	0	0	0	0	0	0	0	0	0	0	0	0
0	0	0	0	0	0	0	0	0	0	0	0	0	0	0	0	0	0	0	0	0	0	0	0	0	0	0	0	0	0	0	0	0	0	0	0	0	0	0	0	0	0	0	0	0	0	0	0	0	0
0	0	0	0	0	0	0	0	0	0	0	0	0	0	0	0	0	0	0	0	0	0	0	0	0	0	0	0	0	0	0	0	0	0	0	0	0	0	0	0	0	0	0	0	0	0	0	0	0	0
0	0	0	0	0	0	0	0	0	0	0	0	0	0	0	0	0	0	0	0	0	0	0	0	0	0	0	0	0	0	0	0	0	0	0	0	0	0	0	0	0	0	0	0	0	0	0	0	0	0
0	0	0	0	0	0	0	0	0	0	0	0	0	0	0	0	0	0	0	0	0	0	0	0	0	0	0	0	0	0	0	0	0	0	0	0	0	0	0	0	0	0	0	0	0	0	0	0	0	0
0	0	0	0	0	0	0	0	0	0	0	0	0	0	0	0	0	0	0	0	0	0	0	0	0	0	0	0	0	0	0	0	0	0	0	0	0	0	0	0	0	0	0	0	0	0	0	0	0	0
0	0	0	0	0	0	0	0	0	0	0	0	0	0	0	0	0	0	0	0	0	0	0	0	0	0	0	0	0	0	0	0	0	0	0	0	0	0	0	0	0	0	0	0	0	0	0	0	0	0
0	0	0	0	0	0	0	0	0	0	0	0	0	0	0	0	0	0	0	0	0	0	0	0	0	0	0	0	0	0	0	0	0	0	0	0	0	0	0	0	0	0	0	0	0	0	0	0	0	0
0.200000000000000	0	0	0	0.0103000000000000	0.00950000000000000	0.00670000000000000	0.00750000000000000	0.145800000000000	0.136100000000000	0.00690000000000000	0.00710000000000000	0.00610000000000000	0.0515000000000000	0.0158000000000000	0.0263000000000000	0.0364000000000000	0.101200000000000	0.0819000000000000	0	0	0	0	0.142900000000000	0	0	0	0.00490000000000000	0	0	0	0	0	0	0	0.200000000000000	0	0	0	0	0	0	0.00530000000000000	0.200000000000000	0	0.0983000000000000	0.125000000000000	0	0	0
0	0	0	0	0	0	0	0	0	0	0	0	0	0	0	0	0	0	0	0	0	0	0	0	0	0	0	0	0	0	0	0	0	0	0	0	0	0	0	0	0	0	0	0	0	0	0	0	0	0
0	0	0	0	0	0	0	0	0	0	0	0	0	0	0	0	0	0	0	0	0	0	0	0	0	0	0	0	0	0	0	0	0	0	0	0	0	0	0	0	0	0	0	0	0	0	0	0	0	0
0	0	0	0	0	0	0	0	0	0	0	0	0	0	0	0	0	0	0	0	0	0	0	0	0	0	0	0	0	0	0	0	0	0	0	0	0	0	0	0	0	0	0	0	0	0	0	0	0	0
0.0176000000000000	0.0221000000000000	0	0.339000000000000	0.0162000000000000	0.0150000000000000	0.109900000000000	0.0160000000000000	0.0126000000000000	0.0118000000000000	0.166700000000000	0.00980000000000000	0	0.00990000000000000	0.00880000000000000	0.0147000000000000	0	0.0974000000000000	0.00710000000000000	0.666700000000000	0	0	0.0353000000000000	0	0	0	0	0.00650000000000000	0.0136000000000000	0	0	0	0	0	0.0196000000000000	0.200000000000000	0.0176000000000000	0.0126000000000000	0.232000000000000	0.0293000000000000	0.0441000000000000	0.0196000000000000	0.00710000000000000	0.208800000000000	0.0294000000000000	0.00840000000000000	0.125000000000000	0.0221000000000000	0	0
0.0176000000000000	0.0221000000000000	0	0.339000000000000	0.0162000000000000	0.0150000000000000	0.109900000000000	0.0160000000000000	0.0126000000000000	0.0118000000000000	0.166700000000000	0.00980000000000000	0	0.00990000000000000	0.00880000000000000	0.0147000000000000	0	0.0974000000000000	0.00710000000000000	0.666700000000000	0	0	0.0353000000000000	0	0	0	0	0.00650000000000000	0.0136000000000000	0	0	0	0	0	0.0196000000000000	0.200000000000000	0.0176000000000000	0.0126000000000000	0.232000000000000	0.0293000000000000	0.0441000000000000	0.0196000000000000	0.00710000000000000	0.208800000000000	0.0294000000000000	0.00840000000000000	0.125000000000000	0.0221000000000000	0	0
0.0176000000000000	0.0221000000000000	0	0.339000000000000	0.0162000000000000	0.0150000000000000	0.109900000000000	0.0160000000000000	0.0126000000000000	0.0118000000000000	0.166700000000000	0.00980000000000000	0	0.00990000000000000	0.00880000000000000	0.0147000000000000	0	0.0974000000000000	0.00710000000000000	0.666700000000000	0	0	0.0353000000000000	0	0	0	0	0.00650000000000000	0.0136000000000000	0	0	0	0	0	0.0196000000000000	0.200000000000000	0.0176000000000000	0.0126000000000000	0.232000000000000	0.0293000000000000	0.0441000000000000	0.0196000000000000	0.00710000000000000	0.208800000000000	0.0294000000000000	0.00840000000000000	0.125000000000000	0.0221000000000000	0	0
0.0176000000000000	0.0221000000000000	0	0.339000000000000	0.0162000000000000	0.0150000000000000	0.109900000000000	0.0160000000000000	0.0126000000000000	0.0118000000000000	0.166700000000000	0.00980000000000000	0	0.00990000000000000	0.00880000000000000	0.0147000000000000	0	0.0974000000000000	0.00710000000000000	0.666700000000000	0	0	0.0353000000000000	0	0	0	0	0.00650000000000000	0.0136000000000000	0	0	0	0	0	0.0196000000000000	0.200000000000000	0.0176000000000000	0.0126000000000000	0.232000000000000	0.0293000000000000	0.0441000000000000	0.0196000000000000	0.00710000000000000	0.208800000000000	0.0294000000000000	0.00840000000000000	0.125000000000000	0.0221000000000000	0	0
0	0	0	0	0	0	0	0	0	0	0	0	0	0	0	0	0	0	0	0	0	0	0	0	0	0	0	0	0	0	0	0	0	0	0	0	0	0	0	0	0	0	0	0	0	0	0	0	0	0
0.0176000000000000	0.0221000000000000	0	0.339000000000000	0.0162000000000000	0.0150000000000000	0.109900000000000	0.0160000000000000	0.0126000000000000	0.0118000000000000	0.166700000000000	0.00980000000000000	0	0.00990000000000000	0.00880000000000000	0.0147000000000000	0	0.0974000000000000	0.00710000000000000	0.666700000000000	0	0	0.0353000000000000	0	0	0	0	0.00650000000000000	0.0136000000000000	0	0	0	0	0	0.0196000000000000	0.200000000000000	0.0176000000000000	0.0126000000000000	0.232000000000000	0.0293000000000000	0.0441000000000000	0.0196000000000000	0.00710000000000000	0.208800000000000	0.0294000000000000	0.00840000000000000	0.125000000000000	0.0221000000000000	0	0
0.0786000000000000	0.122900000000000	0	0.353400000000000	0.0774000000000000	0.109500000000000	0.242600000000000	0.260900000000000	0.112100000000000	0.129400000000000	0.322100000000000	0.0678000000000000	0.0557000000000000	0.126500000000000	0.0531000000000000	0.0638000000000000	0.333300000000000	0.146200000000000	0.0806000000000000	0.500000000000000	0	0.265000000000000	0.139100000000000	0.0809000000000000	0.116000000000000	0	0	0.155000000000000	0.115200000000000	0.0302000000000000	0.121300000000000	0.372700000000000	0.118100000000000	0.0875000000000000	0.0730000000000000	0.384400000000000	0.115400000000000	0.129500000000000	0.287900000000000	0.145600000000000	0.0919000000000000	0.0939000000000000	0.164300000000000	0.230000000000000	0.0848000000000000	0.161700000000000	0.298500000000000	0.332000000000000	0.00990000000000000	0.388900000000000
0.0176000000000000	0.0221000000000000	0	0.339000000000000	0.0162000000000000	0.0150000000000000	0.109900000000000	0.0160000000000000	0.0126000000000000	0.0118000000000000	0.166700000000000	0.00980000000000000	0	0.00990000000000000	0.00880000000000000	0.0147000000000000	0	0.0974000000000000	0.00710000000000000	0.666700000000000	0	0	0.0353000000000000	0	0	0	0	0.00650000000000000	0.0136000000000000	0	0	0	0	0	0.0196000000000000	0.200000000000000	0.0176000000000000	0.0126000000000000	0.232000000000000	0.0293000000000000	0.0441000000000000	0.0196000000000000	0.00710000000000000	0.208800000000000	0.0294000000000000	0.00840000000000000	0.125000000000000	0.0221000000000000	0	0
0.0176000000000000	0.0221000000000000	0	0.339000000000000	0.0162000000000000	0.0150000000000000	0.109900000000000	0.0160000000000000	0.0126000000000000	0.0118000000000000	0.166700000000000	0.00980000000000000	0	0.00990000000000000	0.00880000000000000	0.0147000000000000	0	0.0974000000000000	0.00710000000000000	0.666700000000000	0	0	0.0353000000000000	0	0	0	0	0.00650000000000000	0.0136000000000000	0	0	0	0	0	0.0196000000000000	0.200000000000000	0.0176000000000000	0.0126000000000000	0.232000000000000	0.0293000000000000	0.0441000000000000	0.0196000000000000	0.00710000000000000	0.208800000000000	0.0294000000000000	0.00840000000000000	0.125000000000000	0.0221000000000000	0	0
0	0	0	0	0	0	0	0	0	0	0	0	0	0	0	0	0	0	0	0	0	0	0	0	0	0	0	0	0	0	0	0	0	0	0	0	0	0	0	0	0	0	0	0	0	0	0	0	0	0
0	0	0	0	0	0	0	0	0	0	0	0	0	0	0	0	0	0	0	0	0	0	0	0	0	0	0	0	0	0	0	0	0	0	0	0	0	0	0	0	0	0	0	0	0	0	0	0	0	0
0	0	0	0	0	0	0	0	0	0	0	0	0	0	0	0	0	0	0	0	0	0	0	0	0	0	0	0	0	0	0	0	0	0	0	0	0	0	0	0	0	0	0	0	0	0	0	0	0	0
0	0	0	0	0	0	0	0	0	0	0	0	0	0	0	0	0	0	0	0	0	0	0	0	0	0	0	0	0	0	0	0	0	0	0	0	0	0	0	0	0	0	0	0	0	0	0	0	0	0
0	0	0	0	0	0	0	0	0	0	0	0	0	0	0	0	0	0	0	0	0	0	0	0	0	0	0	0	0	0	0	0	0	0	0	0	0	0	0	0	0	0	0	0	0	0	0	0	0	0
0	0	0	0	0	0	0	0	0	0	0	0	0	0	0	0	0	0	0	0	0	0	0	0	0	0	0	0	0	0	0	0	0	0	0	0	0	0	0	0	0	0	0	0	0	0	0	0	0	0
0.0600000000000000	0.0334000000000000	0	0.0286000000000000	0.125100000000000	0.0998000000000000	0.0940000000000000	0.0634000000000000	0.0236000000000000	0.0482000000000000	0.0924000000000000	0.221800000000000	0.237500000000000	0.0664000000000000	0.0548000000000000	0.0642000000000000	0.0265000000000000	0.0600000000000000	0.169200000000000	0.109100000000000	0	0.0337000000000000	0.106000000000000	0.0785000000000000	0.0496000000000000	0	0.0577000000000000	0.133600000000000	0.0436000000000000	0.0493000000000000	0.0403000000000000	0.0694000000000000	0.0415000000000000	0.0534000000000000	0.0489000000000000	0.101900000000000	0.0706000000000000	0.0607000000000000	0.0733000000000000	0.0452000000000000	0.0655000000000000	0.0450000000000000	0.127200000000000	0.0472000000000000	0.0560000000000000	0.0970000000000000	0.100800000000000	0.0765000000000000	0.159500000000000	0.0323000000000000
0	0	0	0	0	0	0	0	0	0	0	0	0	0	0	0	0	0	0	0	0	0	0	0	0	0	0	0	0	0	0	0	0	0	0	0	0	0	0	0	0	0	0	0	0	0	0	0	0	0
0	0	0	0	0	0	0	0	0	0	0	0	0	0	0	0	0	0	0	0	0	0	0	0	0	0	0	0	0	0	0	0	0	0	0	0	0	0	0	0	0	0	0	0	0	0	0	0	0	0
0	0	0	0	0	0	0	0	0	0	0	0	0	0	0	0	0	0	0	0	0	0	0	0	0	0	0	0	0	0	0	0	0	0	0	0	0	0	0	0	0	0	0	0	0	0	0	0	0	0
0	0	0	0	0	0	0	0	0	0	0	0	0	0	0	0	0	0	0	0	0	0	0	0	0	0	0	0	0	0	0	0	0	0	0	0	0	0	0	0	0	0	0	0	0	0	0	0	0	0
0.0639000000000000	0.0687000000000000	0	0.0330000000000000	0.0740000000000000	0.0760000000000000	0.194600000000000	0.114500000000000	0.0511000000000000	0.0827000000000000	0.0268000000000000	0.0872000000000000	0.0583000000000000	0.107500000000000	0.0710000000000000	0.107400000000000	0.0267000000000000	0.0476000000000000	0.0811000000000000	0	0	0.0512000000000000	0.149300000000000	0.0633000000000000	0.0307000000000000	0	0	0.0654000000000000	0.113500000000000	0.0269000000000000	0.0416000000000000	0.127200000000000	0.0449000000000000	0.246300000000000	0.0713000000000000	0.0238000000000000	0.115100000000000	0.0977000000000000	0.0941000000000000	0.0451000000000000	0.0928000000000000	0.155400000000000	0.0679000000000000	0.0530000000000000	0.0842000000000000	0.0883000000000000	0.0419000000000000	0.133000000000000	0.0123000000000000	0.0391000000000000
0	0	0	0	0	0	0	0	0	0	0	0	0	0	0	0	0	0	0	0	0	0	0	0	0	0	0	0	0	0	0	0	0	0	0	0	0	0	0	0	0	0	0	0	0	0	0	0	0	0
0	0	0	0	0	0	0	0	0	0	0	0	0	0	0	0	0	0	0	0	0	0	0	0	0	0	0	0	0	0	0	0	0	0	0	0	0	0	0	0	0	0	0	0	0	0	0	0	0	0
0	0	0	0	0	0	0	0	0	0	0	0	0	0	0	0	0	0	0	0	0	0	0	0	0	0	0	0	0	0	0	0	0	0	0	0	0	0	0	0	0	0	0	0	0	0	0	0	0	0
0	0	0	0	0	0	0	0	0	0	0	0	0	0	0	0	0	0	0	0	0	0	0	0	0	0	0	0	0	0	0	0	0	0	0	0	0	0	0	0	0	0	0	0	0	0	0	0	0	0
0	0	0	0	0	0	0	0	0	0	0	0	0	0	0	0	0	0	0	0	0	0	0	0	0	0	0	0	0	0	0	0	0	0	0	0	0	0	0	0	0	0	0	0	0	0	0	0	0	0
0	0	0	0	0	0	0	0	0	0	0	0	0	0	0	0	0	0	0	0	0	0	0	0	0	0	0	0	0	0	0	0	0	0	0	0	0	0	0	0	0	0	0	0	0	0	0	0	0	0
0	0	0	0	0	0	0	0	0	0	0	0	0	0	0	0	0	0	0	0	0	0	0	0	0	0	0	0	0	0	0	0	0	0	0	0	0	0	0	0	0	0	0	0	0	0	0	0	0	0
0.0952000000000000	0.0665000000000000	0	0.0558000000000000	0.0909000000000000	0.199800000000000	0.0977000000000000	0.135400000000000	0.0871000000000000	0.218400000000000	0.0397000000000000	0.156700000000000	0.156000000000000	0.0988000000000000	0.0572000000000000	0.0752000000000000	0.0258000000000000	0.125100000000000	0.0817000000000000	0	0	0.234500000000000	0.142900000000000	0.0899000000000000	0.0298000000000000	0	0.0235000000000000	0.136700000000000	0.217100000000000	0.293900000000000	0.0402000000000000	0.360800000000000	0.0434000000000000	0.105000000000000	0.311300000000000	0.0231000000000000	0.125300000000000	0.113900000000000	0.104700000000000	0.0436000000000000	0.0897000000000000	0.305300000000000	0.149500000000000	0.0687000000000000	0.141300000000000	0.137200000000000	0.173100000000000	0.356000000000000	0.0119000000000000	0.0379000000000000
0	0	0	0	0	0	0	0	0	0	0	0	0	0	0	0	0	0	0	0	0	0	0	0	0	0	0	0	0	0	0	0	0	0	0	0	0	0	0	0	0	0	0	0	0	0	0	0	0	0
0	0	0	0	0	0	0	0	0	0	0	0	0	0	0	0	0	0	0	0	0	0	0	0	0	0	0	0	0	0	0	0	0	0	0	0	0	0	0	0	0	0	0	0	0	0	0	0	0	0
0	0	0	0	0	0	0	0	0	0	0	0	0	0	0	0	0	0	0	0	0	0	0	0	0	0	0	0	0	0	0	0	0	0	0	0	0	0	0	0	0	0	0	0	0	0	0	0	0	0
0	0	0	0	0	0	0	0	0	0	0	0	0	0	0	0	0	0	0	0	0	0	0	0	0	0	0	0	0	0	0	0	0	0	0	0	0	0	0	0	0	0	0	0	0	0	0	0	0	0
0	0	0	0	0	0	0	0	0	0	0	0	0	0	0	0	0	0	0	0	0	0	0	0	0	0	0	0	0	0	0	0	0	0	0	0	0	0	0	0	0	0	0	0	0	0	0	0	0	0
0	0	0	0	0	0	0	0	0	0	0	0	0	0	0	0	0	0	0	0	0	0	0	0	0	0	0	0	0	0	0	0	0	0	0	0	0	0	0	0	0	0	0	0	0	0	0	0	0	0
0	0	0	0	0	0	0	0	0	0	0	0	0	0	0	0	0	0	0	0	0	0	0	0	0	0	0	0	0	0	0	0	0	0	0	0	0	0	0	0	0	0	0	0	0	0	0	0	0	0
0	0	0	0	0	0	0	0	0	0	0	0	0	0	0	0	0	0	0	0	0	0	0	0	0	0	0	0	0	0	0	0	0	0	0	0	0	0	0	0	0	0	0	0	0	0	0	0	0	0
0	0	0	0	0	0	0	0	0	0	0	0	0	0	0	0	0	0	0	0	0	0	0	0	0	0	0	0	0	0	0	0	0	0	0	0	0	0	0	0	0	0	0	0	0	0	0	0	0	0
0	0	0	0	0	0	0	0	0	0	0	0	0	0	0	0	0	0	0	0	0	0	0	0	0	0	0	0	0	0	0	0	0	0	0	0	0	0	0	0	0	0	0	0	0	0	0	0	0	0
0	0	0	0	0	0	0	0	0	0	0	0	0	0	0	0	0	0	0	0	0	0	0	0	0	0	0	0	0	0	0	0	0	0	0	0	0	0	0	0	0	0	0	0	0	0	0	0	0	0
0	0	0	0	0	0	0	0	0	0	0	0	0	0	0	0	0	0	0	0	0	0	0	0	0	0	0	0	0	0	0	0	0	0	0	0	0	0	0	0	0	0	0	0	0	0	0	0	0	0
0	0	0	0	0	0	0	0	0	0	0	0	0	0	0	0	0	0	0	0	0	0	0	0	0	0	0	0	0	0	0	0	0	0	0	0	0	0	0	0	0	0	0	0	0	0	0	0	0	0
0	0	0	0	0	0	0	0	0	0	0	0	0	0	0	0	0	0	0	0	0	0	0	0	0	0	0	0	0	0	0	0	0	0	0	0	0	0	0	0	0	0	0	0	0	0	0	0	0	0
0	0	0	0	0	0	0	0	0	0	0	0	0	0	0	0	0	0	0	0	0	0	0	0	0	0	0	0	0	0	0	0	0	0	0	0	0	0	0	0	0	0	0	0	0	0	0	0	0	0
0	0	0	0	0	0	0	0	0	0	0	0	0	0	0	0	0	0	0	0	0	0	0	0	0	0	0	0	0	0	0	0	0	0	0	0	0	0	0	0	0	0	0	0	0	0	0	0	0	0
0	0	0	0	0	0	0	0	0	0	0	0	0	0	0	0	0	0	0	0	0	0	0	0	0	0	0	0	0	0	0	0	0	0	0	0	0	0	0	0	0	0	0	0	0	0	0	0	0	0
0	0	0	0	0	0	0	0	0	0	0	0	0	0	0	0	0	0	0	0	0	0	0	0	0	0	0	0	0	0	0	0	0	0	0	0	0	0	0	0	0	0	0	0	0	0	0	0	0	0
0	0	0	0	0	0	0	0	0	0	0	0	0	0	0	0	0	0	0	0	0	0	0	0	0	0	0	0	0	0	0	0	0	0	0	0	0	0	0	0	0	0	0	0	0	0	0	0	0	0
0	0	0	0	0	0	0	0	0	0	0	0	0	0	0	0	0	0	0	0	0	0	0	0	0	0	0	0	0	0	0	0	0	0	0	0	0	0	0	0	0	0	0	0	0	0	0	0	0	0
0	0	0	0	0	0	0	0	0	0	0	0	0	0	0	0	0	0	0	0	0	0	0	0	0	0	0	0	0	0	0	0	0	0	0	0	0	0	0	0	0	0	0	0	0	0	0	0	0	0
0	0	0	0	0	0	0	0	0	0	0	0	0	0	0	0	0	0	0	0	0	0	0	0	0	0	0	0	0	0	0	0	0	0	0	0	0	0	0	0	0	0	0	0	0	0	0	0	0	0
0	0	0	0	0	0	0	0	0	0	0	0	0	0	0	0	0	0	0	0	0	0	0	0	0	0	0	0	0	0	0	0	0	0	0	0	0	0	0	0	0	0	0	0	0	0	0	0	0	0
0	0	0	0	0	0	0	0	0	0	0	0	0	0	0	0	0	0	0	0	0	0	0	0	0	0	0	0	0	0	0	0	0	0	0	0	0	0	0	0	0	0	0	0	0	0	0	0	0	0
0	0	0	0	0	0	0	0	0	0	0	0	0	0	0	0	0	0	0	0	0	0	0	0	0	0	0	0	0	0	0	0	0	0	0	0	0	0	0	0	0	0	0	0	0	0	0	0	0	0
0	0	0	0	0	0	0	0	0	0	0	0	0	0	0	0	0	0	0	0	0	0	0	0	0	0	0	0	0	0	0	0	0	0	0	0	0	0	0	0	0	0	0	0	0	0	0	0	0	0
[truncated: 445 more columns]
