# Supplementary material for: MKRMDA: multiple kernel learning-based Kronecker regularized least squares for MiRNA–disease association prediction
Source: J Transl Med. 2017 Dec 12;15:251. doi: 10.1186/s12967-017-1340-3 (PMC5727873; doi:10.1186/s12967-017-1340-3)
Supplement: Supplementary file 3 — Additional file 3. The file of codes and data used in MKRMDA. [file 12967_2017_1340_MOESM3_ESM.zip › READ ME.txt]

##This is the source code and data of the research paper of 
  'MKRMDA: Multiple kernel learning-based Kronecker Regularized 
  least squares for MiRNA-Disease Association prediction'
This is a Python program file, including:
1. The used data in the research paper: known disease-miRNA associations, miRNA-similarity, two disease-similarity,
   and the label number of  disease and miRNA used in the program. 
2. The prediction code of MKRMDA.
3. The relevant parameters are set as descripted in the paper.
